# Supplementary material for: Chronic Stress‐Induced and Tumor Derived SP1+ Exosomes Polarizing IL‐1β+ Neutrophils to Increase Lung Metastasis of Breast Cancer
Source: Adv Sci (Weinh). 2024 Dec 4;12(4):2310266. doi: 10.1002/advs.202310266 (PMC11789585; doi:10.1002/advs.202310266)
Supplement: Supplementary file 2 — Supporting Information [file ADVS-12-2310266-s001.xlsx]

## Sheet: Sheet1
Table S1: Clinico-pathological characteristics of human patients included in the immunohistochemical staining
Patient ID	Sex	Tumor size	ER	PR	HER2	Histilogical grade	Lymph node metastasis	Group
BC1	F	2 cm	/	/	/	II-III	positive	No metastasis
BC2	F	7.2 x 1.5cm	positive	/	positive	/	/	No metastasis
BC3	F	1.5 x1.5 cm	positive	negative	positive	II	negative	No metastasis
BC4	F	1.0 x1.0 cm	negative	negative	negative	II	negative	No metastasis
BC5	F	/	positive	positive	positive	II	/	No metastasis
BC6	F	/	positive	positive	positive	/	negative	No metastasis
BC7	F	1.3*1.1 cm	/	/	/	/	/	No metastasis
BC8	F	3.9 x 2 x 1.7 cm	/	/	negative	/	positive	No metastasis
BC9	F	8 x 7 cm	negative	negative	negative	/	/	Lung metastasis
BC10	F	3 x 2 cm	positive	positive	positive	/	/	Lung metastasis
BC11	F	2.1*1.6 cm	positive	positive	negative	/	/	Lung metastasis
BC12	F	2.5 x 2 cm	positive	positive	/	/	positive	Lung metastasis
BC13	F	1.5 x 1.5 cm	positive	positive	positive	/	positive	Lung metastasis
BC14	F	2 x 3 cm	negative	negative	positive	/	/	Lung metastasis
BC15	F	/	negative	negative	negative	/	/	Lung metastasis
BC16	F	2 x 1.5 cm	negative	negative	positive	/	/	Lung metastasis
BC17	F	3.0*3.2 cm	negative	negative	negative	/	/	Lung metastasis
BC18	F	1.6*1.2 cm	negative	negative	negative	/	/	Lung metastasis
BC19	F	3.4 x 1.7 cm	negative	negative	negative	/	/	Lung metastasis
BC20	F	4 x 4 cm	negative	negative	negative	/	/	Lung metastasis
