# Supplementary material for: Chronic Stress‐Induced and Tumor Derived SP1+ Exosomes Polarizing IL‐1β+ Neutrophils to Increase Lung Metastasis of Breast Cancer
Source: Adv Sci (Weinh). 2024 Dec 4;12(4):2310266. doi: 10.1002/advs.202310266 (PMC11789585; doi:10.1002/advs.202310266)
Supplement: Supplementary file 3 — Supporting Information [file ADVS-12-2310266-s003.xlsx]

## Sheet: Sheet1
Table S2: Primers
Gene	Forward primer (5’-3’)	Reverse primer (5’-3’)
β-actin	GGCTGTATTCCCCTCCATCG	CCAGTTGGTAACAATGCCATGT
Ccl2	TTAAAAACCTGGATCGGAACCAA	GCATTAGCTTCAGATTTACGGGT
Ccl3	TTCTCTGTACCATGACACTCTGC	CGTGGAATCTTCCGGCTGTAG
Ccl5	GCTGCTTTGCCTACCTCTCC	TCGAGTGACAAACACGACTGC
Cxcl1	CTGGGATTCACCTCAAGAACATC	CAGGGTCAAGGCAAGCCTC
Cxcl2	CGCTGTCAATGCCTGAAGAC	ACACTCAAGCTCTGGATGTTCTTG
Cxcl5	GAGAGCTGCGTTGCGTTTGTTTAC	CCGTTCTTCAGGGAGGCTACCA
Cxcl2	CATCCATCCATCCATCCA	TTCAGGGTCATGGAGACAGT
Il-1β	GCAACTGTTCCTGAACTCAACT	ATCTTTTGGGGTCCGTCAACT
Il-6	TAGTCCTTCCTACCCCAATTTCC	TTGGTCCTTAGCCACTCCTTC
Il-23	ATGCTGGATTGCAGAGCAGTA	ACGGGGCACATTATTTTTAGTCT
Nfκβ1	ATGGCAGACGATGATCCCTAC	TGTTGACAGTGGTATTTCTGGTG
Tlr2	TCTAAAGTCGATCCGCGACAT	CTACGGGCAGTGGTGAAAACT
Tlr4	GCCTTTCAGGGAATTAAGCTCC	GATCAACCGATGGACGTGTAAA
Fas	GCGGGTTCGTGAAACTGATAA	GCAAAATGGGCCTCCTTGATA
Myd88	AGGACAAACGCCGGAACTTTT	GCCGATAGTCTGTCTGTTCTAGT
Gzmb	TCATGCTGCTAAAGCTGAAGAG	CCCGCACATATCTGATTGGTTT
Stat3	CAATACCATTGACCTGCCGAT	GAGCGACTCAAACTGCCCT
Nlrp3	ATTACCCGCCCGAGAAAGG	TCGCAGCAAAGATCCACACAG
Sp1	GGCAGCGAGTCTTCCAAGAA	GATGATCTGTTGGTTTGCACCT
Adrb2	GGGAACGACAGCGACTTCTT	GCCAGGACGATAACCGACAT
Rn18s	TTGACGGAAGGGCACCACCAG	GCACCACCACCCACGGAATCG
