# Supplementary material for: Chronic Stress‐Induced and Tumor Derived SP1+ Exosomes Polarizing IL‐1β+ Neutrophils to Increase Lung Metastasis of Breast Cancer
Source: Adv Sci (Weinh). 2024 Dec 4;12(4):2310266. doi: 10.1002/advs.202310266 (PMC11789585; doi:10.1002/advs.202310266)
Supplement: Supplementary file 4 — Supporting Information [file ADVS-12-2310266-s005.xlsx]

## Sheet: up_in_stressed_neutrophil
Table S3: up-regulated genes of neutrophils in stressed mice
A3galt2
Abca6
Abca8a
Abca8b
Abca9
Abcc5
Abcc9
Abi3bp
Acaa1b
Acaca
Acer2
Ackr3
Acot1
Acsl3
Acvr1
Acvr2a
Acvr2b
Adamts1
Adamts15
Adamts2
Adamts4
Adamts5
Adamts9
Adamtsl1
Adamtsl2
Adamtsl3
Adamtsl5
Adarb1
Adcy3
Adgra2
Adgrd1
Adgrf5
Adgrl2
Adgrl3
Adh1
Adnp
Adra1d
Aebp1
Afap1l1
Aff1
Ager
Agfg2
Ago2
Ahcyl2
Ahnak
Ahnak2
Aif1
Aig1
Ak8
Akap1
Akap12
Akap2
Akr1b8
Alas2
Aldh1a1
Aldh1a2
Aldh1a3
Aldh1a7
Aloxe3
Ammecr1l
Amotl1
Angptl4
Ankdd1a
Ankrd13b
Ankrd33b
Ankrd52
Ankrd61
Ano1
Anpep
Antxr1
Anxa4
Anxa5
Aox3
Ap1m2
Apba1
Apbb2
Apc
Apcdd1
Aplf
Aplp2
Apobec1
Apod
Apoe
Aqp1
Aqp5
Arg1
Arhgap21
Arhgap29
Arhgap31
Arhgef10l
Arhgef12
Arhgef17
Arid5b
Armh2
Armh4
Asah2
Asgr1
Ash1l
Aspn
Atg2b
Atp13a3
Atp1a2
Atp2a2
Atp2b1
Atp6v0d2
Atp8b1
Atrn
Atrx
AU021092
Avil
Axdnd1
Axl
B230208B08Rik
B3galt6
B3glct
B3gnt7
B4galt2
Bag3
Baiap2l1
BC005537
Bcam
Bcar3
Bcl2l2
Bcl6
Bcl6b
Bcorl1
Bdkrb1
Bdkrb2
Bgn
Bhlhe41
Bicc1
Bmp1
Bmp2
Bmp4
Bmper
Bnip1
Boc
Bpifa1
Bptf
Brca2
Brms1l
Brwd1
Btbd3
C1galt1
C1qtnf1
C1qtnf7
C1ra
C1rb
C1s1
C1s2
C2
C3ar1
C4a
C4b
C530008M17Rik
C6
C7
C77080
Cachd1
Cacna1a
Cacna1b
Cacna1c
Calcrl
Cald1
Camk1d
Camsap2
Canx
Capn15
Caprin1
Car13
Card11
Carmil1
Caskin2
Casp12
Cav1
Cav2
Cavin1
Cavin2
Cbl
Cbr2
Cc2d2b
Ccbe1
Ccdc141
Ccdc168
Ccdc22
Ccdc24
Ccdc50
Ccdc80
Ccdc85a
Ccdc88a
Ccl11
Ccl2
Ccl21a
Ccl24
Ccl4
Ccl7
Ccnj
Ccr5
Cd109
Cd163
Cd200
Cd22
Cd248
Cd300lg
Cd34
Cd36
Cd59a
Cdc27
Cdc42bpa
Cdc42bpb
Cdc42ep1
Cdh1
Cdh5
Cdk18
Cdo1
Celf1
Celf4
Cep162
Cep295nl
Cep85l
Cers6
Ces1d
Ces2g
Cfap65
Cfb
Cfh
Cflar
Cgas
Cgn
Ch25h
Chac1
Chd5
Chia1
Chil3
Chka
Chrdl1
Chrnb2
Cidec
Cilp
Clcn5
Cldn12
Cldn18
Cldn4
Clec12b
Clec14a
Clec1a
Clec3b
Clic5
Clmn
Clmp
Cln3
Cln8
Clock
Clu
Cluh
Cmtm3
Cmtm4
Cnn3
Cnot1
Cntn4
Cobl
Coch
Col12a1
Col13a1
Col14a1
Col16a1
Col18a1
Col1a2
Col3a1
Col4a1
Col4a2
Col4a3
Col4a5
Col5a1
Col5a2
Col6a1
Col6a2
Col6a3
Col6a6
Col7a1
Col8a1
Colec12
Coro6
Cox4i2
Cp
Cpe
Cpeb1
Cpeb4
Cpq
Cptp
Cpxm1
Creb3l2
Creld1
Crtap
Cryab
Crybg3
Cryl1
Csf3
Cspg4
Ctgf
Ctnnb1
Ctnnd1
Ctns
Ctsc
Ctsk
Ctss
Cttnbp2nl
Cul5
Cxadr
Cxcl1
Cxcl12
Cxcl14
Cxcl15
Cxcl5
Cyb561
Cygb
Cyp1a1
Cyp1b1
Cyp26b1
Cyp2b10
Cyp2f2
Cyp2u1
Cyp4b1
Cyr61
Cyth3
Daam1
Dab2
Dact1
Dag1
Dagla
Dapk1
Dcbld2
Dchs1
Dclk1
Dclre1b
Dcn
Dcp2
Ddi2
Ddr2
Dennd1a
Dennd1b
Dennd2a
Dennd4c
Depdc7
Depp1
Deptor
Dgkd
Dgkq
Dhrs9
Dhx15
Dhx33
Dhx9
Diaph2
Dio2
Dlc1
Dlg4
Dmd
Dnah7a
Dnah9
Dnaja3
Dnajb3
Dnajc13
Dnm1
Dnmt1
Dnmt3a
Dock1
Dock4
Dock7
Dpagt1
Dpep1
Dpp7
Dpt
Dpysl3
Drc7
Dse
Dst
Dusp13
Dusp18
Dusp3
Dusp4
Dyrk2
Dysf
E2f1
E2f6
Ear1
Ear2
Echdc1
Ecm2
Edem3
Edn1
Ednrb
Eea1
Efemp1
Efemp2
Efna1
Efnb2
Efr3b
Egfem1
Egflam
Egfr
Eid3
Eif3a
Elf3
Elmod3
Eln
Emilin1
Emp1
Emp2
Eng
Eno2
Enpep
Enpp2
Enpp3
Entpd2
Epas1
Epb41l1
Epha2
Epha4
Ephb4
Eppk1
Eps8l2
Erbin
Erc1
Ereg
Ern1
Errfi1
Esam
Etv1
Exoc6b
Extl2
Eya3
F10
F11r
F13a1
F3
F420015M19Rik
F7
F830016B08Rik
Fabp3
Fads3
Fam129b
Fam180a
Fam189a2
Fam199x
Fam20a
Fam84b
Fasn
Fat1
Fblim1
Fbln1
Fbln2
Fbln5
Fbn1
Fbxo32
Fbxo48
Fcgr1
Fcgrt
Fcna
Fcrls
Fermt2
Fgd5
Fgf1
Fgf2
Fgf7
Fgfr1
Fgfr2
Fhdc1
Fhl1
Fignl2
Fjx1
Fkbp14
Fkbp9
Flnb
Flnc
Flrt2
Flrt3
Flt1
Flvcr2
Fmn1
Fmo1
Fmo2
Fmod
Fn1
Fndc1
Fnip1
Fnip2
Folr2
Foxa1
Foxc1
Foxc2
Foxf1
Foxp2
Fpgs
Frmd4a
Frrs1
Fstl1
Ftsj3
Fubp3
Fxyd1
Fzd1
Fzd2
Fzd4
Fzd5
Fzd7
Fzd8
Gab1
Gabra3
Galnt18
Gan
Gas1
Gas2l1
Gas2l3
Gas6
Gas7
Gata6
Gatm
Gbe1
Gca
Gcdh
Gclc
Gdf10
Gdf15
Gdnf
Gdpd1
Gfpt2
Ggta1
Ghr
Gja1
Gjc1
Gkap1
Glb1
Gli3
Glis2
Glis3
Gls
Gnptab
Gp5
Gpc3
Gpc6
Gpd1
Gpihbp1
Gpm6a
Gpm6b
Gpnmb
Gpr141b
Gpr39
Gpr88
Gprc5a
Gprc5b
Gpx3
Gramd1c
Grb10
Grem2
Grk3
Gstm1
Gstm2
Gtf2h1
Gtf3c4
Gucy2c
Gusb
Gxylt2
Gzf1
Has1
Has2
Hba-a1
Hba-a2
Hbb-b1
Hbb-b2
Heatr3
Hectd1
Heph
Herc2
Hhip
Hip1
Hipk1
Hipk2
Hipk3
Hivep3
Hkdc1
Hmcn1
Hmcn2
Hmgcs1
Homer1
Hpgd
Hpse
Hs2st1
Hsd3b7
Hsp90b1
Hspa12a
Hspa1a
Hspa1b
Hspa9
Hspb8
Hspg2
Hsph1
Htra1
Htra3
Hyou1
Id4
Ifi204
Ifi205
Ifi207
Ifit1bl2
Ifnlr1
Igf1
Igf2
Igf2r
Igfbp3
Igfbp5
Igfbp7
Igsf10
Igsf3
Iigp1
Il10
Il11ra1
Il1r1
Il33
Il6
Il6st
Ilf3
Inhba
Inmt
Ino80d
Insyn1
Ipo7
Iqsec2
Irx1
Irx5
Islr
Ism1
Itga1
Itga8
Itga9
Itgbl1
Itprid2
Itpripl2
Jag1
Jcad
Jpt2
Jup
Kank1
Kank2
Kank4
Kansl1l
Kat6b
Kazn
Kcna3
Kcne4
Kcnh4
Kcnj10
Kcnj15
Kcnk13
Kcnk6
Kcnn3
Kcnrg
Kcnv1
Kdr
Kdsr
Kif17
Kif1a
Kif24
Kirrel
Kirrel3
Kitl
Klf9
Klhdc10
Klhl11
Klrg2
Kmt2a
Kmt2d
Kntc1
Kpna2
Kpna4
Krt18
Krt19
Krt79
Krt8
Lama2
Lama3
Lama4
Lama5
Lamb1
Lamb2
Lamc1
Lamc2
Lamp3
Lap3
Larp4
Larp6
Lats2
Lcorl
Ldb2
Ldlr
Lgals3bp
Lgi2
Lgi3
Lhfp
Lhfpl2
Lif
Lilra5
Lima1
Limch1
Lims1
Lipf
Lman1
Lmbrd2
Lmo7
Lnpep
Lnx1
Lonrf3
Lox
Loxl1
Loxl2
Loxl4
Lpar1
Lpin1
Lpl
Lrp1
Lrp12
Lrp5
Lrrc8b
Lrrn4
Lsmem1
Ltbp1
Ltbp2
Ltbp3
Ltbp4
Lum
Luzp1
Ly75
Lyve1
Macf1
Mafb
Magi3
Mak
Mal2
Malt1
Mamdc2
Maml2
Man2a2
Map3k20
Map7
Mapk8ip1
Mast1
Mat2a
Matn2
Mb21d2
Mbnl2
Mcm10
Mcoln3
Mcph1
Mdfic
Mdm2
Me1
Med13
Medag
Mertk
Mfap4
Mfap5
Mfsd7a
Mga
Mgam
Mgme1
Mgp
Mib1
Mical2
Micalcl
Mid1
Mis12
Mitf
Mki67
Mkl2
Mlc1
Mme
Mmgt1
Mmp12
Mmp14
Mmp19
Mmp2
Mmp3
Mmrn1
Mn1
Mob1b
Morc2a
Morn1
Mpdz
Mpo
Mpp1
Mrc1
Mrc2
Mroh2a
Mrps2
Mrps6
Ms4a14
Ms4a4a
Ms4a4c
Ms4a6d
Ms4a8a
Msantd3
Msln
Msr1
Mst1r
Mt2
Mtfr2
Mtmr10
Muc16
Muc19
Mut
Mxra8
Mycbp2
Myct1
Myh14
Myh7
Mylk
Myo10
Myo1b
Myo5a
Myo5c
Myo6
Myo7a
Myof
Naa25
Naa30
Nacc2
Nars2
Nat10
Nav1
Nceh1
Nckap1
Nckap5
Ncoa4
Ncs1
Ndnf
Nectin3
Nes
Net1
Neto2
Neurl2
Nf1
Nfat5
Nfib
Nfix
Nfxl1
Ngf
Nid1
Nipbl
Nisch
Nkain1
Nkd1
Nlgn2
Nlrc4
Nnat
Noc3l
Nol4l
Nol8
Nos3
Npc1
Npepps
Npl
Npnt
Npr2
Npy
Nr1d1
Nr2c2
Nr2f2
Nr6a1
Nrcam
Nrg4
Nrip1
Nrp1
Nrp2
Nsmf
Nt5dc2
Nt5dc3
Ntrk2
Nup210l
Oaf
Oat
Ogn
Olfm1
Olfml3
Olfr374
Olr1
Ophn1
Osbp2
Osbpl8
Oscp1
Osmr
Otoa
Otud4
P2ry14
Pag1
Pald1
Palmd
Pamr1
Pank3
Papss2
Pard3b
Pard6b
Parva
Parvb
Pbx3
Pcdh1
Pcdh18
Pcdhgc3
Pcgf3
Pcolce
Pcolce2
Pcsk6
Pcyox1
Pde7b
Pdgfa
Pdgfc
Pdgfra
Pdgfrb
Pdia4
Pdk4
Pdpk1
Pdpn
Pdxk
Pdxp
Pdzrn3
Peg10
Peg3
Penk
Pepd
Pgap1
Pgm5
Pgpep1
Phf20
Phf3
Phldb1
Phldb2
Phlpp2
Pid1
Piezo1
Pigb
Pigr
Pik3c2a
Pik3cb
Pik3r3
Pip5kl1
Pkhd1l1
Pkia
Pla2g15
Pla2g4a
Plagl2
Plat
Plau
Plcb1
Plcb2
Pld2
Pld3
Pld4
Plekhb2
Plekhg1
Plet1
Plk2
Plpp1
Plpp3
Pls3
Pltp
Plvap
Plxdc1
Plxdc2
Plxna1
Plxna2
Plxnb2
Plxnd1
Pmp22
Pnp2
Pnpla3
Pnpla6
Podn
Podxl
Polq
Pop1
Postn
Ppfibp1
Ppl
Ppp1r12b
Ppp1r9a
Ppp2r3a
Pprc1
Prdm10
Prelp
Prg4
Prickle2
Prkab2
Pros1
Proz
Prr18
Prrc2c
Prrx1
Prss23
Prss34
Prune2
Psd3
Psg28
Ptgds
Ptges
Ptgfrn
Ptgir
Ptgis
Ptgs1
Ptgs2
Ptpn21
Ptprb
Ptprd
Ptprg
Ptprk
Ptprm
Pvr
Pxdn
Pygm
Qser1
Qtrt1
Rab3il1
Rai14
Ramp2
Ranbp2
Rapgef5
Raph1
Rarres1
Rarres2
Rasal2
Rasd2
Rassf4
Rassf8
Rbfox2
Rbp1
Rbp4
Rc3h1
Rc3h2
Rcn3
Rec114
Renbp
Repin1
Rest
Retsat
Rev1
Rev3l
Rfx7
Rgl1
Rgma
Rgs4
Rgs6
Rgs7bp
Rhoj
Ric1
Rnd3
Rnf144b
Rnf150
Rnf186
Robo2
Robo4
Rock2
Rrp12
Rrs1
Rspo3
S100a16
S100pbp
S1pr3
Samd4
Sash1
Sbf2
Scara3
Scara5
Scarf2
Scgb1a1
Scgb3a2
Scn7a
Scnn1a
Scnn1g
Sdc1
Sdc2
Sdc3
Sdk1
Sec14l3
Sec24a
Sec61a2
Sel1l3
Selenbp1
Selenop
Sema3d
Sema3e
Serpina3i
Serpina3n
Serpine1
Serpinf1
Serpinf2
Serping1
Serpinh1
Sestd1
Setd1a
Sfmbt1
Sfrp1
Sfrp4
Sftpa1
Sftpb
Sftpc
Sftpd
Sgce
Sgk1
Sgsm3
Sh3bgrl2
Sh3d19
Sh3pxd2a
Sh3pxd2b
Shank3
Shmt1
Shroom3
Shroom4
Shtn1
Siae
Siglec1
Sik3
Slc11a2
Slc12a2
Slc15a2
Slc16a10
Slc1a2
Slc1a3
Slc1a5
Slc20a1
Slc23a2
Slc23a3
Slc24a1
Slc25a34
Slc26a2
Slc27a1
Slc28a2
Slc30a7
Slc34a2
Slc36a1
Slc38a2
Slc38a6
Slc39a10
Slc39a12
Slc39a14
Slc39a2
Slc39a6
Slc39a8
Slc41a2
Slc43a3
Slc44a2
Slc45a3
Slc4a4
Slc4a7
Slc5a3
Slc6a14
Slc6a4
Slc6a8
Slc7a2
Slc7a8
Slc8a1
Slc8a2
Slc9a4
Slco2a1
Slco2b1
Slco4a1
Slfn10-ps
Slfn3
Slit2
Slit3
Smarca4
Smcr8
Smg1
Smoc2
Smtn
Smyd2
Sntb2
Snx16
Snx24
Snx27
Snx7
Socs4
Socs7
Sod3
Soga1
Sorbs3
Sort1
Sos1
Sowahc
Sox7
Sox9
Sp1
Spag9
Sparc
Sparcl1
Spdl1
Spef1
Speg
Sphk1
Spint1
Spire1
Spns1
Spock2
Spon1
Spred1
Spry4
Sptbn1
Srcap
Srek1
Srpx
Ssc5d
St6galnac2
St8sia2
Stab1
Stac2
Stard13
Stard8
Stard9
Stc1
Steap3
Stom
Stra6l
Stx3
Stxbp1
Sulf1
Sulf2
Svep1
Sycp1
Syngr1
Synm
Synpo
Tac1
Taf4b
Tanc2
Tbc1d12
Tbc1d16
Tbc1d24
Tbc1d9
Tbx3
Tbxas1
Tcf21
Tcim
Tcirg1
Tdrd5
Tead1
Tead3
Tecpr2
Tef
Tek
Tet3
Tex10
Tfap2b
Tfec
Tfpi2
Tgfb2
Tgoln1
Thbd
Thbs1
Thbs2
Thbs3
Ticam1
Tie1
Tifab
Timp3
Tjp1
Tjp2
Tlcd2
Tll2
Tm4sf1
Tm4sf19
Tmcc3
Tmeff1
Tmem100
Tmem106a
Tmem132a
Tmem144
Tmem170b
Tmem236
Tmem252
Tmem267
Tmem273
Tmem45a
Tmem47
Tmprss2
Tmtc3
Tnc
Tnfaip1
Tnfrsf11a
Tnfrsf22
Tnfsf12
Tnfsf13
Tnfsf9
Tnpo2
Tns3
Tnxb
Togaram1
Top3a
Tph2
Tpp1
Tpp2
Trabd2b
Trak2
Trem2
Trim13
Trim25
Trim29
Trim3
Trim47
Trim59
Trim72
Trip10
Trip12
Trpm7
Tsc22d1
Tshz2
Tsku
Tspan12
Tspan18
Tspan4
Tspan7
Tspan8
Tspoap1
Ttll4
Ttyh2
Tulp4
Twist2
Uba6
Ubn2
Ubtd2
Ubxn7
Ucp3
Ugcg
Ugt1a1
Ugt1a2
Uhrf1bp1
Unc5a
Unc5c
Upk3b
Urb2
Usf3
Usp31
Usp34
Usp35
Usp45
Utp20
Utp6
Uvrag
Vasn
Vat1
Vav2
Vcam1
Vcan
Vcpip1
Vegfb
Vegfd
Vgll3
Vldlr
Vmn2r55
Vps13c
Vps50
Vstm2a
Vwf
Wdfy3
Wdr91
Wee2
Wfdc2
Wif1
Wls
Wnk3
Wnt2b
Wwc1
Wwc2
Xiap
Xylt1
Yap1
Yes1
Zbed6
Zbtb26
Zbtb34
Zbtb41
Zc3h12c
Zc3hav1l
Zcchc14
Zdhhc1
Zeb2
Zfp106
Zfp189
Zfp469
Zfp521
Zfp526
Zfp532
Zfp568
Zfp609
Zfp651
Zfp697
Zfp764
Zfp791
Zfp967
Zfyve26
Zfyve9
Zhx3
Zscan30
