# Supplementary material for: Chronic Stress‐Induced and Tumor Derived SP1+ Exosomes Polarizing IL‐1β+ Neutrophils to Increase Lung Metastasis of Breast Cancer
Source: Adv Sci (Weinh). 2024 Dec 4;12(4):2310266. doi: 10.1002/advs.202310266 (PMC11789585; doi:10.1002/advs.202310266)
Supplement: Supplementary file 5 — Supporting Information [file ADVS-12-2310266-s006.xlsx]

## Sheet: DAVID
Table S4: predicted transcription factor based on the up-regulated genes of pulmonary neutrophils in stressed mouse
Category	Term	Count	%	PValue	Genes	List Total	Pop Hits	Pop Total	Fold Enrichment	Bonferroni	Benjamini	FDR
UCSC_TFBS	AP1	893	67.7028	8.10361e-47	PID1, ZFYVE9, ISM1, F11R, TSKU, MYLK, ZC3H12C, ZFYVE26, DPYSL3, C3AR1, WLS, CCBE1, PRKAB2, RBFOX2, CXADR, UNC5A, RC3H1, UNC5C, INSYN1, HSPG2, RC3H2, CH25H, CLDN4, RBP4, SPINT1, NUP210L, RFX7, RBP1, SPARCL1, CLOCK, COL13A1, CEP85L, GATA6, B3GLCT, PDGFA, C2, ADAMTS15, HSPH1, EPB41L1, PDGFC, CFAP65, EDEM3, JAG1, JUP, ABCA9, FN1, EXOC6B, PBX3, LNPEP, NR2F2, NETO2, LARP6, PPFIBP1, COL1A2, PKIA, AGO2, …	1293	10334	20672	1.38155	1.44244e-44	1.44244e-44	1.44244e-44
UCSC_TFBS	HNF3B	675	51.1751	2.48603e-45	NCKAP1, PID1, MAML2, ZFYVE9, POP1, AVIL, COL12A1, SERPINE1, RAPH1, XYLT1, MSANTD3, ADARB1, ISM1, SLC4A4, CAPN15, MYLK, GLS, LIPF, ZC3H12C, ZFYVE26, DPYSL3, NCKAP5, WLS, CCBE1, MBNL2, RBFOX2, UNC5A, DAPK1, STARD8, REV1, RC3H1, UNC5C, HSPG2, RC3H2, RBP4, DAAM1, RFX7, SPARCL1, PRR18, CLOCK, CFB, TPH2, CFH, CEP85L, B3GLCT, PDGFA, FIGNL2, SLC5A3, PRDM10, C2, C6, FLRT2, FLRT3, EPB41L1, MYO6, PDGFC, CFA…	1293	6974	20672	1.54741	4.42513e-43	2.21256e-43	2.21256e-43
UCSC_TFBS	FREAC7	762	57.771	3.72417e-44	NCKAP1, PGAP1, PID1, MAML2, ZFYVE9, COL12A1, SERPINE1, RAPH1, XYLT1, ADARB1, ISM1, F11R, SLC4A4, TSKU, GLS, ZC3H12C, GJA1, ZFYVE26, CREB3L2, NCKAP5, WLS, CCBE1, PRKAB2, MBNL2, RBFOX2, UNC5A, STARD8, SERPINF2, REV1, RC3H1, UNC5C, RC3H2, NUP210L, DAAM1, RFX7, SPARCL1, TPH2, ENPEP, COL13A1, GATA6, B3GLCT, PDGFA, FIGNL2, SLC5A3, PRDM10, ADAMTS15, C6, FLRT2, FLRT3, MYO6, PDGFC, FZD1, EDEM3, STARD13, J…	1293	8341	20672	1.46056	6.62903e-42	1.85542e-42	1.85542e-42
UCSC_TFBS	HFH1	715	54.2077	4.16949e-44	NCKAP1, PGAP1, PID1, MAML2, ZFYVE9, POP1, COL12A1, SERPINE1, RAPH1, XYLT1, MSANTD3, ADARB1, ISM1, SLC4A4, MYLK, GLS, ZC3H12C, CREB3L2, MS4A14, NCKAP5, WLS, CCBE1, MBNL2, RBFOX2, UNC5A, DAPK1, STARD8, REV1, RC3H1, UNC5C, RC3H2, NISCH, NUP210L, DAAM1, RFX7, SPARCL1, ACOT1, PRR18, CLOCK, TPH2, ENPEP, CEP85L, GATA6, PDGFA, SLC5A3, PRDM10, GJC1, C6, FLRT2, FLRT3, EPB41L1, MYO6, PDGFC, EDEM3, STARD13, …	1293	7623	20672	1.49956	7.42169e-42	1.85542e-42	1.85542e-42
UCSC_TFBS	NKX22	711	53.9045	8.48688e-44	NCKAP1, PGAP1, PID1, MAML2, ZFYVE9, COL12A1, RAPH1, XYLT1, MSANTD3, ADARB1, ISM1, SLC4A4, TSKU, CAPN15, GLS, ZC3H12C, ZFYVE26, CREB3L2, DPYSL3, CYP1B1, NCKAP5, WLS, CCBE1, CXADR, MBNL2, RBFOX2, DAPK1, REV1, UNC5C, HSPG2, RC3H2, NISCH, CH25H, NUP210L, DAAM1, RFX7, RBP1, SPARCL1, CLOCK, TPH2, CFH, TTYH2, GATA6, B3GLCT, C6, FLRT2, C7, FLRT3, MYO6, PDGFC, CFAP65, EDEM3, STARD13, AFAP1L1, JAG1, FZD2, …	1293	7576	20672	1.50042	1.51067e-41	3.02133e-42	3.02133e-42
UCSC_TFBS	FOXD3	585	44.3518	1.83553e-43	NCKAP1, PID1, MAML2, ZFYVE9, COL12A1, SERPINE1, RAPH1, XYLT1, MSANTD3, ADARB1, ISM1, SLC4A4, MYLK, GLS, CREB3L2, DPYSL3, NCKAP5, WLS, CCBE1, CXADR, MBNL2, RBFOX2, UNC5A, STARD8, REV1, RC3H1, UNC5C, RC3H2, RBP4, DAAM1, RFX7, SERPING1, CLOCK, TPH2, CFH, COL13A1, B3GLCT, FIGNL2, SLC5A3, PRDM10, C6, FLRT2, MYO6, PDGFC, EDEM3, STARD13, AFAP1L1, JAG1, CHKA, HOMER1, JUP, FZD4, ABCA6, FZD7, PLK2, FN1, EX…	1293	5756	20672	1.62487	3.26725e-41	5.44542e-42	5.44542e-42
UCSC_TFBS	SRY	677	51.3268	3.85784e-43	NCKAP1, PID1, MAML2, ZFYVE9, COL12A1, SERPINE1, XYLT1, MSANTD3, ISM1, SLC4A4, CAPN15, MYLK, GLS, ZC3H12C, GJA1, ZFYVE26, CREB3L2, DPYSL3, C3AR1, CYP1B1, MS4A14, NCKAP5, WLS, CCBE1, CXADR, MBNL2, RBFOX2, UNC5A, DAPK1, SERPINF1, STARD8, SERPINF2, REV1, UNC5C, HSPG2, RC3H2, RBP4, DAAM1, SPINT1, RFX7, SERPING1, CLOCK, TPH2, ENPEP, CFH, CEP85L, GATA6, PRDM10, ADAMTS15, C6, FLRT2, C7, FLRT3, MYO6, PDGF…	1293	7096	20672	1.52531	6.86695e-41	9.80992e-42	9.80992e-42
UCSC_TFBS	SOX5	749	56.7854	1.37511e-42	NCKAP1, PID1, MAML2, ZFYVE9, COL12A1, SERPINE1, RAPH1, XYLT1, MSANTD3, ISM1, ENO2, SLC4A4, TSKU, MYLK, GLS, ZC3H12C, GJA1, ZFYVE26, CREB3L2, DPYSL3, C3AR1, MS4A14, NCKAP5, WLS, CCBE1, PRKAB2, CXADR, MBNL2, RBFOX2, UNC5A, DAPK1, SERPINF1, SERPINF2, REV1, RC3H1, INSYN1, UNC5C, HSPG2, RC3H2, NUP210L, DAAM1, RFX7, CLOCK, TPH2, ENPEP, CFH, COL13A1, CEP85L, GATA6, B3GLCT, SLC5A3, PRDM10, C6, FLRT2, FLR…	1293	8210	20672	1.45855	2.4477e-40	3.05962e-41	3.05962e-41
UCSC_TFBS	BACH2	687	52.0849	7.57331e-42	PGAP1, PID1, MAML2, ZFYVE9, COL12A1, SERPINE1, XYLT1, MSANTD3, ADARB1, ISM1, ENO2, SLC4A4, CAPN15, MYLK, GLS, ZC3H12C, GJA1, ZFYVE26, CREB3L2, C3AR1, NCKAP5, CCBE1, PRKAB2, CXADR, MBNL2, RBFOX2, UNC5A, SERPINF1, INSYN1, UNC5C, HSPG2, NISCH, CLDN4, RBP4, DAAM1, SPINT1, RFX7, RBP1, SPARCL1, CLOCK, SRCAP, SHMT1, B3GLCT, PDGFA, PRDM10, ADAMTS15, FLRT2, EPB41L1, MYO6, PDGFC, SERPINH1, CFAP65, FZD1, CD…	1293	7301	20672	1.50438	1.34805e-39	1.49783e-40	1.49783e-40
UCSC_TFBS	BACH1	771	58.4534	9.16361e-42	PGAP1, PID1, ZFYVE9, ISM1, ZC3H12C, ZFYVE26, DPYSL3, C3AR1, WLS, CCBE1, PRKAB2, RBFOX2, CXADR, UNC5A, STARD8, RC3H1, UNC5C, INSYN1, HSPG2, CLDN4, SPINT1, RFX7, COL13A1, RETSAT, CEP85L, B3GLCT, FIGNL2, PDGFA, C2, ADAMTS15, C6, EPB41L1, MYO6, PDGFC, CFAP65, JAG1, JUP, FN1, EXOC6B, PBX3, LNPEP, NETO2, CP, LARP6, PPFIBP1, COL1A2, FXYD1, FAT1, DCHS1, SRPX, PIGR, MTMR10, EEA1, TMEM47, NIPBL, TIFAB, MED…	1293	8590	20672	1.43498	1.63112e-39	1.63112e-40	1.63112e-40
UCSC_TFBS	RORA2	739	56.0273	1.29233e-41	NCKAP1, PGAP1, PID1, MAML2, ZFYVE9, COL12A1, XYLT1, MSANTD3, ADARB1, ISM1, ENO2, SLC4A4, CAPN15, MYLK, ZC3H12C, GJA1, ZFYVE26, CREB3L2, DPYSL3, C3AR1, CYP1B1, MS4A14, NCKAP5, WLS, MBNL2, RBFOX2, DAPK1, STARD8, SERPINF2, INSYN1, UNC5C, HSPG2, RC3H2, NISCH, BCAM, NUP210L, DAAM1, SPINT1, RFX7, SERPING1, CLOCK, CFB, TPH2, CFH, COL13A1, SRCAP, GATA6, B3GLCT, PDGFA, SLC5A3, PRDM10, C2, FLRT2, FLRT3, EP…	1293	8100	20672	1.45862	2.30034e-39	2.09122e-40	2.09122e-40
UCSC_TFBS	HFH3	659	49.9621	4.37753e-41	NCKAP1, PGAP1, PID1, MAML2, ZFYVE9, POP1, COL12A1, XYLT1, MSANTD3, ADARB1, ISM1, F11R, SLC4A4, TSKU, MYLK, GLS, ZC3H12C, ZFYVE26, CREB3L2, WDR91, DPYSL3, NCKAP5, WLS, CCBE1, MBNL2, RBFOX2, STARD8, RC3H1, INSYN1, UNC5C, RC3H2, CH25H, BCAM, NUP210L, DAAM1, RFX7, SPARCL1, ACOT1, CLOCK, TPH2, ENPEP, COL13A1, CEP85L, GATA6, PDGFA, SLC5A3, PRDM10, GJC1, C6, FLRT2, C7, FLRT3, EPB41L1, PDGFC, CFAP65, FZD…	1293	6919	20672	1.52274	7.792e-39	6.49333e-40	6.49333e-40
UCSC_TFBS	FOXO1	666	50.4928	6.21014e-41	NCKAP1, PGAP1, PID1, MAML2, COL12A1, RAPH1, XYLT1, MSANTD3, ADARB1, ISM1, ENO2, SLC4A4, LIPF, ZC3H12C, GJA1, ZFYVE26, CREB3L2, DPYSL3, MS4A14, NCKAP5, WLS, CCBE1, PRKAB2, MBNL2, RBFOX2, DAPK1, SERPINF2, REV1, RC3H1, UNC5C, HSPG2, RC3H2, NISCH, NUP210L, DAAM1, SPINT1, RFX7, CFB, TPH2, CFH, COL13A1, RETSAT, CEP85L, GATA6, FIGNL2, SLC5A3, PRDM10, C2, ADAMTS15, HSPH1, C6, FLRT2, C7, FLRT3, MYO6, PDGF…	1293	7029	20672	1.51483	1.10541e-38	8.50312e-40	8.50312e-40
UCSC_TFBS	E4BP4	692	52.464	6.71727e-41	NCKAP1, PGAP1, PID1, MAML2, ZFYVE9, COL12A1, RAPH1, XYLT1, MSANTD3, ADARB1, ISM1, SLC4A4, TSKU, MYLK, GLS, ZC3H12C, DPYSL3, C3AR1, CYP1B1, NCKAP5, WLS, CCBE1, MBNL2, RBFOX2, DAPK1, REV1, RC3H1, INSYN1, UNC5C, RC3H2, NUP210L, DAAM1, RFX7, SPARCL1, CLOCK, CFB, TPH2, ENPEP, CFH, B3GLCT, SLC5A3, PRDM10, C2, HSPH1, C6, FLRT2, FLRT3, S100A16, EPB41L1, MYO6, PDGFC, RRS1, EDEM3, STARD13, JAG1, HOMER1, FZ…	1293	7418	20672	1.49143	1.19567e-38	8.54053e-40	8.54053e-40
UCSC_TFBS	FREAC2	556	42.1531	2.94757e-40	NCKAP1, PGAP1, PID1, MAML2, COL12A1, SERPINE1, XYLT1, MSANTD3, ADARB1, ISM1, SLC4A4, MYLK, GLS, ZC3H12C, NCKAP5, WLS, CCBE1, PRKAB2, MBNL2, RBFOX2, UNC5A, REV1, RC3H1, UNC5C, RC3H2, NISCH, NUP210L, DAAM1, CLOCK, CFB, TPH2, COL13A1, SRCAP, CEP85L, GATA6, FIGNL2, C2, C6, FLRT2, C7, MYO6, PDGFC, FZD1, EDEM3, FZD2, CHKA, FZD4, ABCA6, FZD7, PLK2, SETD1A, EXOC6B, PBX3, LNPEP, NR1D1, NR2F2, FHDC1, PPFIB…	1293	5479	20672	1.6224	5.24667e-38	3.49778e-39	3.49778e-39
UCSC_TFBS	FOXO4	814	61.7134	2.65726e-39	PGAP1, PID1, POP1, ISM1, F11R, MYLK, LIPF, ZC3H12C, ZFYVE26, DPYSL3, C3AR1, WLS, CCBE1, RBFOX2, STARD8, RC3H1, UNC5C, INSYN1, HSPG2, RC3H2, SPINT1, NUP210L, RFX7, SPARCL1, CLOCK, SHMT1, CEP85L, GATA6, FIGNL2, ADAMTS15, HSPH1, C7, EPB41L1, MYO6, PDGFC, CFAP65, EDEM3, JAG1, ABCA6, FN1, EXOC6B, PBX3, LNPEP, NR2F2, LARP6, PPFIBP1, COL1A2, CILP, PKIA, AGO2, FAT1, HYOU1, FERMT2, SRPX, MTMR10, EEA1, TME…	1293	9390	20672	1.38593	4.72993e-37	2.9562e-38	2.9562e-38
UCSC_TFBS	GFI1	695	52.6914	4.44505e-39	NCKAP1, MAML2, ZFYVE9, COL12A1, RAPH1, XYLT1, ADARB1, ISM1, SLC4A4, TSKU, MYLK, GLS, ZC3H12C, ZFYVE26, CREB3L2, DPYSL3, MS4A14, NCKAP5, WLS, CCBE1, PRKAB2, CXADR, MBNL2, RBFOX2, DAPK1, REV1, RC3H1, INSYN1, UNC5C, HSPG2, RC3H2, RBP4, DAAM1, RFX7, SPARCL1, CLOCK, CFB, TPH2, COL13A1, SHMT1, CEP85L, B3GLCT, FIGNL2, C2, ADAMTS15, FLRT2, S100A16, EPB41L1, MYO6, PDGFC, EDEM3, CDK18, STARD13, GSTM2, AFAP…	1293	7546	20672	1.47249	7.91218e-37	4.65423e-38	4.65423e-38
UCSC_TFBS	GATA	700	53.0705	8.23886e-39	NCKAP1, PGAP1, PID1, MAML2, ZFYVE9, POP1, COL12A1, XYLT1, ISM1, SLC4A4, MYLK, GLS, GJA1, ZFYVE26, CREB3L2, DPYSL3, NCKAP5, WLS, CCBE1, CXADR, MBNL2, RBFOX2, UNC5A, DAPK1, STARD8, RC3H1, UNC5C, HSPG2, RC3H2, EID3, NUP210L, DAAM1, RFX7, SERPING1, TPH2, SRCAP, SHMT1, CEP85L, GATA6, PDGFA, SLC5A3, PRDM10, ADAMTS15, C6, FLRT2, FLRT3, MYO6, PDGFC, CFAP65, EDEM3, STARD13, AFAP1L1, JAG1, CHKA, JUP, FZD4,…	1293	7634	20672	1.46599	1.46652e-36	8.14731e-38	8.14731e-38
UCSC_TFBS	CDC5	704	53.3738	8.81872e-39	NCKAP1, PGAP1, PID1, MAML2, ZFYVE9, POP1, COL12A1, RAPH1, XYLT1, MSANTD3, ADARB1, ISM1, SLC4A4, MYLK, GLS, ZC3H12C, CREB3L2, NCKAP5, WLS, CCBE1, MBNL2, RBFOX2, DAPK1, STARD8, REV1, RC3H1, INSYN1, UNC5C, RC3H2, RBP4, DAAM1, RFX7, CLOCK, TPH2, ENPEP, SRCAP, CEP85L, GATA6, B3GLCT, PDGFA, SLC5A3, PRDM10, ADAMTS15, HSPH1, C6, FLRT2, C7, FLRT3, EPB41L1, MYO6, PDGFC, EDEM3, CDK18, JAG1, FZD4, ABCA6, FZD…	1293	7696	20672	1.46249	1.56973e-36	8.26175e-38	8.26175e-38
UCSC_TFBS	PAX6	810	61.4102	1.39683e-38	PID1, ZFYVE9, ISM1, F11R, TSKU, MYLK, ZC3H12C, DPYSL3, C3AR1, CCBE1, RBFOX2, CXADR, UNC5A, STARD8, RC3H1, UNC5C, HSPG2, RC3H2, EID3, RFX7, SPARCL1, CLOCK, COL13A1, RETSAT, TTYH2, CEP85L, FIGNL2, PDGFA, SLC5A3, C2, HSPH1, C6, C7, EPB41L1, MYO6, PDGFC, CFAP65, EDEM3, JAG1, JUP, ABCA6, ABCA9, FN1, EXOC6B, PBX3, LNPEP, NR2F2, NETO2, LARP4, CP, LARP6, PPFIBP1, CILP, PKIA, AGO2, FAT1, DCHS1, FERMT2, MT…	1293	9361	20672	1.3834	2.48636e-36	1.24318e-37	1.24318e-37
UCSC_TFBS	POU3F2	868	65.8074	2.15378e-38	PGAP1, PID1, POP1, ZFYVE9, ISM1, F11R, MYLK, LIPF, ZC3H12C, DPYSL3, C3AR1, WLS, CCBE1, PRKAB2, RBFOX2, CXADR, UNC5A, RC3H1, UNC5C, HSPG2, RC3H2, CH25H, RBP4, EID3, RFX7, SPARCL1, CLOCK, COL13A1, RETSAT, SHMT1, CEP85L, GATA6, B3GLCT, SLC5A3, HSPH1, C6, C7, EPB41L1, MYO6, PDGFC, EDEM3, JAG1, ABCA6, ABCA9, FN1, EXOC6B, PBX3, LNPEP, NR2F2, LARP4, CP, PPFIBP1, COL1A2, PKIA, AGO2, FAT1, DCHS1, FERMT2, …	1293	10318	20672	1.34496	3.83373e-36	1.82559e-37	1.82559e-37
UCSC_TFBS	S8	706	53.5254	2.31341e-38	NCKAP1, PID1, MAML2, ZFYVE9, COL12A1, RAPH1, XYLT1, MSANTD3, ADARB1, ISM1, SLC4A4, MYLK, GLS, GJA1, ZFYVE26, CREB3L2, DPYSL3, C3AR1, NCKAP5, WLS, CCBE1, PRKAB2, MBNL2, RBFOX2, UNC5A, DAPK1, SERPINF1, REV1, INSYN1, UNC5C, RC3H2, NISCH, CH25H, DAAM1, RFX7, RBP1, SPARCL1, CLOCK, TPH2, CFH, COL13A1, SHMT1, CEP85L, GATA6, B3GLCT, PDGFA, SLC5A3, PRDM10, C6, FLRT2, C7, FLRT3, MYO6, PDGFC, EDEM3, STARD13…	1293	7746	20672	1.45717	4.11787e-36	1.87176e-37	1.87176e-37
UCSC_TFBS	STAT5A	844	63.9879	4.48249e-38	PGAP1, PID1, ZFYVE9, AVIL, ISM1, F11R, TSKU, MYLK, LIPF, ZC3H12C, ZFYVE26, DPYSL3, C3AR1, CCBE1, RBFOX2, STARD8, RC3H1, UNC5C, HSPG2, RC3H2, SPINT1, NUP210L, RFX7, SPARCL1, CLOCK, COL13A1, RETSAT, SHMT1, GATA6, B3GLCT, FIGNL2, C2, ADAMTS15, HSPH1, C7, EPB41L1, PDGFC, CFAP65, EDEM3, JAG1, JUP, ABCA6, ABCA9, FN1, EXOC6B, PBX3, LNPEP, NR2F2, LARP4, LARP6, PPFIBP1, AGO2, FAT1, HYOU1, DCHS1, FERMT2, S…	1293	9938	20672	1.35777	7.97883e-36	3.46906e-37	3.46906e-37
UCSC_TFBS	FREAC4	708	53.677	1.91764e-37	PID1, MAML2, ZFYVE9, COL12A1, RAPH1, XYLT1, MSANTD3, ADARB1, ISM1, SLC4A4, TSKU, MYLK, GLS, LIPF, ZFYVE26, CREB3L2, NCKAP5, WLS, CCBE1, PRKAB2, CXADR, MBNL2, RBFOX2, UNC5A, STARD8, REV1, RC3H1, UNC5C, HSPG2, RC3H2, CLDN4, DAAM1, SPINT1, SPARCL1, CLOCK, CFB, TPH2, ENPEP, CFH, COL13A1, SRCAP, TTYH2, CEP85L, GATA6, B3GLCT, FIGNL2, SLC5A3, PRDM10, C2, C6, FLRT2, C7, FLRT3, S100A16, EPB41L1, MYO6, PDG…	1293	7820	20672	1.44747	3.41339e-35	1.41311e-36	1.41311e-36
UCSC_TFBS	SRF	989	74.981	1.98471e-37	PGAP1, PID1, ZFYVE9, ISM1, F11R, TSKU, MYLK, LIPF, ZC3H12C, DPYSL3, C3AR1, WLS, CCBE1, PRKAB2, RBFOX2, CXADR, STARD8, RC3H1, UNC5C, HSPG2, RC3H2, CLDN4, EID3, SPINT1, NUP210L, RFX7, RBP1, SPARCL1, CLOCK, COL13A1, SHMT1, CEP85L, GATA6, FIGNL2, PDGFA, SLC5A3, C2, ADAMTS15, C6, C7, EPB41L1, PDGFC, CFAP65, EDEM3, JAG1, JUP, ABCA6, ABCA9, FN1, EXOC6B, PBX3, LNPEP, NR2F2, NETO2, LARP4, CP, LARP6, PPFIB…	1293	12454	20672	1.26961	3.53278e-35	1.41311e-36	1.41311e-36
UCSC_TFBS	SOX9	688	52.1607	1.22278e-36	PGAP1, PID1, MAML2, ZFYVE9, COL12A1, SERPINE1, XYLT1, MSANTD3, ISM1, SLC4A4, MYLK, ZC3H12C, DPYSL3, C3AR1, NCKAP5, WLS, CXADR, MBNL2, RBFOX2, UNC5A, DAPK1, SERPINF1, STARD8, SERPINF2, REV1, UNC5C, HSPG2, RC3H2, DAAM1, RFX7, SPARCL1, CLOCK, TPH2, CFH, COL13A1, SRCAP, TTYH2, CEP85L, SLC5A3, PRDM10, ADAMTS15, C6, FLRT2, C7, MYO6, PDGFC, GPIHBP1, EDEM3, STARD13, JAG1, CHKA, HOMER1, JUP, FZD5, FZD4, A…	1293	7555	20672	1.45592	2.17654e-34	8.37131e-36	8.37131e-36
UCSC_TFBS	FOXJ2	933	70.7354	2.18316e-36	PGAP1, PID1, ISM1, F11R, TSKU, MYLK, LIPF, ZC3H12C, ZFYVE26, DPYSL3, C3AR1, WLS, CCBE1, PRKAB2, RBFOX2, CXADR, UNC5A, STARD8, RC3H1, UNC5C, INSYN1, HSPG2, RC3H2, NUP210L, RFX7, SPARCL1, CLOCK, COL13A1, SHMT1, CEP85L, GATA6, B3GLCT, FIGNL2, PDGFA, SLC5A3, ADAMTS15, C6, C7, MYO6, PDGFC, EDEM3, JAG1, JUP, ABCA6, ABCA9, FN1, EXOC6B, PBX3, LNPEP, NR2F2, CP, LARP6, PPFIBP1, COL1A2, CILP, PKIA, AGO2, FX…	1293	11522	20672	1.29461	3.88603e-34	1.43927e-35	1.43927e-35
UCSC_TFBS	STAT	575	43.5936	3.43282e-36	PGAP1, PID1, MAML2, ZFYVE9, COL12A1, ADARB1, ISM1, SLC4A4, CAPN15, MYLK, ZC3H12C, ZFYVE26, ZSCAN30, DPYSL3, C3AR1, NCKAP5, MBNL2, RBFOX2, UNC5A, SERPINF1, STARD8, REV1, RC3H1, UNC5C, HSPG2, RC3H2, NUP210L, DAAM1, RFX7, RBP1, SERPING1, CFB, COL13A1, TTYH2, GATA6, B3GLCT, PRDM10, C2, ADAMTS15, C6, FLRT2, PDGFC, EDEM3, CDK18, STARD13, AFAP1L1, JAG1, HOMER1, FZD5, FZD7, SETD1A, FN1, EXOC6B, PBX3, PRR…	1293	5918	20672	1.55338	6.11042e-34	2.18229e-35	2.18229e-35
UCSC_TFBS	EN1	795	60.2729	4.08525e-36	PGAP1, PID1, POP1, ZFYVE9, MYLK, ZC3H12C, ZFYVE26, C3AR1, WLS, CCBE1, RBFOX2, CXADR, UNC5A, STARD8, RC3H1, UNC5C, RC3H2, SPINT1, NUP210L, RFX7, CLOCK, COL13A1, RETSAT, TTYH2, SHMT1, CEP85L, FIGNL2, SLC5A3, HSPH1, C7, EPB41L1, PDGFC, CFAP65, EDEM3, JAG1, JUP, ABCA6, ABCA9, FN1, EXOC6B, PBX3, NR2F2, NETO2, CP, PPFIBP1, COL1A2, FAT1, HYOU1, DCHS1, SRPX, MTMR10, EEA1, TMEM47, NIPBL, MED13, SH3BGRL2, …	1293	9244	20672	1.37496	7.27174e-34	2.5075e-35	2.5075e-35
UCSC_TFBS	ISRE	681	51.63	7.77924e-36	PID1, MAML2, ZFYVE9, COL12A1, SERPINE1, RAPH1, XYLT1, ADARB1, ISM1, SLC4A4, TSKU, MYLK, GLS, ZC3H12C, GJA1, ZFYVE26, NCKAP5, WLS, PRKAB2, CXADR, MBNL2, RBFOX2, UNC5A, DAPK1, SERPINF2, RC3H1, UNC5C, HSPG2, RC3H2, NISCH, CLDN4, NUP210L, DAAM1, SPINT1, RFX7, SPARCL1, SERPING1, CLOCK, TPH2, COL13A1, SRCAP, RETSAT, CEP85L, GATA6, PDGFA, SLC5A3, PRDM10, ADAMTS15, C6, EPB41L1, CFAP65, EDEM3, STARD13, AF…	1293	7488	20672	1.454	1.3847e-33	4.61568e-35	4.61568e-35
UCSC_TFBS	CEBP	1047	79.3783	1.14644e-35	PGAP1, PID1, POP1, ZFYVE9, ISM1, F11R, TSKU, MYLK, LIPF, ZC3H12C, ZFYVE26, ISLR, DPYSL3, WLS, CCBE1, PRKAB2, RBFOX2, CXADR, UNC5A, STARD8, RC3H1, UNC5C, HSPG2, RC3H2, CLDN4, NUP210L, RFX7, SPARCL1, CLOCK, COL13A1, RETSAT, SHMT1, CEP85L, GATA6, B3GLCT, FIGNL2, PDGFA, SLC5A3, C2, ADAMTS15, HSPH1, C6, C7, EPB41L1, MYO6, PDGFC, CFAP65, EDEM3, GSTM2, JAG1, GSTM1, JUP, ABCA9, FN1, EXOC6B, PBX3, LNPEP, …	1293	13608	20672	1.23009	2.04067e-33	6.5828e-35	6.5828e-35
UCSC_TFBS	NKX25	906	68.6884	1.37658e-35	PGAP1, PID1, ZFYVE9, ISM1, MYLK, ZC3H12C, ZFYVE26, WLS, CCBE1, PRKAB2, RBFOX2, CXADR, UNC5A, RC3H1, UNC5C, HSPG2, RC3H2, CH25H, CLDN4, EID3, NUP210L, RFX7, RBP1, SPARCL1, CLOCK, COL13A1, CEP85L, GATA6, B3GLCT, FIGNL2, PDGFA, SLC5A3, C2, ADAMTS15, C6, C7, EPB41L1, MYO6, PDGFC, CFAP65, EDEM3, GSTM2, JAG1, GSTM1, ABCA6, ABCA9, FN1, EXOC6B, PBX3, NR2F2, NETO2, LARP4, CP, PPFIBP1, COL1A2, CILP, PKIA, …	1293	11101	20672	1.30482	2.45032e-33	7.65724e-35	7.65724e-35
UCSC_TFBS	NFAT	652	49.4314	1.76637e-35	NCKAP1, PID1, MAML2, ZFYVE9, COL12A1, RAPH1, MSANTD3, ADARB1, ISM1, SLC4A4, MYLK, GLS, ZC3H12C, ZFYVE26, CREB3L2, WDR91, DPYSL3, CYP1B1, NCKAP5, MBNL2, RBFOX2, UNC5A, DAPK1, STARD8, REV1, UNC5C, HSPG2, RC3H2, NUP210L, DAAM1, RFX7, SPARCL1, CFB, ENPEP, CFH, COL13A1, SRCAP, TTYH2, SHMT1, CEP85L, GATA6, PDGFA, PRDM10, C2, EPB41L1, PDGFC, RRS1, SERPINH1, CFAP65, EDEM3, STARD13, JAG1, HOMER1, JUP, PLK…	1293	7071	20672	1.47418	3.14413e-33	9.52767e-35	9.52767e-35
UCSC_TFBS	CDP	866	65.6558	2.37845e-35	PGAP1, PID1, ZFYVE9, ISM1, F11R, MYLK, ZC3H12C, DPYSL3, C3AR1, WLS, CCBE1, RBFOX2, CXADR, UNC5A, STARD8, RC3H1, UNC5C, INSYN1, RC3H2, NUP210L, RFX7, SPARCL1, CLOCK, COL13A1, TTYH2, SHMT1, CEP85L, GATA6, B3GLCT, SLC5A3, C2, HSPH1, C6, C7, EPB41L1, MYO6, PDGFC, EDEM3, JAG1, ABCA6, ABCA9, FN1, EXOC6B, PBX3, LNPEP, NR2F2, NETO2, LARP4, CP, PPFIBP1, COL1A2, PKIA, AGO2, FAT1, DCHS1, FERMT2, SRPX, PIGR,…	1293	10441	20672	1.32605	4.23364e-33	1.24519e-34	1.24519e-34
UCSC_TFBS	TATA	802	60.8036	2.55562e-35	PGAP1, PID1, ZFYVE9, ISM1, MYLK, LIPF, ZC3H12C, ZFYVE26, DPYSL3, WLS, CCBE1, PRKAB2, RBFOX2, CXADR, STARD8, RC3H1, UNC5C, RC3H2, CH25H, CLDN4, RBP4, NUP210L, RFX7, RBP1, SPARCL1, COL13A1, SHMT1, B3GLCT, FIGNL2, PDGFA, SLC5A3, ADAMTS15, HSPH1, C7, PDGFC, EDEM3, JAG1, FN1, EXOC6B, PBX3, LNPEP, NR2F2, CP, PPFIBP1, COL1A2, PKIA, FXYD1, FAT1, HYOU1, DCHS1, FERMT2, SRPX, BHLHE41, EEA1, TMEM47, NIPBL, M…	1293	9397	20672	1.36449	4.54901e-33	1.29972e-34	1.29972e-34
UCSC_TFBS	FAC1	720	54.5868	2.73061e-35	NCKAP1, PGAP1, PID1, MAML2, ZFYVE9, COL12A1, SERPINE1, XYLT1, MSANTD3, ISM1, SLC4A4, GLS, ZC3H12C, GJA1, ZFYVE26, CREB3L2, DPYSL3, CYP1B1, MS4A14, NCKAP5, WLS, CCBE1, PRKAB2, MBNL2, RBFOX2, DAPK1, STARD8, REV1, RC3H1, UNC5C, HSPG2, RC3H2, NISCH, EID3, NUP210L, DAAM1, SPINT1, RFX7, SPARCL1, CLOCK, CFB, TPH2, COL13A1, SHMT1, CEP85L, GATA6, PDGFA, FIGNL2, SLC5A3, PRDM10, C2, ADAMTS15, FLRT2, EPB41L1…	1293	8109	20672	1.41955	4.86048e-33	1.35013e-34	1.35013e-34
UCSC_TFBS	GR	774	58.6808	1.04529e-34	PGAP1, PID1, ZFYVE9, AVIL, TSKU, MYLK, ZFYVE26, DPYSL3, C3AR1, CCBE1, RBFOX2, CXADR, UNC5A, STARD8, RC3H1, UNC5C, HSPG2, RC3H2, CH25H, EID3, NUP210L, RFX7, SPARCL1, COL13A1, TTYH2, CEP85L, FIGNL2, SLC5A3, ADAMTS15, C6, C7, EPB41L1, PDGFC, JAG1, ABCA6, ABCA9, EXOC6B, PBX3, LNPEP, NR2F2, NETO2, LARP4, CP, PPFIBP1, COL1A2, CILP, FAT1, HYOU1, DCHS1, FERMT2, SRPX, EEA1, NIPBL, ARG1, SPHK1, TEX10, MAMD…	1293	8982	20672	1.37769	1.86061e-32	5.02869e-34	5.02869e-34
UCSC_TFBS	MSX1	650	49.2798	1.18877e-34	NCKAP1, PID1, MAML2, ZFYVE9, POP1, COL12A1, RAPH1, XYLT1, ADARB1, ENO2, SLC4A4, GLS, ZC3H12C, CREB3L2, WDR91, NCKAP5, WLS, CCBE1, PRKAB2, CXADR, MBNL2, RBFOX2, UNC5A, REV1, RC3H1, UNC5C, HSPG2, RC3H2, NISCH, CH25H, NUP210L, DAAM1, RFX7, RBP1, SERPING1, CLOCK, CFB, TPH2, CFH, SRCAP, TTYH2, CEP85L, FIGNL2, SLC5A3, C2, HSPH1, C6, FLRT2, FLRT3, EPB41L1, MYO6, STARD13, JAG1, CHKA, HOMER1, FZD4, ABCA6,…	1293	7081	20672	1.46758	2.11601e-32	5.56843e-34	5.56843e-34
UCSC_TFBS	FREAC3	658	49.8863	1.56125e-34	NCKAP1, PGAP1, PID1, MAML2, ZFYVE9, COL12A1, RAPH1, XYLT1, MSANTD3, ISM1, SLC4A4, TSKU, MYLK, GLS, ZC3H12C, ZFYVE26, CREB3L2, DPYSL3, MS4A14, NCKAP5, WLS, CCBE1, MBNL2, RBFOX2, UNC5A, REV1, RC3H1, UNC5C, HSPG2, RC3H2, NUP210L, DAAM1, RFX7, RBP1, CLOCK, CFB, TPH2, ENPEP, CFH, CEP85L, GATA6, B3GLCT, SLC5A3, FLRT2, FLRT3, EPB41L1, MYO6, PDGFC, FZD1, STARD13, JAG1, FZD5, FZD4, ABCA6, SETD1A, FN1, EXO…	1293	7206	20672	1.45987	2.77902e-32	7.12568e-34	7.12568e-34
UCSC_TFBS	OCT	702	53.2221	3.1404e-34	NCKAP1, PID1, MAML2, ZFYVE9, COL12A1, RAPH1, XYLT1, MSANTD3, SLC4A4, MYLK, GLS, LIPF, ZC3H12C, GJA1, ZFYVE26, CREB3L2, DPYSL3, C3AR1, MS4A14, NCKAP5, CCBE1, PRKAB2, CXADR, MBNL2, RBFOX2, UNC5A, DAPK1, SERPINF1, SERPINF2, REV1, RC3H1, UNC5C, RC3H2, DAAM1, RFX7, CLOCK, TPH2, ENPEP, COL13A1, SRCAP, SHMT1, CEP85L, GATA6, SLC5A3, PRDM10, HSPH1, C6, FLRT2, C7, EPB41L1, MYO6, PDGFC, RRS1, STARD13, JAG1,…	1293	7886	20672	1.42319	5.58991e-32	1.39748e-33	1.39748e-33
UCSC_TFBS	HNF1	814	61.7134	3.37435e-34	PGAP1, PID1, POP1, ZFYVE9, ISM1, F11R, MYLK, LIPF, ZC3H12C, ISLR, DPYSL3, C3AR1, WLS, CCBE1, RBFOX2, CXADR, UNC5A, STARD8, RC3H1, UNC5C, INSYN1, HSPG2, RC3H2, RBP4, NUP210L, RFX7, RBP1, SPARCL1, CLOCK, COL13A1, CEP85L, GATA6, B3GLCT, PDGFA, HSPH1, C6, C7, EPB41L1, MYO6, PDGFC, CFAP65, EDEM3, JAG1, ABCA9, FN1, EXOC6B, PBX3, LNPEP, NR2F2, NETO2, CP, PPFIBP1, COL1A2, CILP, PKIA, AGO2, FAT1, HYOU1, F…	1293	9649	20672	1.34873	6.00635e-32	1.46496e-33	1.46496e-33
UCSC_TFBS	HSF2	649	49.2039	3.69231e-34	NCKAP1, PGAP1, PID1, ZFYVE9, POP1, COL12A1, SERPINE1, XYLT1, MSANTD3, ISM1, F11R, SLC4A4, MYLK, ZC3H12C, WDR91, C3AR1, NCKAP5, CCBE1, PRKAB2, MBNL2, UNC5A, SERPINF1, STARD8, SERPINF2, REV1, RC3H1, INSYN1, UNC5C, HSPG2, RC3H2, CH25H, EID3, NUP210L, DAAM1, RFX7, SPARCL1, CLOCK, CFB, TPH2, SRCAP, RETSAT, TTYH2, SHMT1, CEP85L, PDGFA, FIGNL2, PRDM10, C2, ADAMTS15, HSPH1, C6, FLRT2, C7, FLRT3, EPB41L1,…	1293	7090	20672	1.46347	6.57232e-32	1.56484e-33	1.56484e-33
UCSC_TFBS	GATA1	1087	82.4109	7.02949e-34	PGAP1, PID1, POP1, ZFYVE9, AVIL, ISM1, F11R, TSKU, MYLK, LIPF, ZC3H12C, ZFYVE26, ISLR, DPYSL3, WLS, CCBE1, PRKAB2, RBFOX2, CXADR, UNC5A, STARD8, RC3H1, UNC5C, HSPG2, RC3H2, RBP4, NUP210L, RFX7, SPARCL1, CLOCK, COL13A1, RETSAT, TTYH2, SHMT1, CEP85L, GATA6, B3GLCT, FIGNL2, PDGFA, SLC5A3, C2, ADAMTS15, HSPH1, C6, C7, EPB41L1, MYO6, PDGFC, CFAP65, EDEM3, GSTM2, JAG1, JUP, ABCA6, ABCA9, FN1, EXOC6B, P…	1293	14463	20672	1.20159	1.25125e-31	2.90988e-33	2.90988e-33
UCSC_TFBS	NF1	595	45.1099	9.2188e-34	PID1, MAML2, ZFYVE9, COL12A1, XYLT1, MSANTD3, ADARB1, ENO2, MYLK, GLS, GJA1, ZFYVE26, CREB3L2, NCKAP5, CCBE1, MBNL2, RBFOX2, UNC5A, DAPK1, STARD8, SERPINF2, REV1, INSYN1, NISCH, RBP4, BCAM, NUP210L, DAAM1, SPARCL1, CFB, COL13A1, SRCAP, CEP85L, GATA6, PDGFA, FIGNL2, C2, ADAMTS15, C6, EPB41L1, MYO6, PDGFC, SERPINH1, CFAP65, FZD1, CDK18, AFAP1L1, JAG1, FZD2, FZD7, SETD1A, ABCA9, FN1, EXOC6B, PBX3, C…	1293	6316	20672	1.50612	1.64095e-31	3.72942e-33	3.72942e-33
UCSC_TFBS	HOXA3	645	48.9007	2.72022e-33	NCKAP1, PGAP1, PID1, MAML2, AVIL, COL12A1, SERPINE1, XYLT1, MSANTD3, ISM1, SLC4A4, MYLK, ZC3H12C, ZFYVE26, CREB3L2, NCKAP5, CCBE1, PRKAB2, CXADR, MBNL2, RBFOX2, DAPK1, SERPINF1, STARD8, SERPINF2, RC3H1, UNC5C, HSPG2, RC3H2, NISCH, DAAM1, TPH2, COL13A1, SRCAP, RETSAT, TTYH2, B3GLCT, FIGNL2, GJC1, ADAMTS15, C6, FLRT2, C7, EPB41L1, MYO6, FZD1, STARD13, GSTM2, JAG1, FZD2, GSTM1, CHKA, HOMER1, FZD5, F…	1293	7073	20672	1.45794	4.842e-31	1.076e-32	1.076e-32
UCSC_TFBS	RSRFC4	710	53.8287	3.06725e-33	NCKAP1, PGAP1, PID1, MAML2, COL12A1, SERPINE1, XYLT1, MSANTD3, ADARB1, ISM1, SLC4A4, MYLK, GLS, ZC3H12C, WDR91, NCKAP5, WLS, PRKAB2, MBNL2, RBFOX2, UNC5A, DAPK1, SERPINF1, STARD8, REV1, UNC5C, HSPG2, RC3H2, NISCH, BCAM, NUP210L, DAAM1, RFX7, SPARCL1, ACOT1, SERPING1, CLOCK, TPH2, ENPEP, COL13A1, TTYH2, CEP85L, B3GLCT, GJC1, HSPH1, FLRT2, C7, EPB41L1, MYO6, PDGFC, SERPINH1, EDEM3, STARD13, AFAP1L1…	1293	8059	20672	1.40851	5.4597e-31	1.18689e-32	1.18689e-32
UCSC_TFBS	TBP	570	43.2146	4.70444e-33	PGAP1, PID1, MAML2, ZFYVE9, COL12A1, RAPH1, XYLT1, MSANTD3, ADARB1, ISM1, SLC4A4, GLS, ZC3H12C, DPYSL3, NCKAP5, WLS, CCBE1, MBNL2, RBFOX2, UNC5A, DAPK1, STARD8, INSYN1, UNC5C, RC3H2, NUP210L, RFX7, ACOT1, CLOCK, TPH2, CEP85L, FIGNL2, PRDM10, HSPH1, FLRT2, FLRT3, MYO6, PDGFC, RRS1, FZD1, EDEM3, STARD13, AFAP1L1, JAG1, FZD4, FZD7, EXOC6B, PBX3, FZD8, NR1D1, NR2F2, NETO2, LARP6, PPFIBP1, COL1A2, SLC…	1293	5989	20672	1.52161	8.37389e-31	1.78168e-32	1.78168e-32
UCSC_TFBS	TST1	670	50.7961	6.07208e-33	PID1, MAML2, ZFYVE9, POP1, COL12A1, RAPH1, XYLT1, MSANTD3, ADARB1, SLC4A4, CAPN15, MYLK, GLS, ZC3H12C, GJA1, CREB3L2, DPYSL3, C3AR1, NCKAP5, WLS, CCBE1, PRKAB2, MBNL2, RBFOX2, STARD8, REV1, UNC5C, HSPG2, RC3H2, NISCH, CH25H, DAAM1, RFX7, TPH2, COL13A1, RETSAT, CEP85L, FIGNL2, SLC5A3, PRDM10, ADAMTS15, HSPH1, FLRT2, FLRT3, EPB41L1, PDGFC, CFAP65, CDK18, STARD13, JAG1, CHKA, FZD5, FZD4, FN1, EXOC6B…	1293	7465	20672	1.43492	1.08083e-30	2.25173e-32	2.25173e-32
UCSC_TFBS	RFX1	869	65.8832	1.25076e-32	PGAP1, PID1, ZFYVE9, ISM1, TSKU, MYLK, ZC3H12C, ZFYVE26, DPYSL3, WLS, CCBE1, PRKAB2, RBFOX2, CXADR, UNC5A, STARD8, RC3H1, UNC5C, INSYN1, HSPG2, RC3H2, RBP4, EID3, SPINT1, NUP210L, RBP1, CLOCK, COL13A1, RETSAT, TTYH2, SHMT1, CEP85L, GATA6, FIGNL2, PDGFA, SLC5A3, C2, HSPH1, C6, C7, EPB41L1, MYO6, PDGFC, CFAP65, EDEM3, JAG1, JUP, ABCA9, FN1, EXOC6B, PBX3, LNPEP, NR2F2, NETO2, LARP6, PPFIBP1, COL1A2,…	1293	10637	20672	1.30612	2.22636e-30	4.49626e-32	4.49626e-32
UCSC_TFBS	EVI1	1092	82.79	1.27949e-32	PGAP1, PID1, POP1, ZFYVE9, ISM1, F11R, TSKU, MYLK, LIPF, ZC3H12C, ZFYVE26, ISLR, DPYSL3, C3AR1, WLS, CCBE1, PRKAB2, RBFOX2, CXADR, UNC5A, STARD8, RC3H1, UNC5C, INSYN1, HSPG2, RC3H2, CH25H, EID3, NUP210L, RFX7, RBP1, SPARCL1, CLOCK, COL13A1, TTYH2, SHMT1, CEP85L, GATA6, B3GLCT, FIGNL2, SLC5A3, C2, ADAMTS15, HSPH1, C6, C7, EPB41L1, MYO6, PDGFC, EDEM3, GSTM2, JAG1, GSTM1, JUP, ABCA6, ABCA9, FN1, EXO…	1293	14626	20672	1.19366	2.27749e-30	4.49626e-32	4.49626e-32
UCSC_TFBS	HLF	629	47.6876	1.28825e-32	PGAP1, PID1, MAML2, ZFYVE9, COL12A1, SERPINE1, XYLT1, ADARB1, SLC4A4, MYLK, GLS, ZC3H12C, ZFYVE26, DPYSL3, NCKAP5, CCBE1, CXADR, MBNL2, RBFOX2, REV1, RC3H1, INSYN1, UNC5C, HSPG2, RC3H2, RBP4, DAAM1, RFX7, SPARCL1, CLOCK, CFB, TPH2, CFH, GATA6, FIGNL2, SLC5A3, PRDM10, C2, C6, FLRT2, EPB41L1, MYO6, PDGFC, EDEM3, STARD13, JAG1, HOMER1, FZD7, PLK2, SETD1A, ABCA9, FN1, EXOC6B, PBX3, SLC16A10, LNPEP, N…	1293	6869	20672	1.464	2.29309e-30	4.49626e-32	4.49626e-32
UCSC_TFBS	MEF2	1010	76.5732	2.68744e-32	PGAP1, PID1, POP1, ZFYVE9, AVIL, ISM1, F11R, MYLK, LIPF, ZC3H12C, ZFYVE26, DPYSL3, WLS, CCBE1, PRKAB2, RBFOX2, UNC5A, STARD8, RC3H1, UNC5C, HSPG2, RC3H2, CH25H, RBP4, NUP210L, RFX7, SPARCL1, CLOCK, COL13A1, CEP85L, GATA6, B3GLCT, PDGFA, SLC5A3, C2, ADAMTS15, HSPH1, C6, C7, EPB41L1, MYO6, PDGFC, CFAP65, GPIHBP1, EDEM3, JAG1, ABCA6, ABCA9, FN1, EXOC6B, PBX3, LNPEP, NR2F2, NETO2, LARP4, CP, PPFIBP1,…	1293	13105	20672	1.23216	4.78364e-30	9.19931e-32	9.19931e-32
UCSC_TFBS	CEBPB	805	61.0311	3.11707e-32	PID1, ZFYVE9, ISM1, F11R, MYLK, ZC3H12C, ZFYVE26, DPYSL3, C3AR1, WLS, CCBE1, RBFOX2, UNC5A, STARD8, RC3H1, UNC5C, HSPG2, RC3H2, NUP210L, RFX7, RBP1, CLOCK, COL13A1, TTYH2, CEP85L, FIGNL2, SLC5A3, C2, ADAMTS15, EPB41L1, MYO6, PDGFC, CFAP65, EDEM3, JAG1, JUP, ABCA6, ABCA9, FN1, EXOC6B, PBX3, LNPEP, NR2F2, NETO2, LARP4, CP, LARP6, PPFIBP1, COL1A2, FAT1, DCHS1, FERMT2, SRPX, MTMR10, BHLHE41, EEA1, TM…	1293	9609	20672	1.33937	5.54839e-30	1.04687e-31	1.04687e-31
UCSC_TFBS	RP58	762	57.771	3.47884e-32	NCKAP1, PID1, MAML2, ZFYVE9, POP1, COL12A1, XYLT1, MSANTD3, ISM1, ENO2, SLC4A4, TSKU, MYLK, GLS, ZC3H12C, GJA1, CREB3L2, DPYSL3, C3AR1, CYP1B1, NCKAP5, WLS, CCBE1, MBNL2, RBFOX2, UNC5A, DAPK1, STARD8, REV1, INSYN1, UNC5C, HSPG2, RC3H2, NISCH, CH25H, EID3, NUP210L, DAAM1, SPARCL1, CLOCK, CFB, TPH2, COL13A1, SRCAP, RETSAT, TTYH2, CEP85L, PDGFA, C2, ADAMTS15, HSPH1, C6, FLRT2, C7, FLRT3, EPB41L1, MY…	1293	8925	20672	1.36499	6.19233e-30	1.14673e-31	1.14673e-31
UCSC_TFBS	LMO2COM	840	63.6846	5.4031e-32	PGAP1, PID1, ZFYVE9, AVIL, ISM1, TSKU, MYLK, LIPF, ZC3H12C, ZFYVE26, C3AR1, WLS, CCBE1, PRKAB2, RBFOX2, CXADR, UNC5A, RC3H1, UNC5C, INSYN1, HSPG2, RC3H2, CLDN4, EID3, SPINT1, NUP210L, RFX7, RBP1, COL13A1, RETSAT, SHMT1, GATA6, PDGFA, C2, ADAMTS15, C6, EPB41L1, PDGFC, CFAP65, GSTM2, JAG1, GSTM1, JUP, ABCA6, FN1, EXOC6B, PBX3, NR2F2, COL1A2, CILP, PKIA, AGO2, FXYD1, FAT1, DCHS1, FERMT2, SRPX, PIGR,…	1293	10192	20672	1.31766	9.61752e-30	1.74864e-31	1.74864e-31
UCSC_TFBS	AML1	1042	78.9992	5.744e-32	PGAP1, PID1, POP1, ZFYVE9, AVIL, ISM1, MYLK, LIPF, ZC3H12C, ZFYVE26, DPYSL3, C3AR1, WLS, CCBE1, PRKAB2, RBFOX2, CXADR, UNC5A, STARD8, RC3H1, UNC5C, INSYN1, HSPG2, RC3H2, CH25H, CLDN4, RBP4, SPINT1, NUP210L, RFX7, SPARCL1, CLOCK, COL13A1, TTYH2, SHMT1, CEP85L, GATA6, FIGNL2, SLC5A3, C2, ADAMTS15, C7, EPB41L1, MYO6, PDGFC, CFAP65, EDEM3, GSTM2, JAG1, GSTM1, JUP, ABCA6, ABCA9, FN1, EXOC6B, PBX3, LNP…	1293	13711	20672	1.21502	1.02243e-29	1.82577e-31	1.82577e-31
UCSC_TFBS	CART1	707	53.6012	4.0497e-31	NCKAP1, PGAP1, PID1, MAML2, ZFYVE9, POP1, COL12A1, RAPH1, XYLT1, MSANTD3, ADARB1, ISM1, SLC4A4, TSKU, MYLK, GLS, ZC3H12C, GJA1, CREB3L2, DPYSL3, C3AR1, NCKAP5, WLS, CCBE1, MBNL2, RBFOX2, DAPK1, STARD8, REV1, RC3H1, UNC5C, RC3H2, NUP210L, DAAM1, RFX7, RBP1, CLOCK, TPH2, CFH, SHMT1, GATA6, B3GLCT, SLC5A3, PRDM10, FLRT2, FLRT3, EPB41L1, MYO6, PDGFC, CFAP65, EDEM3, STARD13, AFAP1L1, JAG1, CHKA, JUP, …	1293	8124	20672	1.39134	7.20847e-29	1.26464e-30	1.26464e-30
UCSC_TFBS	PBX1	824	62.4716	5.04238e-31	PID1, POP1, ZFYVE9, ISM1, F11R, MYLK, DPYSL3, C3AR1, WLS, CCBE1, PRKAB2, RBFOX2, CXADR, UNC5A, RC3H1, UNC5C, INSYN1, HSPG2, RC3H2, NUP210L, RFX7, SPARCL1, CLOCK, COL13A1, RETSAT, CEP85L, B3GLCT, PDGFA, SLC5A3, C2, ADAMTS15, C6, C7, EPB41L1, MYO6, PDGFC, GSTM2, JAG1, GSTM1, ABCA6, FN1, EXOC6B, PBX3, LNPEP, NR2F2, LARP4, CP, PPFIBP1, COL1A2, PKIA, AGO2, FAT1, HYOU1, DCHS1, SRPX, MTMR10, BHLHE41, EE…	1293	9984	20672	1.31949	8.97544e-29	1.54749e-30	1.54749e-30
UCSC_TFBS	PPARA	786	59.5906	6.20266e-31	POP1, ZFYVE9, ISM1, F11R, TSKU, MYLK, ZFYVE26, ISLR, DPYSL3, WLS, CCBE1, RBFOX2, UNC5A, STARD8, UNC5C, INSYN1, HSPG2, RC3H2, CLDN4, NUP210L, RBP1, CLOCK, COL13A1, RETSAT, SHMT1, CEP85L, GATA6, B3GLCT, PDGFA, C2, ADAMTS15, C6, EPB41L1, PDGFC, CFAP65, GPIHBP1, EDEM3, GSTM2, JAG1, ABCA6, FN1, EXOC6B, PBX3, CP, PPFIBP1, COL1A2, CILP, FAT1, HYOU1, DCHS1, FERMT2, SRPX, BHLHE41, EEA1, NIPBL, TIFAB, MED1…	1293	9375	20672	1.3404	1.10407e-28	1.87131e-30	1.87131e-30
UCSC_TFBS	FOXO3	463	35.1024	1.61883e-30	PGAP1, PID1, MAML2, ZFYVE9, XYLT1, ISM1, SLC4A4, MYLK, GLS, ZC3H12C, NCKAP5, WLS, CCBE1, MBNL2, RBFOX2, REV1, RC3H1, UNC5C, HSPG2, RC3H2, DAAM1, RFX7, SPARCL1, CLOCK, GATA6, FIGNL2, SLC5A3, PRDM10, ADAMTS15, C6, FLRT2, MYO6, FZD1, EDEM3, CHKA, HOMER1, PLK2, FN1, EXOC6B, PBX3, PRRC2C, SLC16A10, LNPEP, NR2F2, LARP4, CP, GP5, LARP6, PPFIBP1, COL1A2, CILP, SRPX, DENND1B, SPEF1, DENND1A, FMN1, GLI3, E…	1293	4609	20672	1.60605	2.88152e-28	4.80254e-30	4.80254e-30
UCSC_TFBS	AP2REP	671	50.8719	2.42769e-30	PID1, MAML2, ZFYVE9, AVIL, COL12A1, SERPINE1, XYLT1, MSANTD3, ADARB1, ENO2, SLC4A4, CAPN15, MYLK, ZFYVE26, ZSCAN30, CREB3L2, WDR91, DPYSL3, C3AR1, CYP1B1, NCKAP5, WLS, CCBE1, PRKAB2, MBNL2, RBFOX2, UNC5A, DAPK1, SERPINF1, SERPINF2, REV1, INSYN1, UNC5C, HSPG2, RC3H2, NISCH, RBP4, BCAM, NUP210L, DAAM1, CLOCK, CFB, TPH2, COL13A1, SRCAP, RETSAT, SHMT1, FIGNL2, SLC5A3, PRDM10, C6, FLRT2, FLRT3, S100A1…	1293	7615	20672	1.40876	4.32129e-28	7.08408e-30	7.08408e-30
UCSC_TFBS	MEIS1BHOXA9	737	55.8757	4.15231e-30	PGAP1, PID1, MAML2, ZFYVE9, COL12A1, RAPH1, XYLT1, ADARB1, SLC4A4, CAPN15, MYLK, GLS, LIPF, ZC3H12C, GJA1, ZFYVE26, C3AR1, NCKAP5, WLS, CCBE1, PRKAB2, CXADR, MBNL2, RBFOX2, UNC5A, DAPK1, RC3H1, INSYN1, UNC5C, HSPG2, RC3H2, NISCH, DAAM1, SPINT1, RFX7, CLOCK, TPH2, CFH, SRCAP, GATA6, B3GLCT, FIGNL2, C6, FLRT2, C7, S100A16, MYO6, PDGFC, CFAP65, FZD1, EDEM3, STARD13, JAG1, CHKA, ABCA6, SETD1A, ABCA9,…	1293	8645	20672	1.36297	7.39111e-28	1.19211e-29	1.19211e-29
UCSC_TFBS	LHX3	576	43.6694	4.22924e-30	NCKAP1, PGAP1, PID1, MAML2, ZFYVE9, COL12A1, RAPH1, XYLT1, MSANTD3, ADARB1, ISM1, SLC4A4, ZC3H12C, GJA1, C3AR1, MS4A14, NCKAP5, WLS, CCBE1, MBNL2, RBFOX2, UNC5A, DAPK1, SERPINF1, STARD8, RC3H1, INSYN1, UNC5C, RC3H2, DAAM1, RBP1, CFB, TPH2, COL13A1, CEP85L, B3GLCT, PDGFA, SLC5A3, PRDM10, C2, C6, FLRT2, C7, FLRT3, EPB41L1, MYO6, PDGFC, RRS1, EDEM3, CDK18, STARD13, JAG1, FZD2, HOMER1, FZD7, ABCA9, F…	1293	6218	20672	1.481	7.52805e-28	1.19493e-29	1.19493e-29
UCSC_TFBS	RORA1	671	50.8719	6.0031e-30	PGAP1, PID1, MAML2, ZFYVE9, POP1, RAPH1, XYLT1, MSANTD3, ADARB1, F11R, ENO2, SLC4A4, CAPN15, MYLK, GLS, ZC3H12C, GJA1, ZFYVE26, CREB3L2, DPYSL3, NCKAP5, WLS, CCBE1, MBNL2, RBFOX2, UNC5A, DAPK1, SERPINF1, STARD8, SERPINF2, REV1, UNC5C, RC3H2, NISCH, NUP210L, DAAM1, RBP1, SPARCL1, CLOCK, CFB, TPH2, COL13A1, SRCAP, SHMT1, CEP85L, GATA6, B3GLCT, SLC5A3, PRDM10, C2, ADAMTS15, C6, FLRT2, PDGFC, SERPINH…	1293	7636	20672	1.40488	1.06855e-27	1.66961e-29	1.66961e-29
UCSC_TFBS	PPARG	1078	81.7286	2.88102e-29	PGAP1, PID1, POP1, ZFYVE9, ISM1, F11R, TSKU, MYLK, LIPF, ZC3H12C, ZFYVE26, DPYSL3, C3AR1, WLS, CCBE1, RBFOX2, UNC5A, STARD8, RC3H1, UNC5C, INSYN1, HSPG2, RC3H2, CH25H, RBP4, EID3, SPINT1, NUP210L, RFX7, SPARCL1, CLOCK, COL13A1, RETSAT, TTYH2, SHMT1, GATA6, B3GLCT, FIGNL2, SLC5A3, C2, ADAMTS15, C6, C7, EPB41L1, MYO6, PDGFC, CFAP65, GPIHBP1, EDEM3, JAG1, JUP, ABCA6, ABCA9, FN1, EXOC6B, PBX3, LNPEP,…	1293	14538	20672	1.18549	5.12822e-27	7.88957e-29	7.88957e-29
UCSC_TFBS	TGIF	639	48.4458	3.03813e-29	PID1, MAML2, ZFYVE9, COL12A1, XYLT1, MSANTD3, SLC4A4, CAPN15, MYLK, GLS, ZC3H12C, ZFYVE26, CREB3L2, DPYSL3, NCKAP5, WLS, CCBE1, CXADR, MBNL2, RBFOX2, UNC5A, DAPK1, STARD8, REV1, RC3H1, UNC5C, HSPG2, RC3H2, RBP4, NUP210L, DAAM1, SPINT1, CLOCK, CFB, TPH2, SRCAP, RETSAT, TTYH2, GATA6, B3GLCT, FIGNL2, PRDM10, C2, FLRT2, FLRT3, EPB41L1, MYO6, SERPINH1, STARD13, AFAP1L1, JAG1, HOMER1, JUP, FZD4, FN1, E…	1293	7191	20672	1.42068	5.40788e-27	8.19375e-29	8.19375e-29
UCSC_TFBS	PAX4	1040	78.8476	4.10862e-29	PGAP1, PID1, ZFYVE9, ISM1, MYLK, ZC3H12C, ZFYVE26, DPYSL3, C3AR1, WLS, CCBE1, PRKAB2, RBFOX2, CXADR, UNC5A, STARD8, RC3H1, UNC5C, INSYN1, HSPG2, RC3H2, CH25H, CLDN4, RBP4, SPINT1, NUP210L, RFX7, CLOCK, COL13A1, TTYH2, SHMT1, CEP85L, GATA6, B3GLCT, FIGNL2, PDGFA, SLC5A3, C2, HSPH1, C7, EPB41L1, MYO6, PDGFC, CFAP65, EDEM3, JAG1, JUP, ABCA6, FN1, EXOC6B, PBX3, LNPEP, NR2F2, NETO2, LARP4, CP, LARP6, …	1293	13833	20672	1.20199	7.31335e-27	1.09154e-28	1.09154e-28
UCSC_TFBS	MRF2	741	56.1789	5.16768e-29	NCKAP1, MAML2, ZFYVE9, COL12A1, RAPH1, XYLT1, MSANTD3, ISM1, ENO2, SLC4A4, CAPN15, MYLK, GLS, ZC3H12C, GJA1, ZFYVE26, ZSCAN30, CREB3L2, DPYSL3, C3AR1, MS4A14, NCKAP5, WLS, CCBE1, CXADR, MBNL2, RBFOX2, UNC5A, RC3H1, UNC5C, HSPG2, RC3H2, NISCH, NUP210L, DAAM1, RFX7, SPARCL1, ACOT1, CLOCK, CFB, TPH2, SHMT1, CEP85L, B3GLCT, FIGNL2, SLC5A3, PRDM10, C2, ADAMTS15, C7, FLRT3, S100A16, EPB41L1, MYO6, PDGF…	1293	8769	20672	1.35099	9.19848e-27	1.35272e-28	1.35272e-28
UCSC_TFBS	STAT5B	526	39.8787	9.26098e-29	PGAP1, PID1, MAML2, ZFYVE9, POP1, COL12A1, RAPH1, XYLT1, ADARB1, F11R, ENO2, SLC4A4, MYLK, GLS, LIPF, GJA1, NCKAP5, WLS, CCBE1, MBNL2, SERPINF1, SERPINF2, REV1, UNC5C, RC3H2, NISCH, NUP210L, SPINT1, RFX7, ACOT1, TPH2, COL13A1, SRCAP, GATA6, FIGNL2, SLC5A3, C7, MYO6, PDGFC, STARD13, JAG1, FZD5, FZD4, PLK2, FN1, EXOC6B, PBX3, PRRC2C, SLC16A10, LNPEP, NR1D1, FHDC1, CP, PPFIBP1, COL1A2, AGO2, DCHS1, …	1293	5567	20672	1.5106	1.64845e-26	2.38906e-28	2.38906e-28
UCSC_TFBS	CHX10	627	47.536	1.281e-28	PGAP1, PID1, MAML2, ZFYVE9, COL12A1, XYLT1, MSANTD3, ISM1, F11R, SLC4A4, CAPN15, MYLK, LIPF, GJA1, ZFYVE26, DPYSL3, CYP1B1, NCKAP5, WLS, CCBE1, MBNL2, RBFOX2, UNC5A, DAPK1, SERPINF1, SERPINF2, REV1, RC3H1, INSYN1, UNC5C, RC3H2, CH25H, DAAM1, RFX7, SPARCL1, TPH2, COL13A1, CEP85L, GATA6, PRDM10, ADAMTS15, HSPH1, C6, FLRT2, EPB41L1, MYO6, PDGFC, CDK18, STARD13, AFAP1L1, JAG1, GSTM1, FZD5, FZD7, PLK2…	1293	7045	20672	1.42289	2.28018e-26	3.2574e-28	3.2574e-28
UCSC_TFBS	HMX1	676	51.2509	1.74989e-28	MAML2, ZFYVE9, COL12A1, XYLT1, ADARB1, F11R, ENO2, SLC4A4, TSKU, CAPN15, MYLK, ZFYVE26, CREB3L2, DPYSL3, NCKAP5, CXADR, MBNL2, UNC5A, DAPK1, SERPINF1, STARD8, SERPINF2, REV1, UNC5C, HSPG2, RC3H2, NISCH, DAAM1, RBP1, PRR18, CFB, TPH2, COL13A1, SRCAP, SHMT1, GATA6, PDGFA, FIGNL2, SLC5A3, PRDM10, C2, ADAMTS15, HSPH1, FLRT2, EPB41L1, MYO6, PDGFC, SERPINH1, GPIHBP1, FZD1, CDK18, GSTM2, AFAP1L1, JAG1, …	1293	7792	20672	1.38702	3.11481e-26	4.38705e-28	4.38705e-28
UCSC_TFBS	BRACH	785	59.5148	2.12913e-28	PGAP1, PID1, POP1, ISM1, TSKU, MYLK, ZC3H12C, ZFYVE26, ISLR, WLS, CCBE1, RBFOX2, UNC5A, STARD8, RC3H1, UNC5C, INSYN1, HSPG2, RC3H2, RFX7, COL13A1, CEP85L, GATA6, FIGNL2, C2, HSPH1, C6, C7, EPB41L1, MYO6, PDGFC, JAG1, JUP, ABCA9, FN1, EXOC6B, PBX3, NR2F2, CP, LARP6, PPFIBP1, COL1A2, CILP, PKIA, AGO2, FAT1, DCHS1, FERMT2, SRPX, EEA1, NIPBL, TIFAB, MED13, FLVCR2, SH3BGRL2, GPR39, DUSP3, SPHK1, MYOF,…	1293	9503	20672	1.32067	3.78985e-26	5.26368e-28	5.26368e-28
UCSC_TFBS	USF	827	62.699	3.07264e-28	PGAP1, PID1, POP1, ZFYVE9, ISM1, TSKU, MYLK, ZFYVE26, DPYSL3, C3AR1, WLS, CCBE1, UNC5A, STARD8, RC3H1, UNC5C, INSYN1, HSPG2, RC3H2, CH25H, CLDN4, RBP4, SPINT1, NUP210L, RFX7, COL13A1, RETSAT, TTYH2, SHMT1, GATA6, FIGNL2, PDGFA, ADAMTS15, HSPH1, C7, EPB41L1, MYO6, CFAP65, EDEM3, JAG1, JUP, ABCA6, FN1, PBX3, NR2F2, LARP4, CP, LARP6, PPFIBP1, CILP, PKIA, AGO2, FAT1, HYOU1, DCHS1, SRPX, PIGR, MTMR10,…	1293	10193	20672	1.29714	5.4693e-26	7.49219e-28	7.49219e-28
UCSC_TFBS	CHOP	701	53.1463	3.52526e-28	NCKAP1, PGAP1, PID1, MAML2, ZFYVE9, POP1, COL12A1, SERPINE1, RAPH1, XYLT1, MSANTD3, ISM1, ENO2, SLC4A4, MYLK, GLS, ZFYVE26, CREB3L2, WDR91, DPYSL3, NCKAP5, WLS, CCBE1, PRKAB2, MBNL2, RBFOX2, UNC5A, DAPK1, SERPINF1, STARD8, SERPINF2, REV1, RC3H1, INSYN1, UNC5C, HSPG2, BCAM, DAAM1, RFX7, RBP1, CFB, TPH2, SRCAP, SHMT1, CEP85L, GATA6, PDGFA, FIGNL2, SLC5A3, PRDM10, C2, ADAMTS15, HSPH1, C6, C7, S100A1…	1293	8193	20672	1.36791	6.27497e-26	8.47968e-28	8.47968e-28
UCSC_TFBS	GATA6	311	23.5785	7.28211e-28	SPON1, PGAP1, MAML2, HHIP, COL12A1, XYLT1, AQP5, F11R, SLC4A4, MYLK, GLS, EDNRB, OPHN1, TRIM29, CDC27, PIEZO1, SOX9, HMCN1, NCKAP5, TNS3, WLS, ACVR1, CCBE1, EPHA4, RBFOX2, DAPK1, LIMCH1, TMEM170B, RC3H2, EREG, NUP210L, FNDC1, DAAM1, RBP1, SIK3, PLPP3, CLOCK, GPM6A, TPH2, ENPEP, SRCAP, COL13A1, EPAS1, MYCBP2, TSHZ2, GATA6, LPAR1, STC1, PIK3R3, TSPAN7, MAP7, TRPM7, HIVEP3, KCNN3, GPM6B, CARMIL1, ST…	1293	2735	20672	1.81797	1.29621e-25	1.72829e-27	1.72829e-27
UCSC_TFBS	SREBP1	843	63.9121	7.82129e-28	PID1, F11R, TSKU, MYLK, ZC3H12C, ZFYVE26, DPYSL3, C3AR1, WLS, RBFOX2, CXADR, UNC5A, STARD8, RC3H1, UNC5C, HSPG2, RC3H2, RBP4, SPINT1, NUP210L, RBP1, SPARCL1, CLOCK, COL13A1, TTYH2, SHMT1, GATA6, PDGFA, C2, ADAMTS15, C6, EPB41L1, MYO6, PDGFC, CFAP65, EDEM3, GSTM2, JAG1, GSTM1, JUP, ABCA6, FN1, EXOC6B, PBX3, LNPEP, NR2F2, LARP4, LARP6, PPFIBP1, COL1A2, CILP, AGO2, FXYD1, FAT1, HYOU1, DCHS1, FERMT2,…	1293	10480	20672	1.28603	1.39219e-25	1.83183e-27	1.83183e-27
UCSC_TFBS	NKX61	645	48.9007	9.74446e-28	PGAP1, PID1, MAML2, ZFYVE9, COL12A1, RAPH1, XYLT1, MSANTD3, ADARB1, ISM1, SLC4A4, CAPN15, MYLK, GLS, ZC3H12C, CREB3L2, DPYSL3, C3AR1, NCKAP5, WLS, CCBE1, PRKAB2, CXADR, MBNL2, RBFOX2, UNC5A, DAPK1, STARD8, REV1, UNC5C, RC3H2, NUP210L, DAAM1, RFX7, RBP1, CLOCK, TPH2, CFH, CEP85L, GATA6, B3GLCT, PRDM10, C6, FLRT2, C7, MYO6, PDGFC, FZD1, EDEM3, STARD13, AFAP1L1, JAG1, FZD2, CHKA, HOMER1, FZD4, ABCA6…	1293	7363	20672	1.40052	1.73451e-25	2.25262e-27	2.25262e-27
UCSC_TFBS	HNF4	702	53.2221	1.21288e-27	NCKAP1, PID1, MAML2, ZFYVE9, XYLT1, ADARB1, ENO2, SLC4A4, CAPN15, MYLK, ZC3H12C, ZFYVE26, CREB3L2, DPYSL3, NCKAP5, CCBE1, MBNL2, RBFOX2, UNC5A, DAPK1, SERPINF1, STARD8, REV1, RC3H1, UNC5C, HSPG2, RC3H2, NISCH, CH25H, BCAM, DAAM1, SPINT1, SERPING1, CFB, TPH2, COL13A1, SRCAP, TTYH2, GATA6, FIGNL2, PRDM10, C2, ADAMTS15, HSPH1, C6, FLRT2, FLRT3, EPB41L1, MYO6, PDGFC, SERPINH1, CFAP65, CDK18, AFAP1L1,…	1293	8239	20672	1.36222	2.15893e-25	2.76786e-27	2.76786e-27
UCSC_TFBS	POU6F1	634	48.0667	1.44608e-27	NCKAP1, PGAP1, PID1, MAML2, ZFYVE9, COL12A1, XYLT1, ADARB1, SLC4A4, MYLK, GLS, ZC3H12C, GJA1, ZFYVE26, CREB3L2, DPYSL3, NCKAP5, WLS, CCBE1, CXADR, MBNL2, RBFOX2, UNC5A, DAPK1, SERPINF1, STARD8, REV1, INSYN1, UNC5C, RC3H2, CH25H, NUP210L, DAAM1, RFX7, SPARCL1, CFH, COL13A1, CEP85L, GATA6, B3GLCT, FIGNL2, PRDM10, ADAMTS15, C6, FLRT2, C7, FLRT3, EPB41L1, MYO6, PDGFC, CFAP65, EDEM3, STARD13, AFAP1L1,…	1293	7207	20672	1.40643	2.57402e-25	3.25825e-27	3.25825e-27
UCSC_TFBS	NKX3A	679	51.4784	2.05854e-27	NCKAP1, PGAP1, PID1, MAML2, COL12A1, RAPH1, XYLT1, MSANTD3, ADARB1, ISM1, SLC4A4, MYLK, GLS, ZC3H12C, CREB3L2, MS4A14, NCKAP5, WLS, CCBE1, MBNL2, RBFOX2, UNC5A, DAPK1, REV1, INSYN1, UNC5C, DAAM1, RFX7, SPARCL1, CLOCK, TPH2, CFH, COL13A1, B3GLCT, PDGFA, SLC5A3, PRDM10, C6, FLRT2, C7, FLRT3, EPB41L1, MYO6, PDGFC, RRS1, CFAP65, FZD1, EDEM3, STARD13, JAG1, HOMER1, FZD4, FZD7, ABCA9, FN1, EXOC6B, PBX3…	1293	7898	20672	1.37447	3.66419e-25	4.58024e-27	4.58024e-27
UCSC_TFBS	HAND1E47	677	51.3268	1.01335e-26	PID1, MAML2, ZFYVE9, POP1, COL12A1, RAPH1, XYLT1, F11R, SLC4A4, CAPN15, MYLK, ZC3H12C, ISLR, ZFYVE26, CREB3L2, DPYSL3, NCKAP5, WLS, CCBE1, MBNL2, RBFOX2, STARD8, REV1, UNC5C, HSPG2, RC3H2, NISCH, NUP210L, DAAM1, RFX7, TPH2, SRCAP, RETSAT, CEP85L, GATA6, FIGNL2, ADAMTS15, HSPH1, FLRT2, C7, S100A16, EPB41L1, CFAP65, FZD1, STARD13, JAG1, FZD2, JUP, FZD5, FZD4, ABCA6, FZD7, PLK2, SETD1A, FN1, EXOC6B,…	1293	7907	20672	1.36887	1.80376e-24	2.22686e-26	2.22686e-26
UCSC_TFBS	CEBPA	464	35.1782	1.06649e-26	NCKAP1, PGAP1, PID1, MAML2, POP1, RAPH1, XYLT1, ADARB1, ISM1, SLC4A4, GLS, LIPF, ZC3H12C, NCKAP5, WLS, CCBE1, MBNL2, REV1, RC3H1, UNC5C, NISCH, DAAM1, SPINT1, CLOCK, CFB, TPH2, SHMT1, PDGFA, FIGNL2, SLC5A3, C2, GJC1, ADAMTS15, C6, FLRT2, MYO6, FZD1, STARD13, JAG1, CHKA, HOMER1, FZD5, FZD7, ABCA9, FN1, PBX3, SLC16A10, LNPEP, NR2F2, COL1A2, FAT1, REC114, FERMT2, CPEB4, PHF3, SRPX, DENND1B, SMG1, DE…	1293	4798	20672	1.54611	1.89835e-24	2.31506e-26	2.31506e-26
UCSC_TFBS	NFKB	716	54.2835	1.44289e-26	PID1, MAML2, POP1, COL12A1, SERPINE1, RAPH1, XYLT1, MSANTD3, ISM1, ENO2, SLC4A4, TSKU, CAPN15, MYLK, GLS, ZC3H12C, GJA1, ZFYVE26, CREB3L2, WDR91, DPYSL3, MS4A14, NCKAP5, PRKAB2, MBNL2, UNC5A, DAPK1, SERPINF1, STARD8, SERPINF2, RC3H1, INSYN1, UNC5C, HSPG2, RC3H2, BCAM, NUP210L, DAAM1, RBP1, SERPING1, CFB, TPH2, COL13A1, SRCAP, RETSAT, CEP85L, B3GLCT, PDGFA, FIGNL2, SLC5A3, PRDM10, C2, HSPH1, C6, F…	1293	8519	20672	1.34372	2.56835e-24	3.0944e-26	3.0944e-26
UCSC_TFBS	MYCMAX	868	65.8074	2.76044e-26	PGAP1, PID1, POP1, ZFYVE9, TSKU, MYLK, ZC3H12C, ZFYVE26, ISLR, DPYSL3, WLS, CCBE1, RBFOX2, UNC5A, STARD8, UNC5C, INSYN1, HSPG2, CH25H, NUP210L, RFX7, SPARCL1, CLOCK, COL13A1, RETSAT, TTYH2, SHMT1, GATA6, FIGNL2, PDGFA, ADAMTS15, EPB41L1, PDGFC, CFAP65, GSTM2, JAG1, GSTM1, JUP, FN1, EXOC6B, PBX3, NR2F2, CP, LARP6, PPFIBP1, COL1A2, CILP, AGO2, FAT1, HYOU1, DCHS1, SRPX, PIGR, MTMR10, BHLHE41, EEA1, …	1293	10989	20672	1.26283	4.91358e-24	5.8495e-26	5.8495e-26
UCSC_TFBS	TAL1BETAITF2	758	57.4678	3.59262e-26	NCKAP1, PID1, MAML2, COL12A1, SERPINE1, XYLT1, MSANTD3, ADARB1, ISM1, SLC4A4, TSKU, CAPN15, MYLK, GLS, ZC3H12C, ZFYVE26, CREB3L2, DPYSL3, NCKAP5, WLS, MBNL2, RBFOX2, UNC5A, DAPK1, REV1, RC3H1, UNC5C, HSPG2, RC3H2, NISCH, NUP210L, DAAM1, RFX7, SPARCL1, ACOT1, SERPING1, CFB, TPH2, COL13A1, SRCAP, TTYH2, CEP85L, FIGNL2, PRDM10, C2, ADAMTS15, C6, FLRT2, FLRT3, EPB41L1, MYO6, PDGFC, SERPINH1, CFAP65, …	1293	9204	20672	1.31667	6.39486e-24	7.52336e-26	7.52336e-26
UCSC_TFBS	IK3	649	49.2039	5.38935e-26	PGAP1, MAML2, ZFYVE9, AVIL, COL12A1, RAPH1, XYLT1, MSANTD3, ISM1, ENO2, SLC4A4, TSKU, CAPN15, MYLK, LIPF, ZC3H12C, ZFYVE26, CREB3L2, C3AR1, MS4A14, NCKAP5, WLS, CCBE1, PRKAB2, CXADR, MBNL2, UNC5A, STARD8, REV1, INSYN1, UNC5C, HSPG2, RC3H2, NISCH, NUP210L, DAAM1, CLOCK, TPH2, CFH, COL13A1, SRCAP, RETSAT, SHMT1, GATA6, B3GLCT, FIGNL2, PRDM10, C7, FLRT3, EPB41L1, RRS1, GPIHBP1, CDK18, STARD13, AFAP1…	1293	7522	20672	1.37942	9.59304e-24	1.11547e-25	1.11547e-25
UCSC_TFBS	NFE2	545	41.3192	6.16634e-26	MAML2, ZFYVE9, COL12A1, XYLT1, SLC4A4, TSKU, MYLK, GLS, ZC3H12C, ISLR, GJA1, ZFYVE26, C3AR1, NCKAP5, CCBE1, PRKAB2, MBNL2, UNC5A, DAPK1, SERPINF1, SERPINF2, INSYN1, UNC5C, NISCH, CLDN4, RBP4, NUP210L, RFX7, TPH2, CFH, SRCAP, RETSAT, TTYH2, CEP85L, GATA6, ADAMTS15, FLRT3, EPB41L1, PDGFC, SERPINH1, FZD1, CDK18, STARD13, GSTM2, AFAP1L1, JAG1, GSTM1, FZD5, FZD7, SETD1A, EXOC6B, PBX3, FZD8, PRRC2C, NR…	1293	5984	20672	1.45609	1.09761e-23	1.26162e-25	1.26162e-25
UCSC_TFBS	P53	897	68.0061	7.82179e-26	PGAP1, POP1, ZFYVE9, ISM1, TSKU, MYLK, ZC3H12C, ZFYVE26, ISLR, DPYSL3, C3AR1, WLS, CCBE1, PRKAB2, RBFOX2, UNC5A, STARD8, RC3H1, UNC5C, INSYN1, HSPG2, RC3H2, CLDN4, SPINT1, NUP210L, RFX7, RBP1, SPARCL1, CLOCK, COL13A1, RETSAT, GATA6, FIGNL2, PDGFA, C2, EPB41L1, PDGFC, CFAP65, EDEM3, JAG1, JUP, FN1, EXOC6B, PBX3, LNPEP, NR2F2, NETO2, LARP4, PPFIBP1, COL1A2, CILP, AGO2, FXYD1, FAT1, HYOU1, DCHS1, SR…	1293	11505	20672	1.24649	1.39228e-23	1.58213e-25	1.58213e-25
UCSC_TFBS	CREBP1	690	52.3124	9.89878e-26	PID1, MAML2, ZFYVE9, COL12A1, XYLT1, MSANTD3, ADARB1, SLC4A4, CAPN15, MYLK, GLS, ZC3H12C, GJA1, CREB3L2, C3AR1, NCKAP5, WLS, CCBE1, MBNL2, RBFOX2, UNC5A, REV1, RC3H1, INSYN1, UNC5C, HSPG2, RC3H2, NISCH, CH25H, RBP4, BCAM, NUP210L, DAAM1, SPINT1, SERPING1, CLOCK, CFB, TPH2, ENPEP, CFH, CEP85L, GATA6, PDGFA, FIGNL2, PRDM10, ADAMTS15, FLRT2, C7, FLRT3, S100A16, MYO6, PDGFC, CFAP65, EDEM3, STARD13, J…	1293	8165	20672	1.35107	1.76198e-23	1.97976e-25	1.97976e-25
UCSC_TFBS	TCF11	727	55.1175	1.02676e-25	PID1, MAML2, ZFYVE9, COL12A1, SERPINE1, XYLT1, ISM1, SLC4A4, CAPN15, MYLK, GLS, CREB3L2, DPYSL3, C3AR1, NCKAP5, WLS, CCBE1, PRKAB2, CXADR, MBNL2, RBFOX2, UNC5A, DAPK1, STARD8, SERPINF2, UNC5C, HSPG2, NISCH, NUP210L, DAAM1, RFX7, RBP1, ACOT1, PRR18, CFB, SRCAP, RETSAT, GATA6, B3GLCT, PDGFA, FIGNL2, SLC5A3, ADAMTS15, HSPH1, C6, FLRT3, EPB41L1, MYO6, PDGFC, SERPINH1, CFAP65, EDEM3, CDK18, STARD13, A…	1293	8742	20672	1.32956	1.82764e-23	2.03071e-25	2.03071e-25
UCSC_TFBS	IK1	542	41.0917	1.75503e-25	NCKAP1, PID1, MAML2, ZFYVE9, POP1, XYLT1, MSANTD3, ENO2, SLC4A4, CREB3L2, DPYSL3, NCKAP5, WLS, CXADR, RBFOX2, UNC5A, STARD8, RC3H1, INSYN1, UNC5C, HSPG2, RC3H2, NISCH, CLDN4, NUP210L, DAAM1, RFX7, CLOCK, TPH2, COL13A1, TTYH2, CEP85L, GATA6, B3GLCT, FIGNL2, PRDM10, ADAMTS15, S100A16, EPB41L1, PDGFC, SERPINH1, CFAP65, CDK18, STARD13, GSTM2, JAG1, GSTM1, ABCA9, EXOC6B, PBX3, LNPEP, NR1D1, NR2F2, CPE…	1293	5965	20672	1.45269	3.12396e-23	3.43292e-25	3.43292e-25
UCSC_TFBS	BRN2	717	54.3594	1.86087e-25	NCKAP1, PID1, MAML2, COL12A1, SERPINE1, RAPH1, XYLT1, MSANTD3, ADARB1, ISM1, SLC4A4, MYLK, GLS, ZC3H12C, ZFYVE26, CREB3L2, WDR91, DPYSL3, C3AR1, CYP1B1, MS4A14, NCKAP5, WLS, CCBE1, CXADR, MBNL2, RBFOX2, DAPK1, SERPINF1, STARD8, REV1, RC3H1, INSYN1, UNC5C, RC3H2, NISCH, RBP4, DAAM1, SPINT1, RFX7, CLOCK, CFB, TPH2, CFH, SRCAP, TTYH2, SHMT1, CEP85L, GATA6, B3GLCT, PDGFA, SLC5A3, PRDM10, HSPH1, FLRT2…	1293	8601	20672	1.33277	3.31235e-23	3.60039e-25	3.60039e-25
UCSC_TFBS	SEF1	726	55.0417	2.08769e-25	NCKAP1, PID1, MAML2, ZFYVE9, AVIL, COL12A1, SERPINE1, XYLT1, MSANTD3, ADARB1, SLC4A4, TSKU, CAPN15, MYLK, GLS, LIPF, ZC3H12C, ISLR, ZFYVE26, CREB3L2, DPYSL3, CYP1B1, NCKAP5, WLS, CCBE1, MBNL2, UNC5A, DAPK1, SERPINF1, STARD8, SERPINF2, REV1, INSYN1, UNC5C, HSPG2, RC3H2, NISCH, DAAM1, SPINT1, RFX7, RBP1, SPARCL1, CFB, TPH2, COL13A1, SRCAP, RETSAT, GATA6, PDGFA, FIGNL2, SLC5A3, PRDM10, GJC1, ADAMTS1…	1293	8745	20672	1.32727	3.71608e-23	3.99579e-25	3.99579e-25
UCSC_TFBS	IRF2	612	46.3988	5.95318e-25	PGAP1, PID1, MAML2, ZFYVE9, COL12A1, RAPH1, XYLT1, MSANTD3, ISM1, ENO2, SLC4A4, CAPN15, MYLK, GLS, WDR91, MS4A14, NCKAP5, WLS, CCBE1, MBNL2, RBFOX2, UNC5A, DAPK1, STARD8, SERPINF2, UNC5C, HSPG2, RC3H2, DAAM1, SPINT1, RFX7, RBP1, ACOT1, SERPING1, CLOCK, TPH2, ENPEP, COL13A1, SRCAP, GATA6, PRDM10, HSPH1, FLRT2, C7, FLRT3, EPB41L1, PDGFC, CFAP65, FZD1, EDEM3, STARD13, JAG1, FZD2, JUP, FZD5, ABCA6, E…	1293	7025	20672	1.3928	1.05967e-22	1.1273e-24	1.1273e-24
UCSC_TFBS	LUN1	709	53.7528	9.77237e-25	PGAP1, PID1, ZFYVE9, POP1, COL12A1, SERPINE1, XYLT1, MSANTD3, ISM1, ENO2, SLC4A4, CAPN15, MYLK, ZC3H12C, ISLR, ZFYVE26, WDR91, NCKAP5, WLS, CCBE1, PRKAB2, MBNL2, RBFOX2, UNC5A, DAPK1, STARD8, REV1, RC3H1, UNC5C, HSPG2, RC3H2, CLDN4, DAAM1, SPINT1, RFX7, CFB, TPH2, CFH, COL13A1, SRCAP, RETSAT, SHMT1, CEP85L, GATA6, PDGFA, PRDM10, C2, GJC1, ADAMTS15, HSPH1, C6, C7, S100A16, EPB41L1, PDGFC, CFAP65, …	1293	8520	20672	1.33043	1.73948e-22	1.83103e-24	1.83103e-24
UCSC_TFBS	2023-10-01	1136	86.1259	1.3458e-24	PGAP1, PID1, POP1, ZFYVE9, AVIL, ISM1, F11R, TSKU, MYLK, ZC3H12C, ZFYVE26, DPYSL3, C3AR1, WLS, CCBE1, PRKAB2, RBFOX2, CXADR, UNC5A, STARD8, RC3H1, UNC5C, INSYN1, HSPG2, RC3H2, CH25H, RBP4, EID3, SPINT1, NUP210L, RFX7, SPARCL1, CLOCK, COL13A1, TTYH2, SHMT1, CEP85L, GATA6, B3GLCT, FIGNL2, PDGFA, SLC5A3, ADAMTS15, HSPH1, C6, C7, EPB41L1, MYO6, PDGFC, CFAP65, EDEM3, JAG1, JUP, ABCA6, ABCA9, FN1, EXOC…	1293	15934	20672	1.13982	2.39553e-22	2.49534e-24	2.49534e-24
UCSC_TFBS	IRF7	657	49.8105	1.8986e-24	PGAP1, PID1, MAML2, ZFYVE9, COL12A1, RAPH1, XYLT1, ISM1, SLC4A4, GLS, CREB3L2, NCKAP5, WLS, CCBE1, PRKAB2, CXADR, MBNL2, RBFOX2, UNC5A, DAPK1, SERPINF1, STARD8, RC3H1, UNC5C, RC3H2, NUP210L, DAAM1, RFX7, ACOT1, SERPING1, TPH2, CFH, COL13A1, SRCAP, CEP85L, GATA6, PRDM10, C6, FLRT2, FLRT3, MYO6, CFAP65, EDEM3, CDK18, STARD13, AFAP1L1, JAG1, FZD2, CHKA, FZD5, ABCA6, FZD7, SETD1A, ABCA9, FN1, EXOC6B,…	1293	7735	20672	1.35797	3.3795e-22	3.48402e-24	3.48402e-24
UCSC_TFBS	CDPCR1	577	43.7453	6.32198e-24	PID1, MAML2, ZFYVE9, COL12A1, RAPH1, XYLT1, MSANTD3, ISM1, ENO2, SLC4A4, CAPN15, MYLK, ZC3H12C, WDR91, CYP1B1, NCKAP5, PRKAB2, CXADR, RBFOX2, UNC5A, DAPK1, STARD8, INSYN1, UNC5C, RC3H2, NISCH, BCAM, DAAM1, RFX7, SPARCL1, ACOT1, TPH2, CFH, COL13A1, SRCAP, RETSAT, TTYH2, CEP85L, B3GLCT, PDGFA, FLRT2, FLRT3, S100A16, EPB41L1, MYO6, PDGFC, FZD1, EDEM3, STARD13, GSTM2, AFAP1L1, JAG1, FZD2, FZD5, FZD7,…	1293	6564	20672	1.40537	1.12531e-21	1.14828e-23	1.14828e-23
UCSC_TFBS	GRE	679	51.4784	8.65086e-24	PGAP1, PID1, MAML2, POP1, COL12A1, RAPH1, XYLT1, ISM1, SLC4A4, CAPN15, MYLK, GLS, ZC3H12C, ISLR, CREB3L2, WDR91, DPYSL3, C3AR1, CYP1B1, NCKAP5, WLS, CCBE1, PRKAB2, MBNL2, RBFOX2, DAPK1, SERPINF1, SERPINF2, RC3H1, UNC5C, HSPG2, RC3H2, NISCH, BCAM, DAAM1, SPINT1, RFX7, RBP1, PRR18, CLOCK, ENPEP, COL13A1, CEP85L, B3GLCT, PDGFA, FIGNL2, PRDM10, ADAMTS15, C6, FLRT2, FLRT3, PDGFC, CFAP65, CDK18, AFAP1L…	1293	8113	20672	1.33805	1.53985e-21	1.55541e-23	1.55541e-23
UCSC_TFBS	CDPCR3	763	57.8469	8.98722e-24	NCKAP1, PGAP1, MAML2, ZFYVE9, COL12A1, XYLT1, ADARB1, ISM1, ENO2, SLC4A4, TSKU, MYLK, GLS, ZC3H12C, ZFYVE26, CREB3L2, DPYSL3, NCKAP5, WLS, CCBE1, MBNL2, RBFOX2, UNC5A, DAPK1, STARD8, REV1, RC3H1, INSYN1, UNC5C, HSPG2, RC3H2, NUP210L, DAAM1, RFX7, CLOCK, TPH2, COL13A1, SRCAP, RETSAT, TTYH2, SHMT1, GATA6, B3GLCT, PDGFA, SLC5A3, PRDM10, ADAMTS15, FLRT2, C7, EPB41L1, PDGFC, SERPINH1, CFAP65, FZD1, CD…	1293	9433	20672	1.29318	1.59973e-21	1.59973e-23	1.59973e-23
UCSC_TFBS	IK2	470	35.6331	1.08135e-23	PID1, ZFYVE9, COL12A1, RAPH1, XYLT1, MSANTD3, ENO2, SLC4A4, CAPN15, ZFYVE26, MS4A14, NCKAP5, WLS, RBFOX2, STARD8, INSYN1, UNC5C, RC3H2, NISCH, CLDN4, SPINT1, RFX7, TPH2, COL13A1, SRCAP, FIGNL2, SLC5A3, GJC1, FLRT2, S100A16, EPB41L1, MYO6, PDGFC, RRS1, SERPINH1, CFAP65, STARD13, JAG1, JUP, FN1, EXOC6B, PBX3, LNPEP, NR1D1, LARP6, CPEB1, SLC6A8, CILP, PKIA, AGO2, FAT1, DCHS1, FERMT2, SRPX, DENND1A, …	1293	5033	20672	1.49298	1.92481e-21	1.90575e-23	1.90575e-23
UCSC_TFBS	GCNF	791	59.9697	1.19779e-23	POP1, AVIL, ISM1, F11R, MYLK, ZFYVE26, DPYSL3, WLS, CCBE1, PRKAB2, RBFOX2, CXADR, UNC5A, STARD8, RC3H1, UNC5C, INSYN1, HSPG2, RC3H2, CLDN4, RBP4, NUP210L, RFX7, SPARCL1, CLOCK, COL13A1, RETSAT, SHMT1, CEP85L, GATA6, SLC5A3, C2, ADAMTS15, C6, C7, EPB41L1, PDGFC, CFAP65, EDEM3, JAG1, JUP, ABCA9, FN1, EXOC6B, PBX3, LNPEP, NR2F2, NETO2, CP, LARP6, PPFIBP1, COL1A2, CILP, AGO2, FXYD1, FAT1, DCHS1, FERM…	1293	9891	20672	1.27856	2.13207e-21	2.09027e-23	2.09027e-23
UCSC_TFBS	IRF1	410	31.0842	1.24697e-23	MAML2, ZFYVE9, COL12A1, SERPINE1, RAPH1, XYLT1, MSANTD3, ADARB1, ISM1, SLC4A4, CAPN15, MYLK, ZC3H12C, ZFYVE26, DPYSL3, C3AR1, NCKAP5, WLS, CXADR, MBNL2, RBFOX2, DAPK1, STARD8, REV1, UNC5C, SPINT1, RFX7, TPH2, ENPEP, COL13A1, B3GLCT, SLC5A3, PRDM10, C6, FLRT2, EDEM3, JAG1, SETD1A, EXOC6B, PBX3, FZD8, PRRC2C, CGN, NR2F2, NETO2, LARP4, SLC6A8, DCHS1, REC114, SRPX, DENND1B, MTMR10, DENND1A, FMN1, PYG…	1293	4205	20672	1.55884	2.2196e-21	2.15495e-23	2.15495e-23
UCSC_TFBS	NFKAPPAB65	369	27.9757	1.52127e-23	PGAP1, MAML2, COL12A1, RAPH1, XYLT1, MKI67, ENO2, SOGA1, SLC4A4, TSKU, MYLK, C4B, C4A, ZFYVE26, BAIAP2L1, HERC2, ANPEP, CDC27, PIEZO1, SOX9, CHAC1, HMCN1, PTGDS, TNS3, SLC34A2, CCBE1, EPHA4, MBNL2, RBFOX2, UNC5A, DAPK1, LIMCH1, UNC5C, HSPG2, RC3H2, SFRP4, SHTN1, CLDN4, SPINT1, FNDC1, RBP1, ACOT1, BCORL1, PLPP3, CLOCK, CFB, EPHA2, GPM6A, MACF1, SRCAP, IGSF3, DHX9, PDGFA, PIK3R3, FIGNL2, C2, SEC14L…	1293	3657	20672	1.61319	2.70786e-21	2.60371e-23	2.60371e-23
UCSC_TFBS	HTF	752	57.0129	1.61594e-23	NCKAP1, PID1, MAML2, COL12A1, XYLT1, MSANTD3, ADARB1, ISM1, ENO2, SLC4A4, MYLK, GLS, ZC3H12C, GJA1, ZFYVE26, CYP1B1, MS4A14, NCKAP5, WLS, PRKAB2, MBNL2, RBFOX2, UNC5A, DAPK1, STARD8, RC3H1, INSYN1, UNC5C, HSPG2, RC3H2, RBP4, NUP210L, RFX7, SPARCL1, PRR18, CLOCK, CFB, TPH2, SHMT1, CEP85L, PRDM10, C2, ADAMTS15, HSPH1, C6, FLRT2, FLRT3, S100A16, EPB41L1, MYO6, CFAP65, FZD1, EDEM3, CDK18, STARD13, JA…	1293	9274	20672	1.29639	2.87637e-21	2.7394e-23	2.7394e-23
UCSC_TFBS	PAX2	806	61.1069	2.40624e-23	ZFYVE9, F11R, MYLK, LIPF, ZC3H12C, ZFYVE26, DPYSL3, WLS, CCBE1, PRKAB2, RBFOX2, CXADR, UNC5A, STARD8, RC3H1, UNC5C, INSYN1, HSPG2, RC3H2, CLDN4, EID3, NUP210L, RFX7, RBP1, COL13A1, SHMT1, CEP85L, FIGNL2, PDGFA, SLC5A3, C2, EPB41L1, MYO6, CFAP65, JAG1, JUP, FN1, PBX3, NR2F2, CP, CILP, AGO2, FAT1, HYOU1, DCHS1, SRPX, PIGR, MTMR10, BHLHE41, NIPBL, TIFAB, MED13, FLVCR2, SH3BGRL2, DUSP4, GPR39, DUSP3,…	1293	10154	20672	1.26906	4.28311e-21	4.04067e-23	4.04067e-23
UCSC_TFBS	HEN1	805	61.0311	2.69938e-23	PID1, ZFYVE9, AVIL, ISM1, F11R, MYLK, ZC3H12C, ZFYVE26, DPYSL3, WLS, CCBE1, RBFOX2, CXADR, UNC5A, STARD8, UNC5C, INSYN1, HSPG2, RC3H2, CH25H, CLDN4, SPINT1, RFX7, CLOCK, COL13A1, RETSAT, TTYH2, SHMT1, CEP85L, GATA6, FIGNL2, C2, ADAMTS15, EPB41L1, PDGFC, CFAP65, EDEM3, JAG1, JUP, PBX3, NR2F2, LARP4, CP, LARP6, COL1A2, CILP, AGO2, FXYD1, FAT1, DCHS1, SRPX, MTMR10, NIPBL, TIFAB, MED13, SH3BGRL2, GPR…	1293	10141	20672	1.26911	4.8049e-21	4.49056e-23	4.49056e-23
UCSC_TFBS	MYB	649	49.2039	4.6708e-23	PID1, MAML2, ZFYVE9, COL12A1, RAPH1, XYLT1, MSANTD3, F11R, SLC4A4, CAPN15, MYLK, GLS, ZFYVE26, ZSCAN30, NCKAP5, RBFOX2, UNC5A, SERPINF1, STARD8, SERPINF2, UNC5C, HSPG2, RC3H2, NISCH, BCAM, EID3, NUP210L, DAAM1, SPINT1, RBP1, PRR18, TPH2, COL13A1, SRCAP, SHMT1, CEP85L, GATA6, PDGFA, FIGNL2, PRDM10, ADAMTS15, C6, FLRT2, FLRT3, EPB41L1, MYO6, PDGFC, CFAP65, JAG1, JUP, FZD5, FZD4, FZD7, SETD1A, FN1, …	1293	7698	20672	1.34788	8.31402e-21	7.69817e-23	7.69817e-23
UCSC_TFBS	AP4	869	65.8832	5.71775e-23	PID1, POP1, ZFYVE9, AVIL, ISM1, MYLK, ZC3H12C, ZFYVE26, ISLR, DPYSL3, WLS, CCBE1, RBFOX2, CXADR, UNC5A, STARD8, RC3H1, UNC5C, INSYN1, HSPG2, RC3H2, RBP4, SPINT1, NUP210L, RFX7, CLOCK, COL13A1, RETSAT, TTYH2, SHMT1, CEP85L, GATA6, FIGNL2, PDGFA, SLC5A3, C2, ADAMTS15, HSPH1, C6, C7, EPB41L1, MYO6, PDGFC, CFAP65, EDEM3, JAG1, JUP, ABCA6, EXOC6B, PBX3, NR2F2, LARP4, LARP6, PPFIBP1, COL1A2, CILP, AGO2…	1293	11218	20672	1.23848	1.01776e-20	9.33725e-23	9.33725e-23
UCSC_TFBS	AREB6	1088	82.4867	1.36786e-22	PGAP1, PID1, POP1, ZFYVE9, ISM1, TSKU, MYLK, ZC3H12C, ZFYVE26, DPYSL3, WLS, CCBE1, PRKAB2, RBFOX2, UNC5A, STARD8, RC3H1, UNC5C, INSYN1, HSPG2, RC3H2, CLDN4, RBP4, SPINT1, NUP210L, RFX7, SPARCL1, CLOCK, COL13A1, RETSAT, TTYH2, SHMT1, CEP85L, B3GLCT, FIGNL2, PDGFA, SLC5A3, C2, ADAMTS15, HSPH1, C6, C7, EPB41L1, MYO6, PDGFC, CFAP65, GPIHBP1, EDEM3, JAG1, JUP, ABCA6, ABCA9, FN1, EXOC6B, PBX3, LNPEP, N…	1293	15121	20672	1.15036	2.43479e-20	2.21345e-22	2.21345e-22
UCSC_TFBS	TCF11MAFG	730	55.345	5.83209e-22	PID1, MAML2, ZFYVE9, COL12A1, SERPINE1, RAPH1, XYLT1, MSANTD3, ADARB1, ISM1, ENO2, SLC4A4, TSKU, CAPN15, MYLK, GLS, ZC3H12C, ISLR, GJA1, ZFYVE26, WDR91, C3AR1, NCKAP5, WLS, CCBE1, PRKAB2, MBNL2, RBFOX2, UNC5A, DAPK1, SERPINF1, SERPINF2, RC3H1, INSYN1, UNC5C, HSPG2, NISCH, BCAM, NUP210L, DAAM1, RFX7, SPARCL1, CFB, TPH2, CEP85L, GATA6, PDGFA, SLC5A3, PRDM10, C2, ADAMTS15, FLRT2, C7, FLRT3, EPB41L1,…	1293	9027	20672	1.2929	1.03811e-19	9.35236e-22	9.35236e-22
UCSC_TFBS	STAT3	669	50.7202	7.32824e-22	NCKAP1, PID1, MAML2, ZFYVE9, AVIL, COL12A1, SERPINE1, XYLT1, MSANTD3, ADARB1, SLC4A4, TSKU, CAPN15, MYLK, GLS, LIPF, GJA1, ZSCAN30, CYP1B1, MS4A14, NCKAP5, WLS, PRKAB2, MBNL2, RBFOX2, REV1, RC3H1, INSYN1, UNC5C, HSPG2, RC3H2, NISCH, CLDN4, DAAM1, RFX7, RBP1, CLOCK, TPH2, ENPEP, COL13A1, SRCAP, TTYH2, SHMT1, CEP85L, GATA6, FIGNL2, SLC5A3, C2, ADAMTS15, FLRT2, C7, EPB41L1, MYO6, CFAP65, CDK18, STAR…	1293	8081	20672	1.32356	1.30443e-19	1.16467e-21	1.16467e-21
UCSC_TFBS	MEIS1AHOXA9	521	39.4996	1.17148e-21	NCKAP1, PGAP1, PID1, MAML2, ZFYVE9, COL12A1, SERPINE1, XYLT1, ADARB1, ISM1, ENO2, SLC4A4, MYLK, LIPF, ZC3H12C, C3AR1, NCKAP5, WLS, CCBE1, MBNL2, RBFOX2, SERPINF2, REV1, UNC5C, DAAM1, RFX7, SPARCL1, CLOCK, TPH2, RETSAT, TTYH2, PDGFA, PRDM10, FLRT2, FLRT3, MYO6, PDGFC, STARD13, AFAP1L1, JAG1, HOMER1, FZD4, ABCA6, FZD7, PLK2, SETD1A, EXOC6B, PBX3, PRRC2C, SLC16A10, LNPEP, NR1D1, NR2F2, NETO2, PPFIBP…	1293	5876	20672	1.41755	2.08523e-19	1.84534e-21	1.84534e-21
UCSC_TFBS	E47	825	62.5474	1.19115e-21	PID1, POP1, ZFYVE9, AVIL, ISM1, F11R, TSKU, MYLK, ZC3H12C, ZFYVE26, C3AR1, CCBE1, PRKAB2, RBFOX2, UNC5A, STARD8, UNC5C, INSYN1, HSPG2, RBP4, SPINT1, RFX7, COL13A1, RETSAT, TTYH2, SHMT1, GATA6, B3GLCT, FIGNL2, C2, ADAMTS15, C6, EPB41L1, PDGFC, CFAP65, EDEM3, JAG1, ABCA6, EXOC6B, PBX3, NR2F2, LARP4, PPFIBP1, COL1A2, AGO2, FXYD1, FAT1, DCHS1, FERMT2, PIGR, EEA1, TMEM47, NIPBL, TIFAB, MED13, DUSP4, G…	1293	10578	20672	1.24691	2.12024e-19	1.85986e-21	1.85986e-21
UCSC_TFBS	ER	708	53.677	5.31921e-21	PGAP1, MAML2, ZFYVE9, POP1, COL12A1, SERPINE1, RAPH1, XYLT1, MSANTD3, ADARB1, ENO2, SLC4A4, TSKU, CAPN15, MYLK, ZFYVE26, CREB3L2, WDR91, DPYSL3, CYP1B1, NCKAP5, CCBE1, MBNL2, RBFOX2, UNC5A, DAPK1, SERPINF1, SERPINF2, REV1, INSYN1, UNC5C, HSPG2, NISCH, CLDN4, RBP4, BCAM, NUP210L, DAAM1, SPINT1, RFX7, ACOT1, CLOCK, CFB, TPH2, ENPEP, SRCAP, RETSAT, TTYH2, SHMT1, GATA6, PRDM10, C2, ADAMTS15, FLRT3, E…	1293	8745	20672	1.29437	9.46819e-19	8.23321e-21	8.23321e-21
UCSC_TFBS	AP1FJ	457	34.6475	6.78686e-21	MAML2, ZFYVE9, COL12A1, RAPH1, XYLT1, ISM1, SLC4A4, TSKU, CAPN15, MYLK, ZC3H12C, ZFYVE26, CREB3L2, DPYSL3, NCKAP5, WLS, CXADR, MBNL2, RBFOX2, DAPK1, SERPINF1, SERPINF2, HSPG2, CLOCK, SRCAP, RETSAT, GATA6, PRDM10, ADAMTS15, FLRT2, FLRT3, EPB41L1, MYO6, PDGFC, GPIHBP1, STARD13, JAG1, JUP, PLK2, SETD1A, ABCA9, FN1, PRRC2C, LNPEP, CGN, LARP4, LARP6, FAT1, HYOU1, REC114, FERMT2, CPEB4, PHF3, DENND1B, …	1293	5002	20672	1.46068	1.20806e-18	1.04143e-20	1.04143e-20
UCSC_TFBS	COMP1	693	52.5398	6.91582e-21	NCKAP1, MAML2, ZFYVE9, COL12A1, XYLT1, MSANTD3, ADARB1, SLC4A4, CAPN15, MYLK, LIPF, ZC3H12C, ISLR, GJA1, ZFYVE26, DPYSL3, CYP1B1, NCKAP5, CXADR, RBFOX2, UNC5A, DAPK1, STARD8, INSYN1, UNC5C, HSPG2, RC3H2, NISCH, NUP210L, DAAM1, RBP1, SERPING1, CLOCK, CFB, TPH2, COL13A1, SRCAP, TTYH2, SHMT1, CEP85L, GATA6, FIGNL2, PRDM10, C2, GJC1, ADAMTS15, FLRT2, EPB41L1, PDGFC, SERPINH1, EDEM3, CDK18, AFAP1L1, F…	1293	8518	20672	1.30071	1.23102e-18	1.05215e-20	1.05215e-20
UCSC_TFBS	PAX3	623	47.2328	7.11078e-21	NCKAP1, PID1, MAML2, ZFYVE9, POP1, COL12A1, SERPINE1, MSANTD3, ISM1, SLC4A4, MYLK, WDR91, DPYSL3, NCKAP5, WLS, CCBE1, PRKAB2, MBNL2, RBFOX2, DAPK1, SERPINF1, STARD8, SERPINF2, INSYN1, UNC5C, HSPG2, RC3H2, RBP4, BCAM, EID3, NUP210L, SPINT1, CLOCK, TPH2, SRCAP, RETSAT, CEP85L, GATA6, PDGFA, FIGNL2, PRDM10, ADAMTS15, HSPH1, FLRT2, C7, EPB41L1, PDGFC, RRS1, SERPINH1, CFAP65, FZD1, EDEM3, STARD13, JAG…	1293	7441	20672	1.33857	1.26572e-18	1.07264e-20	1.07264e-20
UCSC_TFBS	XBP1	691	52.3882	2.12996e-20	NCKAP1, PID1, MAML2, POP1, COL12A1, XYLT1, ADARB1, ISM1, ENO2, SLC4A4, TSKU, CAPN15, MYLK, GLS, ZFYVE26, CREB3L2, WDR91, DPYSL3, NCKAP5, WLS, CCBE1, PRKAB2, MBNL2, RBFOX2, UNC5A, DAPK1, RC3H1, INSYN1, UNC5C, HSPG2, RC3H2, NISCH, BCAM, NUP210L, CFB, COL13A1, SRCAP, TTYH2, CEP85L, GATA6, PDGFA, FIGNL2, PRDM10, C2, ADAMTS15, C7, EPB41L1, MYO6, CFAP65, EDEM3, STARD13, GSTM2, AFAP1L1, GSTM1, CHKA, HOM…	1293	8520	20672	1.29665	3.79134e-18	3.186e-20	3.186e-20
UCSC_TFBS	COUP	596	45.1857	2.38799e-20	PGAP1, PID1, MAML2, COL12A1, XYLT1, ADARB1, ISM1, SLC4A4, CAPN15, MYLK, ZFYVE26, CREB3L2, WDR91, NCKAP5, CCBE1, PRKAB2, MBNL2, RBFOX2, DAPK1, SERPINF1, SERPINF2, INSYN1, UNC5C, HSPG2, RC3H2, NISCH, CLDN4, BCAM, DAAM1, RFX7, RBP1, CFB, ENPEP, COL13A1, SRCAP, TTYH2, PDGFA, PRDM10, C2, ADAMTS15, HSPH1, FLRT2, EPB41L1, MYO6, SERPINH1, CFAP65, EDEM3, CDK18, STARD13, CHKA, FZD5, PLK2, SETD1A, EXOC6B, P…	1293	7067	20672	1.34833	4.25062e-18	3.54218e-20	3.54218e-20
UCSC_TFBS	ATF6	648	49.1281	2.96554e-20	PID1, MAML2, ZFYVE9, COL12A1, SERPINE1, XYLT1, MSANTD3, SLC4A4, MYLK, ZC3H12C, ISLR, GJA1, DPYSL3, MS4A14, PRKAB2, CXADR, UNC5A, DAPK1, STARD8, RC3H1, HSPG2, RC3H2, NUP210L, DAAM1, CFB, CFH, COL13A1, SRCAP, RETSAT, SHMT1, GATA6, SLC5A3, PRDM10, C2, HSPH1, S100A16, EPB41L1, MYO6, SERPINH1, CFAP65, EDEM3, CDK18, STARD13, AFAP1L1, JAG1, FZD2, FZD5, FZD4, SETD1A, FN1, EXOC6B, PBX3, FZD8, CGN, NR1D1, …	1293	7864	20672	1.31739	5.27866e-18	4.36253e-20	4.36253e-20
UCSC_TFBS	E2F	776	58.8324	7.09394e-20	PGAP1, POP1, ZFYVE9, MYLK, ZC3H12C, ZFYVE26, ISLR, WLS, CCBE1, RBFOX2, UNC5A, STARD8, RC3H1, UNC5C, INSYN1, HSPG2, RC3H2, CLDN4, SPINT1, RBP1, CLOCK, COL13A1, SHMT1, GATA6, B3GLCT, FIGNL2, PDGFA, C2, C6, EPB41L1, PDGFC, CFAP65, EDEM3, JAG1, JUP, FN1, EXOC6B, PBX3, NR2F2, LARP4, LARP6, PPFIBP1, COL1A2, CILP, FAT1, HYOU1, DCHS1, MTMR10, BHLHE41, EEA1, NIPBL, MED13, OLR1, DUSP4, GPR39, DUSP3, SPHK1,…	1293	9905	20672	1.25254	1.26272e-17	1.03502e-19	1.03502e-19
UCSC_TFBS	TAL1BETAE47	443	33.5861	1.44777e-19	PID1, MAML2, ZFYVE9, XYLT1, MSANTD3, ADARB1, ENO2, SLC4A4, CAPN15, MYLK, GLS, ISLR, ZSCAN30, CREB3L2, NCKAP5, CCBE1, RBFOX2, UNC5C, HSPG2, CH25H, DAAM1, RFX7, SPARCL1, CFB, TPH2, COL13A1, SRCAP, RETSAT, SHMT1, CEP85L, PDGFA, PRDM10, C2, ADAMTS15, EPB41L1, PDGFC, CFAP65, FZD2, SETD1A, FN1, EXOC6B, FZD8, PRRC2C, NR2F2, CP, LARP6, PPFIBP1, CPEB1, CILP, DCHS1, PHF3, SRPX, DENND1B, SMG1, DENND1A, FMN1…	1293	4880	20672	1.45134	2.57702e-17	2.09514e-19	2.09514e-19
UCSC_TFBS	GATA3	371	28.1274	2.42715e-19	SPON1, PID1, ZFYVE9, POP1, JPT2, AVIL, RAPH1, XYLT1, ADARB1, ISM1, SLC4A4, ZC3H12C, GJA1, ZFYVE26, OPHN1, ADGRA2, DPYSL3, CDC27, C3AR1, PIEZO1, NCKAP5, SOX7, CCBE1, MBNL2, CXADR, SFMBT1, LIMCH1, KRT8, INSYN1, UNC5C, MYO7A, HSPG2, RC3H2, MAPK8IP1, RBP4, EID3, FNDC1, CYP2U1, RFX7, MXRA8, SIK3, COL8A1, NSMF, BCORL1, PLPP3, CFB, GCDH, MACF1, RETSAT, IGSF3, EPAS1, STXBP1, MYCBP2, STC1, PIK3R3, FIGNL2,…	1293	3891	20672	1.52439	4.32033e-17	3.48414e-19	3.48414e-19
UCSC_TFBS	HSF1	456	34.5716	2.85065e-19	NCKAP1, PID1, COL12A1, RAPH1, XYLT1, ADARB1, ENO2, SLC4A4, TSKU, MYLK, GLS, DPYSL3, C3AR1, NCKAP5, WLS, CCBE1, CXADR, STARD8, SERPINF2, RC3H1, UNC5C, HSPG2, NUP210L, RFX7, CLOCK, CFB, COL13A1, SRCAP, CEP85L, SLC5A3, ADAMTS15, FLRT2, FLRT3, EPB41L1, MYO6, FZD1, EDEM3, STARD13, CHKA, SETD1A, FN1, EXOC6B, PBX3, CGN, NR1D1, NETO2, CP, LARP6, PPFIBP1, CPEB1, COL1A2, FXYD1, FAT1, HYOU1, FERMT2, CPEB4, …	1293	5082	20672	1.43454	5.07416e-17	4.05933e-19	4.05933e-19
UCSC_TFBS	CDPCR3HD	631	47.8393	2.91462e-19	NCKAP1, PID1, ZFYVE9, COL12A1, XYLT1, MSANTD3, ISM1, ENO2, CAPN15, MYLK, GLS, LIPF, GJA1, ZFYVE26, C3AR1, CYP1B1, NCKAP5, WLS, PRKAB2, MBNL2, RBFOX2, DAPK1, REV1, UNC5C, HSPG2, RC3H2, NISCH, DAAM1, RFX7, CFB, TPH2, SRCAP, TTYH2, FIGNL2, SLC5A3, PRDM10, C2, ADAMTS15, FLRT2, C7, FLRT3, EPB41L1, EDEM3, CDK18, STARD13, GSTM2, JAG1, GSTM1, JUP, FZD4, FZD7, SETD1A, ABCA9, FN1, EXOC6B, PBX3, FZD8, NR2F2…	1293	7671	20672	1.31511	5.18802e-17	4.11747e-19	4.11747e-19
UCSC_TFBS	LYF1	558	42.3048	3.682e-19	PID1, MAML2, ZFYVE9, POP1, COL12A1, RAPH1, XYLT1, ENO2, SLC4A4, CAPN15, GLS, CREB3L2, WDR91, NCKAP5, CCBE1, MBNL2, RBFOX2, UNC5A, DAPK1, SERPINF1, SERPINF2, UNC5C, HSPG2, DAAM1, SPINT1, SPARCL1, CFB, TPH2, COL13A1, SRCAP, RETSAT, TTYH2, SHMT1, GATA6, FIGNL2, C2, ADAMTS15, C6, FLRT2, MYO6, SERPINH1, EDEM3, STARD13, GSTM2, JAG1, GSTM1, JUP, FZD4, SETD1A, FN1, EXOC6B, PBX3, FZD8, SLC16A10, NR1D1, NE…	1293	6576	20672	1.35661	6.55396e-17	5.1606e-19	5.1606e-19
UCSC_TFBS	ZIC3	557	42.229	5.38204e-19	PGAP1, PID1, ZFYVE9, POP1, SERPINE1, XYLT1, ISM1, ENO2, SLC4A4, TSKU, CAPN15, ZC3H12C, ZSCAN30, DPYSL3, NCKAP5, CCBE1, CXADR, UNC5A, DAPK1, SERPINF1, STARD8, SERPINF2, RC3H1, INSYN1, UNC5C, HSPG2, RBP4, BCAM, NUP210L, DAAM1, RFX7, COL13A1, SRCAP, SHMT1, GATA6, PDGFA, FIGNL2, SLC5A3, PRDM10, ADAMTS15, FLRT2, FLRT3, EPB41L1, PDGFC, SERPINH1, CFAP65, FZD1, STARD13, GSTM2, JAG1, JUP, FZD5, FZD4, ABCA…	1293	6572	20672	1.35501	9.58003e-17	7.4844e-19	7.4844e-19
UCSC_TFBS	MYOD	752	57.0129	8.61154e-19	PID1, MAML2, ZFYVE9, COL12A1, XYLT1, MSANTD3, ADARB1, ISM1, ENO2, SLC4A4, CAPN15, MYLK, GLS, ZC3H12C, ZFYVE26, CREB3L2, DPYSL3, C3AR1, CYP1B1, NCKAP5, MBNL2, RBFOX2, UNC5A, STARD8, INSYN1, UNC5C, HSPG2, NISCH, CLDN4, DAAM1, SPINT1, RFX7, CLOCK, CFB, TPH2, COL13A1, SRCAP, TTYH2, GATA6, B3GLCT, PDGFA, PRDM10, C2, ADAMTS15, C6, FLRT2, S100A16, EPB41L1, MYO6, PDGFC, CFAP65, EDEM3, CDK18, STARD13, AFA…	1293	9598	20672	1.25262	1.53285e-16	1.18826e-18	1.18826e-18
UCSC_TFBS	MIF1	596	45.1857	1.20488e-18	NCKAP1, MAML2, ZFYVE9, RAPH1, XYLT1, MSANTD3, ISM1, ENO2, SLC4A4, CAPN15, LIPF, ZC3H12C, ZFYVE26, NCKAP5, CCBE1, CXADR, MBNL2, UNC5A, SERPINF1, SERPINF2, INSYN1, UNC5C, HSPG2, RC3H2, NISCH, DAAM1, SPINT1, ACOT1, CFB, TPH2, COL13A1, SRCAP, TTYH2, SHMT1, CEP85L, FIGNL2, PRDM10, C2, ADAMTS15, FLRT3, S100A16, EPB41L1, RRS1, CFAP65, FZD1, EDEM3, GSTM2, JAG1, FZD2, HOMER1, FZD5, FZD4, FZD7, SETD1A, FN1…	1293	7181	20672	1.32692	2.14468e-16	1.64975e-18	1.64975e-18
UCSC_TFBS	HOX13	634	48.0667	1.24991e-18	PGAP1, MAML2, ZFYVE9, COL12A1, XYLT1, ISM1, ENO2, SLC4A4, MYLK, GLS, ZFYVE26, CREB3L2, WDR91, DPYSL3, C3AR1, NCKAP5, MBNL2, UNC5A, DAPK1, STARD8, SERPINF2, REV1, UNC5C, HSPG2, RC3H2, RBP4, BCAM, DAAM1, RFX7, PRR18, CLOCK, CFB, TPH2, COL13A1, SRCAP, SHMT1, CEP85L, B3GLCT, SLC5A3, C2, GJC1, ADAMTS15, EPB41L1, MYO6, PDGFC, RRS1, SERPINH1, CFAP65, FZD1, EDEM3, CDK18, AFAP1L1, JAG1, FZD2, HOMER1, JUP,…	1293	7761	20672	1.30604	2.22483e-16	1.69835e-18	1.69835e-18
UCSC_TFBS	P300	538	40.7885	1.82135e-18	ZFYVE9, COL12A1, RAPH1, XYLT1, MSANTD3, ADARB1, ISM1, ENO2, SLC4A4, CAPN15, GLS, ZFYVE26, CREB3L2, NCKAP5, CXADR, MBNL2, RBFOX2, UNC5A, DAPK1, STARD8, RC3H1, UNC5C, HSPG2, RC3H2, NISCH, SPINT1, RBP1, CFB, TPH2, SRCAP, RETSAT, SHMT1, GATA6, PDGFA, FIGNL2, PRDM10, ADAMTS15, S100A16, MYO6, CFAP65, STARD13, GSTM2, AFAP1L1, FZD2, GSTM1, CHKA, JUP, FZD4, SETD1A, FN1, EXOC6B, PBX3, CGN, NR1D1, NR2F2, NE…	1293	6325	20672	1.3599	3.24201e-16	2.45607e-18	2.45607e-18
UCSC_TFBS	TAXCREB	737	55.8757	3.33039e-18	NCKAP1, MAML2, ZFYVE9, XYLT1, ISM1, F11R, ENO2, SLC4A4, CAPN15, MYLK, ZC3H12C, GJA1, ZFYVE26, CREB3L2, WDR91, DPYSL3, C3AR1, MBNL2, RBFOX2, UNC5A, SERPINF1, STARD8, SERPINF2, INSYN1, HSPG2, NISCH, CH25H, RBP4, BCAM, NUP210L, DAAM1, SPINT1, SERPING1, PRR18, CLOCK, CFB, TPH2, ENPEP, COL13A1, SRCAP, SHMT1, CEP85L, GATA6, B3GLCT, PDGFA, FIGNL2, SLC5A3, PRDM10, C2, ADAMTS15, FLRT2, C7, FLRT3, S100A16,…	1293	9402	20672	1.25323	5.92809e-16	4.45721e-18	4.45721e-18
UCSC_TFBS	NFKAPPAB	514	38.9689	5.34626e-18	MAML2, POP1, XYLT1, MSANTD3, SLC4A4, MYLK, GLS, ZC3H12C, GJA1, ZFYVE26, CREB3L2, DPYSL3, MS4A14, NCKAP5, WLS, CCBE1, PRKAB2, MBNL2, RBFOX2, UNC5A, SERPINF1, RC3H1, INSYN1, UNC5C, HSPG2, RC3H2, NISCH, RBP4, BCAM, NUP210L, DAAM1, RFX7, SERPING1, CFB, COL13A1, SRCAP, RETSAT, CEP85L, GATA6, B3GLCT, FIGNL2, C2, GJC1, HSPH1, EPB41L1, SERPINH1, FZD1, STARD13, AFAP1L1, JAG1, FZD7, SETD1A, EXOC6B, PBX3, P…	1293	6002	20672	1.36915	9.51634e-16	7.10175e-18	7.10175e-18
UCSC_TFBS	MEIS1	641	48.5974	6.97847e-18	PGAP1, PID1, MAML2, ZFYVE9, COL12A1, XYLT1, MSANTD3, ISM1, SLC4A4, CAPN15, MYLK, GLS, ISLR, ZFYVE26, CREB3L2, C3AR1, MS4A14, NCKAP5, WLS, CCBE1, MBNL2, RBFOX2, DAPK1, STARD8, SERPINF2, RC3H1, UNC5C, HSPG2, RC3H2, DAAM1, RFX7, SPARCL1, CLOCK, CFB, CFH, COL13A1, SRCAP, GATA6, B3GLCT, C2, ADAMTS15, HSPH1, C6, FLRT2, FLRT3, EPB41L1, MYO6, PDGFC, SERPINH1, CFAP65, EDEM3, CDK18, STARD13, GSTM2, AFAP1L1…	1293	7922	20672	1.29362	1.24217e-15	9.20124e-18	9.20124e-18
UCSC_TFBS	NFY	670	50.7961	1.0784e-17	PGAP1, PID1, ZFYVE9, COL12A1, RAPH1, XYLT1, MSANTD3, F11R, SLC4A4, MYLK, GLS, ZC3H12C, ZFYVE26, CREB3L2, NCKAP5, WLS, PRKAB2, CXADR, MBNL2, RBFOX2, UNC5A, DAPK1, SERPINF1, STARD8, SERPINF2, RC3H1, INSYN1, UNC5C, HSPG2, NISCH, CLDN4, RBP4, NUP210L, DAAM1, RFX7, TPH2, COL13A1, SRCAP, RETSAT, SHMT1, CEP85L, FIGNL2, SLC5A3, PRDM10, ADAMTS15, HSPH1, C6, FLRT3, EPB41L1, PDGFC, STARD13, AFAP1L1, JAG1, C…	1293	8385	20672	1.27748	1.91955e-15	1.41144e-17	1.41144e-17
UCSC_TFBS	NCX	619	46.9295	1.63183e-16	PID1, MAML2, ZFYVE9, POP1, COL12A1, SERPINE1, RAPH1, XYLT1, ADARB1, ISM1, SLC4A4, MYLK, GLS, ZC3H12C, ISLR, GJA1, DPYSL3, NCKAP5, WLS, CCBE1, PRKAB2, MBNL2, RBFOX2, UNC5A, SERPINF1, REV1, RC3H1, UNC5C, RC3H2, BCAM, DAAM1, RFX7, CLOCK, TPH2, COL13A1, SRCAP, RETSAT, SHMT1, CEP85L, B3GLCT, SLC5A3, PRDM10, ADAMTS15, HSPH1, FLRT2, FLRT3, EPB41L1, MYO6, GPIHBP1, STARD13, AFAP1L1, JAG1, FZD4, SETD1A, AB…	1293	7648	20672	1.29398	1.9762e-14	2.12019e-16	2.12019e-16
UCSC_TFBS	CREL	273	20.6975	1.70679e-16	PID1, MSANTD3, ZDHHC1, SLC4A4, AQP1, C4B, C4A, HERC2, RASSF4, CREB3L2, PDK4, HMCN1, SYNPO, SLC34A2, CCBE1, ENTPD2, RBFOX2, STARD8, SLC11A2, UNC5C, HSPG2, SHTN1, EID3, CCDC80, RFX7, MXRA8, COL8A1, BCORL1, EPHA2, TPH2, SLC45A3, EPAS1, SHMT1, TSHZ2, CEP85L, STC1, PIK3R3, PRDM10, DHX33, FLRT2, FLRT3, EPB41L1, TSPAN7, HIVEP3, KCNN3, PAG1, GPM6B, VAT1, STARD13, JAG1, TNFSF12, ST8SIA2, SETD1A, TNFSF13, …	1293	2703	20672	1.61473	3.95239e-14	2.20023e-16	2.20023e-16
UCSC_TFBS	STAT1	560	42.4564	1.71816e-16	NCKAP1, PGAP1, PID1, MAML2, COL12A1, SERPINE1, RAPH1, MSANTD3, ADARB1, ISM1, F11R, SLC4A4, CAPN15, MYLK, GLS, ZC3H12C, GJA1, CYP1B1, NCKAP5, WLS, CCBE1, MBNL2, RBFOX2, UNC5A, DAPK1, SERPINF1, SERPINF2, REV1, UNC5C, HSPG2, RC3H2, NISCH, EID3, NUP210L, DAAM1, SPINT1, RFX7, SERPING1, CLOCK, CFB, TPH2, COL13A1, RETSAT, CEP85L, GATA6, PDGFA, FIGNL2, C2, ADAMTS15, FLRT2, EPB41L1, PDGFC, SERPINH1, FZD1,…	1293	6758	20672	1.32481	3.95239e-14	2.20023e-16	2.20023e-16
UCSC_TFBS	ARP1	651	49.3556	1.83984e-16	NCKAP1, PID1, MAML2, ZFYVE9, COL12A1, XYLT1, ISM1, ENO2, SLC4A4, TSKU, CAPN15, ZC3H12C, GJA1, ZFYVE26, ZSCAN30, CREB3L2, WDR91, DPYSL3, NCKAP5, WLS, CCBE1, MBNL2, RBFOX2, UNC5A, DAPK1, STARD8, SERPINF2, RC3H1, INSYN1, HSPG2, RC3H2, NISCH, CLDN4, RBP4, BCAM, NUP210L, DAAM1, RFX7, TPH2, COL13A1, SRCAP, TTYH2, CEP85L, PDGFA, PRDM10, C2, ADAMTS15, HSPH1, C7, FLRT3, S100A16, EPB41L1, MYO6, FZD1, CDK18…	1293	8152	20672	1.27674	3.95239e-14	2.33922e-16	2.33922e-16
UCSC_TFBS	YY1	910	68.9917	5.17648e-16	PID1, ZFYVE9, ISM1, F11R, TSKU, MYLK, ZFYVE26, DPYSL3, WLS, CCBE1, PRKAB2, RBFOX2, CXADR, UNC5A, STARD8, RC3H1, UNC5C, INSYN1, HSPG2, RC3H2, RBP4, NUP210L, RFX7, SPARCL1, COL13A1, RETSAT, TTYH2, SHMT1, CEP85L, GATA6, FIGNL2, C2, ADAMTS15, HSPH1, C6, C7, EPB41L1, MYO6, PDGFC, CFAP65, EDEM3, GSTM2, JAG1, JUP, FN1, EXOC6B, PBX3, LNPEP, NR2F2, PPFIBP1, COL1A2, AGO2, FXYD1, FAT1, HYOU1, DCHS1, FERMT2,…	1293	12381	20672	1.17509	9.88098e-14	6.53484e-16	6.53484e-16
UCSC_TFBS	ROAZ	619	46.9295	1.49279e-14	PID1, MAML2, ZFYVE9, COL12A1, RAPH1, XYLT1, ADARB1, ENO2, SLC4A4, TSKU, CAPN15, MYLK, GLS, ZFYVE26, CYP1B1, NCKAP5, WLS, CCBE1, PRKAB2, MBNL2, RBFOX2, UNC5A, DAPK1, SERPINF1, STARD8, SERPINF2, RC3H1, UNC5C, HSPG2, NISCH, CH25H, RFX7, SERPING1, CLOCK, CFB, COL13A1, SRCAP, GATA6, PDGFA, SLC5A3, C2, GJC1, ADAMTS15, HSPH1, C6, S100A16, EPB41L1, SERPINH1, CDK18, STARD13, AFAP1L1, JAG1, HOMER1, ABCA6, …	1293	7803	20672	1.26827	2.6481e-12	1.87124e-14	1.87124e-14
UCSC_TFBS	OLF1	613	46.4746	4.3035e-14	ZFYVE9, POP1, COL12A1, SERPINE1, XYLT1, MSANTD3, ISM1, ENO2, SLC4A4, CAPN15, MYLK, GLS, WDR91, DPYSL3, C3AR1, MS4A14, NCKAP5, RBFOX2, UNC5A, SERPINF1, STARD8, SERPINF2, UNC5C, HSPG2, RC3H2, NISCH, DAAM1, SPINT1, RBP1, CFB, ENPEP, COL13A1, SRCAP, TTYH2, SHMT1, FIGNL2, C2, ADAMTS15, HSPH1, FLRT2, FLRT3, EPB41L1, CDK18, STARD13, AFAP1L1, JAG1, FZD2, CHKA, JUP, FZD5, FZD4, ABCA6, FZD7, SETD1A, FN1, E…	1293	7747	20672	1.26506	7.66764e-12	5.3568e-14	5.3568e-14
UCSC_TFBS	NRSF	706	53.5254	6.81327e-14	PID1, MAML2, ZFYVE9, POP1, COL12A1, SERPINE1, RAPH1, XYLT1, ADARB1, ISM1, ENO2, SLC4A4, TSKU, CAPN15, MYLK, ZFYVE26, CREB3L2, WDR91, DPYSL3, NCKAP5, WLS, CCBE1, MBNL2, RBFOX2, UNC5A, DAPK1, SERPINF1, STARD8, SERPINF2, REV1, RC3H1, INSYN1, HSPG2, RC3H2, NISCH, CH25H, CLDN4, BCAM, NUP210L, DAAM1, CFB, COL13A1, SRCAP, TTYH2, SHMT1, FIGNL2, C2, ADAMTS15, HSPH1, FLRT3, EPB41L1, SERPINH1, CFAP65, GPIHB…	1293	9216	20672	1.22475	1.21338e-11	8.42195e-14	8.42195e-14
UCSC_TFBS	CMYB	579	43.8969	1.63341e-13	NCKAP1, PID1, COL12A1, SERPINE1, SLC4A4, TSKU, CAPN15, MYLK, ZC3H12C, ISLR, GJA1, ZFYVE26, WDR91, CYP1B1, WLS, RBFOX2, UNC5A, DAPK1, SERPINF1, SERPINF2, REV1, RC3H1, UNC5C, HSPG2, RC3H2, NISCH, CLDN4, EID3, DAAM1, RFX7, SPARCL1, ACOT1, CFB, COL13A1, SRCAP, RETSAT, TTYH2, SHMT1, CEP85L, GATA6, PDGFA, FIGNL2, PRDM10, C2, C6, C7, S100A16, CFAP65, FZD1, STARD13, JAG1, FZD2, CHKA, JUP, FZD4, SETD1A, F…	1293	7274	20672	1.27259	2.90699e-11	2.00515e-13	2.00515e-13
UCSC_TFBS	AHRARNT	696	52.7672	1.7749e-13	COL12A1, XYLT1, ADARB1, ISM1, ENO2, SLC4A4, CAPN15, MYLK, ZC3H12C, GJA1, ZFYVE26, WDR91, CYP1B1, WLS, RBFOX2, UNC5A, DAPK1, SERPINF1, SERPINF2, REV1, RC3H1, INSYN1, UNC5C, HSPG2, NISCH, RBP4, BCAM, NUP210L, DAAM1, SPINT1, RFX7, ACOT1, CLOCK, CFB, COL13A1, SRCAP, TTYH2, SHMT1, GATA6, PDGFA, FIGNL2, PRDM10, ADAMTS15, FLRT2, FLRT3, S100A16, EPB41L1, PDGFC, RRS1, CFAP65, FZD1, EDEM3, AFAP1L1, JAG1, F…	1293	9093	20672	1.22373	3.15994e-11	2.16391e-13	2.16391e-13
UCSC_TFBS	CP2	540	40.9401	1.94927e-13	MAML2, POP1, COL12A1, SLC4A4, CAPN15, MYLK, ZC3H12C, ZFYVE26, CREB3L2, DPYSL3, NCKAP5, CCBE1, RBFOX2, UNC5A, STARD8, INSYN1, UNC5C, HSPG2, RC3H2, NISCH, CLDN4, EID3, RFX7, CFB, COL13A1, CEP85L, B3GLCT, FIGNL2, PRDM10, C2, ADAMTS15, HSPH1, C6, S100A16, EPB41L1, SERPINH1, CFAP65, EDEM3, CDK18, STARD13, AFAP1L1, JAG1, FZD2, CHKA, JUP, FZD4, SETD1A, FN1, PBX3, SLC16A10, CGN, NR1D1, PPFIBP1, SLC6A8, C…	1293	6689	20672	1.29067	3.4702e-11	2.36034e-13	2.36034e-13
UCSC_TFBS	ZIC2	349	26.4594	5.42354e-13	ZFYVE9, JPT2, HHIP, XYLT1, AQP5, ZDHHC1, F11R, ENO2, ANTXR1, SOGA1, CAPN15, C4B, C4A, ADGRA2, CREB3L2, PIEZO1, SYNPO, EPHB4, AGFG2, WLS, CCBE1, PRKAB2, MBNL2, RBFOX2, UNC5A, DAPK1, STARD8, SERPINF2, INSYN1, MYO7A, HSPG2, NISCH, CLDN4, CCDC80, NUP210L, FNDC1, CYP2U1, DAAM1, MXRA8, SIK3, ACOT1, NSMF, CFB, TPH2, MACF1, SRCAP, DHX9, GATA6, PDGFA, FIGNL2, APCDD1, PRDM10, PPL, C2, ADAMTS15, FLRT3, MAP7…	1293	3938	20672	1.41688	9.65372e-11	6.52291e-13	6.52291e-13
UCSC_TFBS	NMYC	443	33.5861	5.78132e-13	PID1, ZFYVE9, POP1, COL12A1, SERPINE1, ADARB1, TSKU, CAPN15, MYLK, ZC3H12C, GJA1, DPYSL3, CYP1B1, NCKAP5, CCBE1, RBFOX2, UNC5A, DAPK1, SERPINF2, REV1, INSYN1, UNC5C, HSPG2, NISCH, BCAM, PRR18, COL13A1, RETSAT, PDGFA, EPB41L1, SERPINH1, CFAP65, JAG1, CHKA, JUP, FZD4, FZD7, FN1, CGN, NR1D1, NR2F2, FHDC1, LARP6, CPEB1, COL1A2, AGO2, DCHS1, CPEB4, SMG1, SPEF1, PHF20, DENND1A, BHLHE41, PYGM, TMEM47, M…	1293	5286	20672	1.33986	1.02901e-10	6.90655e-13	6.90655e-13
UCSC_TFBS	ARNT	635	48.1425	1.10064e-12	MAML2, ZFYVE9, COL12A1, SERPINE1, ADARB1, ENO2, SLC4A4, TSKU, CAPN15, MYLK, GLS, GJA1, ZFYVE26, CREB3L2, DPYSL3, C3AR1, CYP1B1, NCKAP5, WLS, CCBE1, MBNL2, RBFOX2, UNC5A, DAPK1, SERPINF1, STARD8, SERPINF2, REV1, INSYN1, UNC5C, HSPG2, RC3H2, NISCH, CH25H, ACOT1, COL13A1, SRCAP, RETSAT, PDGFA, PRDM10, FLRT2, S100A16, EPB41L1, SERPINH1, CFAP65, STARD13, JAG1, FZD2, CHKA, JUP, FZD5, ABCA6, FZD7, PLK2,…	1293	8205	20672	1.23731	1.9592e-10	1.30609e-12	1.30609e-12
UCSC_TFBS	RREB1	524	39.7271	1.58481e-12	PID1, COL12A1, SERPINE1, RAPH1, XYLT1, ISM1, ENO2, SLC4A4, CAPN15, MYLK, ZC3H12C, CREB3L2, C3AR1, NCKAP5, WLS, PRKAB2, RBFOX2, UNC5A, DAPK1, STARD8, SERPINF2, INSYN1, UNC5C, HSPG2, NISCH, BCAM, NUP210L, DAAM1, SPARCL1, CFB, COL13A1, SRCAP, RETSAT, GATA6, B3GLCT, PDGFA, FIGNL2, PRDM10, C2, FLRT2, FLRT3, S100A16, EPB41L1, SERPINH1, CFAP65, EDEM3, GSTM2, JAG1, CHKA, JUP, ABCA6, FZD7, PLK2, SETD1A, F…	1293	6521	20672	1.2847	2.82102e-10	1.86818e-12	1.86818e-12
UCSC_TFBS	SPZ1	447	33.8893	3.06372e-12	MAML2, POP1, SERPINE1, RAPH1, XYLT1, MSANTD3, ADARB1, ISM1, ENO2, CAPN15, MYLK, GJA1, DPYSL3, C3AR1, PRKAB2, MBNL2, RBFOX2, UNC5A, SERPINF1, STARD8, SERPINF2, RC3H1, UNC5C, HSPG2, RBP4, BCAM, DAAM1, SERPING1, PRR18, CLOCK, COL13A1, SRCAP, FLRT2, S100A16, EPB41L1, RRS1, SERPINH1, CFAP65, EDEM3, HOMER1, JUP, FZD5, FZD4, FZD7, SETD1A, EXOC6B, PBX3, PRRC2C, NR2F2, FHDC1, LARP4, PPFIBP1, COL1A2, FXYD1…	1293	5399	20672	1.32367	5.45351e-10	3.58777e-12	3.58777e-12
UCSC_TFBS	MZF1	639	48.4458	3.18839e-12	MAML2, ZFYVE9, AVIL, RAPH1, XYLT1, MSANTD3, ADARB1, ISM1, F11R, ENO2, SLC4A4, CAPN15, MYLK, ZC3H12C, ISLR, ZFYVE26, CREB3L2, DPYSL3, C3AR1, NCKAP5, WLS, PRKAB2, RBFOX2, UNC5A, STARD8, UNC5C, HSPG2, RC3H2, BCAM, NUP210L, DAAM1, RFX7, CLOCK, CFB, COL13A1, SRCAP, RETSAT, TTYH2, CEP85L, GATA6, PDGFA, FIGNL2, SLC5A3, PRDM10, C2, ADAMTS15, HSPH1, C7, EPB41L1, PDGFC, CFAP65, CDK18, GSTM2, AFAP1L1, JAG1,…	1293	8309	20672	1.22952	5.67524e-10	3.70937e-12	3.70937e-12
UCSC_TFBS	MYOGNF1	623	47.2328	3.59664e-12	NCKAP1, PID1, ZFYVE9, SERPINE1, ADARB1, CAPN15, MYLK, ZC3H12C, ISLR, ZFYVE26, C3AR1, NCKAP5, CCBE1, MBNL2, UNC5A, SERPINF1, STARD8, SERPINF2, INSYN1, UNC5C, HSPG2, RC3H2, NISCH, CH25H, NUP210L, COL13A1, SRCAP, SHMT1, GATA6, FIGNL2, PRDM10, ADAMTS15, S100A16, EPB41L1, CFAP65, GPIHBP1, EDEM3, CDK18, JAG1, FZD2, CHKA, JUP, FZD5, FZD7, SETD1A, FN1, EXOC6B, PBX3, PRRC2C, CGN, NR1D1, NR2F2, CP, LARP6, …	1293	8064	20672	1.23516	6.40209e-10	4.15716e-12	4.15716e-12
UCSC_TFBS	AHR	464	35.1782	4.58534e-12	PGAP1, ZFYVE9, COL12A1, XYLT1, MSANTD3, ADARB1, ISM1, ENO2, SLC4A4, CAPN15, MYLK, GLS, ZC3H12C, ZFYVE26, DPYSL3, CYP1B1, WLS, CXADR, UNC5A, DAPK1, SERPINF1, STARD8, SERPINF2, REV1, RC3H1, INSYN1, UNC5C, HSPG2, RC3H2, NISCH, CLDN4, BCAM, SPINT1, RFX7, COL13A1, SRCAP, CEP85L, GATA6, SLC5A3, PRDM10, ADAMTS15, FLRT2, EPB41L1, MYO6, CFAP65, STARD13, AFAP1L1, JAG1, JUP, ABCA6, FN1, LNPEP, CGN, NR1D1, N…	1293	5664	20672	1.30972	8.16189e-10	5.26575e-12	5.26575e-12
UCSC_TFBS	ZID	628	47.6118	4.82044e-12	PGAP1, PID1, MAML2, ZFYVE9, COL12A1, SERPINE1, RAPH1, ADARB1, ENO2, SLC4A4, CAPN15, MYLK, ISLR, GJA1, ZFYVE26, ZSCAN30, CREB3L2, WDR91, C3AR1, NCKAP5, WLS, RBFOX2, UNC5A, DAPK1, STARD8, INSYN1, UNC5C, HSPG2, BCAM, NUP210L, DAAM1, ACOT1, CFB, ENPEP, COL13A1, SRCAP, SHMT1, CEP85L, PDGFA, FIGNL2, SLC5A3, ADAMTS15, S100A16, EPB41L1, MYO6, RRS1, EDEM3, CDK18, STARD13, FZD2, CHKA, JUP, FZD5, FZD7, PLK2…	1293	8153	20672	1.23148	8.58045e-10	5.50024e-12	5.50024e-12
UCSC_TFBS	PAX5	731	55.4208	1.17819e-11	PID1, MAML2, ZFYVE9, COL12A1, SERPINE1, XYLT1, MSANTD3, ADARB1, ISM1, ENO2, SLC4A4, TSKU, CAPN15, MYLK, ZC3H12C, ZFYVE26, CREB3L2, WDR91, DPYSL3, C3AR1, CYP1B1, NCKAP5, WLS, CCBE1, CXADR, RBFOX2, UNC5A, DAPK1, STARD8, REV1, UNC5C, HSPG2, RC3H2, NISCH, CH25H, RBP4, NUP210L, DAAM1, SPINT1, RFX7, SPARCL1, ACOT1, PRR18, CLOCK, CFB, COL13A1, SRCAP, TTYH2, CEP85L, GATA6, PDGFA, FIGNL2, C2, ADAMTS15, RR…	1293	9813	20672	1.19097	2.09718e-09	1.33578e-11	1.33578e-11
UCSC_TFBS	TAL1ALPHAE47	302	22.8961	1.83775e-11	SLC23A2, AHCYL2, MAML2, ZFYVE9, COL12A1, MSANTD3, ADARB1, MYLK, HERC2, OPHN1, CREB3L2, CHAC1, NCKAP5, EPHA4, RBFOX2, UNC5A, LIMCH1, UNC5C, MYO7A, HSPG2, RC3H2, EREG, NISCH, SHTN1, SFRP1, RFX7, SIK3, NSMF, BCORL1, TPH2, MACF1, SRCAP, SHMT1, MYCBP2, TSHZ2, FIGNL2, PPL, ADAMTS15, OTOA, C7, EPB41L1, PDGFC, TSPAN7, HIVEP3, KCNN3, GPM6B, CARMIL1, STARD13, IQSEC2, JUP, FZD5, SETD1A, IGF2, PBX3, MICAL2, …	1293	3383	20672	1.42721	3.2712e-09	2.07038e-11	2.07038e-11
UCSC_TFBS	CREBP1CJUN	212	16.0728	5.86412e-11	SLC23A2, SPON1, AHCYL2, JPT2, COL12A1, RAPH1, ISM1, EDNRB, HMCN1, NCKAP5, MBNL2, CXADR, RBFOX2, LIMCH1, SERPINF1, SERPINF2, UNC5C, HSPG2, CH25H, NUP210L, DAAM1, SIK3, COL8A1, NSMF, PLPP3, MACF1, TSHZ2, FIGNL2, SYNGR1, GPM6B, JAG1, IQSEC2, TNFSF12, TNFSF13, FN1, FZD8, MICAL2, LNPEP, IGF1, HSPA12A, FHDC1, FAT1, CORO6, DCHS1, RGL1, TECPR2, FERMT2, CD22, CPEB4, PHF3, DENND1A, PTPRM, PTPRK, PEPD, PRSS…	1293	2195	20672	1.54414	1.04381e-08	6.56486e-11	6.56486e-11
UCSC_TFBS	ELK1	641	48.5974	2.86337e-09	NCKAP1, MAML2, ZFYVE9, SERPINE1, RAPH1, XYLT1, MSANTD3, ISM1, ENO2, SLC4A4, CAPN15, MYLK, GLS, GJA1, ZFYVE26, WDR91, CCBE1, CXADR, MBNL2, DAPK1, SERPINF1, STARD8, REV1, UNC5C, HSPG2, RC3H2, NISCH, CLDN4, EID3, SPINT1, RFX7, RBP1, ACOT1, CLOCK, CFB, COL13A1, SRCAP, RETSAT, TTYH2, SHMT1, CEP85L, GATA6, FIGNL2, PRDM10, C2, ADAMTS15, HSPH1, FLRT2, EPB41L1, SERPINH1, CFAP65, EDEM3, CDK18, STARD13, AFA…	1293	8622	20672	1.1886	5.0968e-07	3.1855e-09	3.1855e-09
UCSC_TFBS	NFKAPPAB50	311	23.5785	8.96627e-09	SLC23A3, JPT2, HHIP, ENO2, SOGA1, CAPN15, GLS, C4B, LIPF, C4A, HERC2, OPHN1, ANPEP, CREB3L2, C3AR1, CHAC1, HMCN1, NCKAP5, WLS, PRKAB2, UNC5A, INSYN1, HSPG2, MAPK8IP1, NISCH, SHTN1, EID3, SPINT1, COL8A1, PLPP3, CLOCK, EPHA2, MACF1, COL13A1, TTYH2, B3GLCT, FIGNL2, MST1R, C2, ADAMTS15, OTOA, DHX33, FLRT2, EPB41L1, MAP7, GPM6B, CARMIL1, JAG1, CHKA, FZD5, TNFSF12, TNFSF13, LRRN4, FN1, LIF, IGF2, PBX3,…	1293	3706	20672	1.34165	1.596e-06	9.91302e-09	9.91302e-09
UCSC_TFBS	MAX	251	19.0296	9.16816e-09	PANK3, MAML2, ADARB1, ENO2, ANTXR1, SLC4A4, MYLK, GLS, C4B, C4A, ZC3H12C, OPHN1, DPYSL3, C3AR1, SOX9, PTGDS, NCKAP5, WLS, ACVR1, EPHA4, UNC5A, DAPK1, LIMCH1, MYO7A, HSPG2, RC3H2, NISCH, CH25H, BCAM, SIK3, ATP6V0D2, EPHA2, MACF1, IGSF3, DHX9, STXBP1, MYCBP2, TSHZ2, PDGFA, EPB41L1, MAP7, HIVEP3, KCNN3, SPTBN1, STARD13, TNFSF12, TNFSF13, EXOC6B, MYO5A, MICAL2, LNPEP, PARVA, NR2F2, HSPA12A, CPEB1, AG…	1293	2863	20672	1.40164	1.63193e-06	1.00737e-08	1.00737e-08
UCSC_TFBS	ATF	426	32.2972	9.71009e-09	COL12A1, RAPH1, ISM1, MYLK, ZFYVE26, CREB3L2, NCKAP5, WLS, MBNL2, STARD8, INSYN1, UNC5C, HSPG2, NISCH, CH25H, CLDN4, BCAM, NUP210L, DAAM1, SERPING1, CFB, COL13A1, SRCAP, CEP85L, B3GLCT, C2, ADAMTS15, MYO6, JAG1, FZD2, CHKA, HOMER1, JUP, FN1, PBX3, FZD8, NR2F2, NETO2, SLC6A8, AGO2, FAT1, HYOU1, DCHS1, PHF20, PYGM, MRC2, ADAMTSL1, NIPBL, ADAMTSL3, TRIM3, FLVCR2, TEAD1, TEAD3, DUSP4, GPR39, CLUH, DU…	1293	5387	20672	1.26429	1.7284e-06	1.06037e-08	1.06037e-08
UCSC_TFBS	GATA2	454	34.42	4.49091e-08	NCKAP1, MAML2, POP1, COL12A1, SERPINE1, RAPH1, ADARB1, ENO2, SLC4A4, TSKU, MYLK, ZFYVE26, CREB3L2, C3AR1, CYP1B1, MS4A14, NCKAP5, WLS, CCBE1, RBFOX2, UNC5A, SERPINF1, INSYN1, UNC5C, HSPG2, NISCH, DAAM1, RFX7, PRR18, CFB, SRCAP, RETSAT, GJC1, ADAMTS15, FLRT2, EPB41L1, SERPINH1, GPIHBP1, FZD1, EDEM3, STARD13, GSTM2, AFAP1L1, FZD2, GSTM1, FZD5, FZD4, PLK2, NR1D1, NR2F2, FHDC1, LARP6, CPEB1, FAT1, CY…	1293	5873	20672	1.23589	7.99379e-06	4.87428e-08	4.87428e-08
UCSC_TFBS	CREB	548	41.5466	9.12126e-08	MAML2, RAPH1, ISM1, SLC4A4, ZC3H12C, ZFYVE26, CREB3L2, WDR91, DPYSL3, NCKAP5, WLS, MBNL2, RBFOX2, DAPK1, STARD8, SERPINF2, INSYN1, UNC5C, HSPG2, RC3H2, NISCH, CLDN4, BCAM, DAAM1, RFX7, RBP1, PRR18, CFB, COL13A1, RETSAT, PDGFA, FIGNL2, SLC5A3, C2, ADAMTS15, MYO6, CFAP65, FZD1, CDK18, STARD13, AFAP1L1, JAG1, HOMER1, JUP, FZD5, FZD4, FZD7, PLK2, SETD1A, PBX3, FZD8, CGN, NR1D1, NR2F2, NETO2, PPFIBP1,…	1293	7337	20672	1.19411	1.62357e-05	9.83991e-08	9.83991e-08
UCSC_TFBS	AP2	337	25.5497	3.86872e-07	NCKAP1, ERRFI1, AHCYL2, MAML2, ZFYVE9, JPT2, COL12A1, MSANTD3, ZDHHC1, ENO2, CAPN15, GLS, ZC3H12C, BAIAP2L1, HERC2, ADGRA2, DPYSL3, WDR91, PIEZO1, SOX9, CHAC1, PTGDS, NCKAP5, ENTPD2, RBFOX2, UNC5A, LIMCH1, UNC5C, MYO7A, ACSL3, HSPG2, RC3H2, MAPK8IP1, NISCH, SFRP4, CYP2U1, MXRA8, COL8A1, BCORL1, EPHA2, SLC45A3, SRCAP, RETSAT, TTYH2, STXBP1, SDC3, GATA6, FIGNL2, PENK, RRS1, TRPM7, HIVEP3, APOE, CFA…	1293	4228	20672	1.27432	6.88608e-05	4.14838e-07	4.14838e-07
UCSC_TFBS	NGFIC	386	29.2646	2.74292e-06	PID1, MAML2, COL12A1, RAPH1, SLC4A4, TSKU, GLS, ZFYVE26, WDR91, DPYSL3, CYP1B1, NCKAP5, DAPK1, STARD8, HSPG2, RC3H2, NUP210L, SPINT1, CFB, SRCAP, PDGFA, C2, ADAMTS15, HSPH1, FLRT2, EPB41L1, MYO6, CFAP65, FZD1, EDEM3, CDK18, STARD13, JAG1, CHKA, JUP, FZD5, PBX3, LNPEP, NR1D1, NR2F2, SLC6A8, HYOU1, DCHS1, REC114, FERMT2, SRPX, SMG1, PHF20, DENND1A, BHLHE41, PYGM, GLI3, NIPBL, C1QTNF7, ADAMTSL3, TRI…	1293	5044	20672	1.22348	0.000488121	2.92359e-06	2.92359e-06
UCSC_TFBS	MAZR	285	21.6073	2.92048e-06	SLC23A3, COL12A1, ADARB1, AQP5, ZDHHC1, SLC4A4, CAPN15, AQP1, C4B, C4A, BAIAP2L1, CDC27, SOX9, NCKAP5, TNS3, ACVR1, CCBE1, UNC5A, STARD8, INSYN1, HSPG2, MAPK8IP1, NISCH, SHTN1, RBP4, SPINT1, NUP210L, RBP1, MXRA8, NSMF, BCORL1, CFB, EPHA2, SLC45A3, SRCAP, FIGNL2, MST1R, PRDM10, C2, ADAMTS15, S100A16, EPB41L1, PDGFC, SERPINH1, HIVEP3, APOE, GPM6B, VAT1, STARD13, AFAP1L1, IQSEC2, CHKA, TNFSF12, FZD7…	1293	3555	20672	1.28171	0.000519711	3.09432e-06	3.09432e-06
UCSC_TFBS	EGR2	132	10.0076	3.55396e-06	OTUD4, SLC23A3, ANKRD13B, PLVAP, SPON1, SLC27A1, COL16A1, HHIP, XYLT1, ISM1, SOGA1, CAPN15, C4B, C4A, AMMECR1L, KNTC1, SVEP1, SOX9, HMCN1, NCKAP5, ACVR1, EPHA4, ARID5B, FRMD4A, SHTN1, CCDC80, COL4A2, FNDC1, DAAM1, SCNN1A, COL8A1, PLPP3, PHLDB2, CFB, GPM6A, DRC7, SLC45A3, KMT2A, SLC1A2, LTBP2, AEBP1, RASAL2, LTBP1, CNN3, FLRT3, BTBD3, PLXNA2, CFAP65, SLC38A2, BPTF, UVRAG, CHKA, CAV1, IGF2, PBX3, N…	1293	1420	20672	1.48617	0.000632405	3.74322e-06	3.74322e-06
UCSC_TFBS	EGR3	231	17.5133	7.62391e-06	PANK3, MAML2, ZFYVE9, JPT2, AVIL, COL12A1, RAPH1, MSANTD3, ISM1, ZDHHC1, SLC4A4, GJA1, TRIM29, ADGRA2, CREB3L2, DPYSL3, KDR, SOX9, HMCN1, PTGDS, MBNL2, CXADR, UNC5A, SERPINF2, HSPG2, SPINT1, DAAM1, TRIM13, PLPP3, MYCBP2, ADAMTS15, PENK, TRPM7, FZD1, VAT1, JAG1, JUP, FZD5, FZD7, LRRN4, LIF, IGF2, NR2F2, IGF1, FHDC1, VASN, DCLK1, ACER2, SLC6A8, SESTD1, WNK3, TECPR2, PHF3, HIP1, SPEF1, PTPRM, PYGM, …	1293	2817	20672	1.31102	0.00135614	7.98268e-06	7.98268e-06
UCSC_TFBS	CETS1P54	322	24.4124	1.76707e-05	SLC23A2, SPON1, PID1, MAML2, XYLT1, MLC1, ENO2, ANTXR1, SLC4A4, MYLK, RASSF4, ANPEP, PIEZO1, CHAC1, HMCN1, TNS3, ACVR1, CCBE1, EPHA4, MBNL2, RBFOX2, LIMCH1, SERPINF1, SERPINF2, UNC5C, MYO7A, RC3H2, MAPK8IP1, NISCH, SHTN1, COL8A1, NSMF, BCORL1, EPHA2, GCDH, MACF1, SRCAP, TTYH2, EPAS1, MYCBP2, TSHZ2, GATA6, PDGFA, PRDM10, PPL, SERPINH1, HIVEP3, KCNN3, APOE, CFAP65, GPM6B, EDEM3, CARMIL1, STARD13, J…	1293	4181	20672	1.23129	0.00314047	1.8394e-05	1.8394e-05
UCSC_TFBS	ZIC1	193	14.6323	2.91221e-05	DPAGT1, DCLRE1B, ANKRD13B, AHCYL2, HHIP, LY75, MSANTD3, ENO2, ANTXR1, CAPN15, LOXL2, CTGF, FADS3, EFEMP2, HERC2, OPHN1, DPYSL3, WDR91, PDK4, CHAC1, HMCN1, NCKAP5, ACVR1, KIRREL3, SLC30A7, RBFOX2, UNC5A, STARD8, APLP2, REV1, KRT79, RC3H1, KAZN, UNC5C, PCOLCE, HSPG2, TANC2, RC3H2, PLA2G15, NISCH, OLFM1, SPINT1, COL4A1, KAT6B, SLCO2A1, TBC1D24, COL8A1, WDFY3, BCORL1, GCDH, MACF1, CFH, KMT2A, COL13A1…	1293	2329	20672	1.32487	0.0051704	3.0138e-05	3.0138e-05
UCSC_TFBS	AP2GAMMA	147	11.1448	0.000328812	FOXA1, ANKRD13B, ERRFI1, PLXND1, ZFYVE9, COL12A1, SERPINE1, LOXL1, CAPN15, C4B, C4A, ZC3H12C, EFEMP2, ENPP2, NRCAM, SOX9, HMCN1, MB21D2, RGS6, KCNH4, MBNL2, UNC5A, APLP2, SERPINF2, KRT8, MYO7A, HSPG2, FTSJ3, NISCH, BCAM, SPNS1, TBC1D24, WDFY3, BCORL1, KMT2D, SLC26A2, INO80D, SRCAP, TSHZ2, LPAR1, LTBP4, CACNA1A, LTBP3, ITPRIPL2, NACC2, CASKIN2, TSPAN4, MYH14, PLTP, TFAP2B, OSBPL8, YES1, AFAP1L1, J…	1293	1777	20672	1.32256	0.0568577	0.000338315	0.000338315
UCSC_TFBS	NRF2	362	27.445	0.00123443	SLC23A3, NCKAP1, SLC23A2, PANK3, ZFYVE9, JPT2, HHIP, COL12A1, XYLT1, MSANTD3, ISM1, ENO2, SOGA1, SLC4A4, CAPN15, C4B, C4A, HERC2, ADGRA2, RASSF4, ANPEP, C3AR1, PIEZO1, SOX9, PTGFRN, TNS3, AGFG2, ACVR1, EPHA4, CXADR, RBFOX2, UNC5A, STARD8, SLC6A14, UNC5C, HSPG2, RC3H2, MAPK8IP1, FNDC1, LAP3, BCORL1, PLPP3, CLOCK, EPHA2, MACF1, SLC45A3, SRCAP, COL13A1, SHMT1, TSHZ2, CEP85L, SDC3, PIK3R3, FIGNL2, PR…	1293	5034	20672	1.14969	0.197372	0.00126281	0.00126281
UCSC_TFBS	EGR1	106	8.03639	0.0027502	DPAGT1, FOXA1, PHLDB1, MAML2, ANPEP, HMCN1, NCKAP5, KIRREL3, HSPG2, RC3H2, FOXP2, MAPK8IP1, EREG, PLA2G15, CH25H, SLCO2A1, SPNS1, WDFY3, OSBP2, SLC45A3, SRCAP, KMT2A, CCDC24, EPAS1, GLIS3, FBLN2, PODXL, CASKIN2, MYH14, PLXNA1, TRPM7, CFAP65, GAS2L1, VAT1, TFAP2B, VCAM1, IQSEC2, FZD7, SETD1A, INHBA, FHDC1, EFNA1, PTPRD, PTPRB, COL1A2, FUBP3, ITGBL1, TPP1, DCHS1, FGFR2, B4GALT2, DYSF, PTPRM, PYGM, …	1293	1285	20672	1.31882	0.387502	0.00279735	0.00279735
UCSC_TFBS	SP1	293	22.2138	0.0108109	SLC23A3, ERRFI1, AHCYL2, MAML2, RAPH1, MSANTD3, ISM1, ENO2, SLC4A4, MYLK, AQP1, WDR91, SOX9, NCKAP5, TNS3, AGFG2, ACVR1, EPHA4, ENTPD2, STARD8, INSYN1, TMEM170B, NISCH, CLDN4, SPINT1, LAP3, CLOCK, SRCAP, COL13A1, DHX9, SHMT1, CEP85L, GATA6, FIGNL2, PRDM10, UGCG, DHX33, TSPAN4, HIVEP3, CFAP65, SNX7, SPTBN1, VAT1, CHKA, JUP, FZD5, HOMER1, FZD4, TNFSF12, FZD7, SETD1A, TNFSF13, FN1, LIF, IGF2, PBX3, …	1293	4148	20672	1.12931	0.855549	0.0109337	0.0109337

## Sheet: knock TF
Table S4: predicted transcription factor based on the up-regulated genes of pulmonary neutrophils in stressed mouse
FOXP1	CYP1B1;TIMP3;IL33;MAL2;PLVAP;BMP4;CTSK;GSTM2;FBLN2;MSLN;PDGFRB;BDKRB2;CLEC3B;SERPING1;HAS2;MYO7A;ASAH2;DACT1;COL6A1;CYP1A1;THBS2;SPINT1;ALDH1A1;ELF3;PRICKLE2;AQP5;BGN;AQP1;HMCN1;GATM;CGN;GPM6A;FMOD;GPRC5B;SPEG;MAFB;ATP8B1;MGP;GPR88;ANO1;FBN1;DCN;ACVR2B;GDPD1;GPR39;FMN1;LTBP1;MFAP4;SULF1;FLRT3;EFNA1;HSPG2;FOXF1;TEK;ADAMTS1;GREM2;KIRREL3;ALDH1A2;NCKAP5;IGFBP3;ISLR;GHR;COL1A2;CHAC1;F13A1;SLC6A4;ROBO…	479	1.1e-29	3.38e-27
BACH1	SYNM;ARHGEF17;SDC1;GLIS2;EGFR;LGI3;CYR61;PCDH18;CPEB1;SRPX;ADAMTS1;TNC;ABCA9;SLC1A2;VCAN;EFEMP1;PODN;FMO1;PTPRD;SLC4A4;CD300LG;GPM6B;CD34;SGCE;PDGFRA;ZC3HAV1L;RARRES1;GDNF;CYP26B1;SLC1A3;FHL1;MYO1B;SLIT3;DPYSL3;HKDC1;INMT;TSHZ2;CLIC5;SOX9;MYO5C;CYP1B1;FERMT2;SOX7;ATP1A2;PCOLCE2;SFRP4;SLIT2;VGLL3;GREM2;SFTPB;SLC6A4;FGF1;PRRX1;BDKRB2;RGS7BP;MAFB;SLC6A14;PTPRM;COL5A1;COL8A1;ASAH2;UNC5C;AFAP1L1;MS4A1…	294	1.22e-28	1.87e-26
POU5F1	MGP;THBS1;IGFBP7;CDH5;TMEM100;HTRA1;ST8SIA2;GXYLT2;BMPER;SLC39A12;ADAMTS15;FGF2;ALDH1A1;CTGF;LOX;COL5A1;MAMDC2;INMT;CAV1;MYOF;SCGB1A1;COL12A1;COL6A3;SEMA3E;GPIHBP1;FBN1;MAFB;GPR88;GABRA3;FBLN2;POSTN;TAC1;SH3D19;S1PR3;CPXM1;PRSS23;SCN7A;SLC5A3;GPX3;GPD1;COL1A2;CYR61;RNF186;GKAP1;UNC5C;LTBP2;PODXL;PRICKLE2;EDN1;AQP1;PKHD1L1;RARRES2;MRC1;CASP12;SPARC;PDGFRA;SRPX;PAMR1;ADAMTS1;LAMB1;CXCL12;F13A1;MSLN…	274	9.89e-28	1.01e-25
UBTF	GFPT2;PDGFRB;NKD1;MMRN1;DACT1;KIRREL;STARD13;BOC;PTPRD;PCDH18;MYCT1;RASD2;LAMA2;DCLK1;TSPAN12;FOXC1;COL16A1;WEE2;CPE;FAM180A;FBLN1;SLC1A2;MYO5C;ADAMTS5;RARRES2;BMP4;MS4A4A;MS4A14;SLC6A14;CIDEC;TSPAN18;ALOXE3;PTPRM;EGFLAM;LPAR1;TBC1D16;SOD3;ATP8B1;TAC1;TLL2;SGCE;PIGR;SOX7;SLIT3;PARD3B;FERMT2;FLVCR2;VGLL3;KANK1;COL1A2;SPARCL1;MYO1B;CD109;STC1;PRRX1;IGF1;RBP1;C7;DSE;CHAC1;SLC4A4;FBLN5;CYGB;SH3D19;SD…	312	3.14e-26	2.41e-24
HINFP	SDK1;GFPT2;PTPRD;PDGFRB;STARD13;BMP4;CACHD1;PIGR;SULF1;TLL2;MYO5C;RASD2;KIRREL;COL16A1;FAM180A;ALOXE3;NID1;SCN7A;C7;SLIT3;MYCT1;PTPRK;MMRN1;CXCL12;COL4A1;EGFR;PODN;HKDC1;DIO2;CYP1B1;OGN;MYO1B;NKD1;TSPAN12;FBLN1;ARHGAP31;SLC6A14;CIDEC;CPE;ADAMTS5;COL13A1;TMPRSS2;LAMC2;PXDN;ATP8B1;SGCE;TSPAN18;LHFP;GHR;PCDH18;FBLN5;ROBO4;CD34;MS4A14;FAM189A2;BOC;NKAIN1;CDH5;VGLL3;RARRES2;C1QTNF1;PRRX1;PTPRM;SLC4A4;…	294	1.08e-25	6.63e-24
ZNF25	STC1;ELN;MGP;FMO2;CXCL5;CFH;VCAM1;OLFML3;HHIP;CCL2;IGFBP5;DCLK1;CHRDL1;TMEM100;ASPN;PROS1;FNDC1;EDN1;LUM;PRUNE2;VCAN;NGF;MFAP5;PODN;SDC2;HMCN1;SLIT3;FBN1;C6;ENPP2;FBLN5;TMEM45A;NET1;MFAP4;MMP19;LTBP2;FMOD;DCN;GAS1;PCDH18;DPT;ISLR;CCL7;CTGF;PLS3;PTGIS;CALD1;CD109;GHR;HSPG2;CIDEC;MAMDC2;FBLN1;HAS1;GDPD1;IL33;TFPI2;TCF21;RND3;MME;PID1;FLRT2	62	1.85e-25	8.9e-24
ARID3A	ADAMTS1;SLC1A3;ENPP2;SLC4A4;SPON1;FGF1;PODN;RARRES1;LOX;SOX7;CLIC5;COL12A1;SLIT2;ABCA9;VCAN;C6;RGS7BP;AP1M2;MMRN1;GDNF;KANK4;LAMA4;MYO5C;MAFB;PCOLCE2;TNC;COL16A1;TAC1;PRG4;EGFR;ROBO4;CCDC85A;GAS1;CALD1;COL5A1;WFDC2;RBP1;EFEMP1;UNC5C;FHL1;YAP1;BICC1;ZC3HAV1L;SLC15A2;SDC2;FMO1;CAV1;SIGLEC1;DPYSL3;PRRX1;TBX3;ADAMTS5;ADAMTS15;PRELP;INMT;LDB2;ATP8B1;ASAH2;TFPI2;DIO2;WWC1;ALOXE3;GPM6B;SCARA3;MFAP4;NRP2…	261	2.03e-25	8.9e-24
CCAR2	GUCY2C;ARHGAP31;FGD5;LAMC2;TLL2;COL12A1;PXDN;VGLL3;COL14A1;GFPT2;FMOD;CYP4B1;COL6A3;COL6A2;PLEKHG1;FLNC;SLCO2A1;SRPX;NCKAP5;ALDH1A2;FHL1;CACNA1B;CACHD1;CD34;ADAMTS1;UGT1A1;GPRC5B;AHNAK2;CHD5;TGFB2;SYNPO;ADAMTSL5;SEL1L3;SCN7A;FMN1;SLC4A4;HTRA3;OTOA;CPEB1;COL3A1;PRICKLE2;ELN;NPL;MMP3;C6;STC1;PCDH1;ESAM;RHOJ;COL13A1;ADRA1D;C1QTNF1;ADAMTSL3;CSF3;CNTN4;FLRT3;CIDEC;SFRP1;FGF1;IGFBP5;BCL6B;CCBE1;LAMA2;L…	219	2.92e-25	1.12e-23
RELA	ENPP2;MME;UNC5C;NPL;SELENBP1;PDGFRB;PTPRG;ADAMTS1;PRSS23;CXCL5;ST8SIA2;VCAM1;DMD;TEK;DIO2;CSPG4;ANPEP;SRPX;GDNF;BDKRB1;VLDLR;FLRT3;HPGD;CSF3;VGLL3;SLCO4A1;WIF1;TGFB2;TMPRSS2;HAS2;SPINT1;NOS3;PIK3R3;FOXC1;PCYOX1;TCF21;SCNN1G;GUCY2C;ATP1A2;TMEM45A;COL12A1;TSPAN12;CTGF;CD200;DOCK4;ABCC5;CAV1;MGP;TMEM47;HSPB8;GHR;HMCN1;VCAN;ID4;TFPI2;FHL1;TNC;EFEMP1;SPON1;CD300LG;SLC4A4;SOX7;LOX;MYO5C;PRELP;AP1M2;PCO…	308	3.31e-25	1.13e-23
EWSR1	SLC4A4;ALDH1A3;PID1;UGT1A1;NPL;SPON1;FHL1;MMP3;COL3A1;VGLL3;COL12A1;CHRNB2;SLCO2A1;ABI3BP;RHOJ;SLC1A3;PRICKLE2;PKIA;IL33;PRG4;GFPT2;VCAM1;CYR61;CYP26B1;RND3;ATP6V0D2;LNX1;SLIT2;FLRT3;PDGFRA;PCDHGC3;GREM2;GATA6;CDH5;CCBE1;OLFML3;GAS6;FMOD;CACHD1;LGI3;TGFB2;MYH7;GPR39;MAFB;PLEKHG1;HSPB8;LAMC2;LIMCH1;PTPRB;SCN7A;SSC5D;PARVB;S1PR3;SFRP4;LAMA2;CAV2;ALDH1A1;WFDC2;MN1;CYGB;PIK3R3;ITGBL1;MFAP4;AKAP12;CPX…	284	9.19e-25	2.82e-23
FUS	DIO2;LAMA2;BMPER;COL3A1;PRUNE2;PTPRB;ALOXE3;CCBE1;ROBO2;PKIA;COL12A1;ABCA9;MMP3;C7;SLC8A2;COLEC12;DACT1;BDKRB2;LRRN4;TM4SF19;MYOF;SPARC;SRPX;PRSS23;SFRP1;CACNA1B;PRICKLE2;PARVB;ITGBL1;MAK;MN1;NRP2;CHAC1;ELN;LNX1;C6;MST1R;CYP26B1;MMRN1;LTBP1;FMOD;CAV1;SLC4A4;GATA6;COL13A1;PLVAP;VGLL3;PCDHGC3;DPEP1;ADAMTS9;OLFML3;PIK3R3;FLT1;TWIST2;COL5A2;ESAM;RBP1;CHRNB2;SYNPO;HSPB8;RGL1;FLNC;TRIM59;ALDH1A2;TMPRSS…	287	1.1e-24	3.07e-23
ZBTB33	PDGFRB;SDK1;SULF1;COL16A1;GFPT2;FBLN1;BOC;ADAMTS1;PTPRD;STARD13;MYO5C;TLL2;PIGR;BMP4;KIRREL;RASD2;MYO1B;FAM180A;NID1;SGCE;SLIT3;C7;PCDH18;EGFR;OGN;NKD1;CXCL12;PRRX1;ISLR;HKDC1;WEE2;TMPRSS2;LPAR1;PODN;CYP1B1;ROBO4;ALOXE3;TSPAN18;MS4A14;ARHGAP31;SLC6A14;CIDEC;GHR;CYGB;C1QTNF1;ADAMTS5;CD34;SCN7A;TSPAN12;RGMA;DPEP1;FBLN5;CDH5;MMRN1;RNF186;AFAP1L1;CNTN4;FOXC1;CACNA1C;PXDN;CCBE1;LAMC2;PTPRM;RND3;RARRES…	281	1.28e-24	3.27e-23
RNF2	EGFR;CD300LG;PODN;SLC1A3;SLC1A2;MYO5C;SLC4A4;SPON1;BDKRB2;PRELP;TNC;WWC1;ABCA9;CD34;PTPRD;GDNF;ENPP2;AP1M2;ATP1A2;COL16A1;EFEMP1;NRP2;MAFB;FHL1;SCN7A;DPYSL3;ZC3HAV1L;PRICKLE2;KANK4;INMT;SOX7;FAM189A2;NKAIN1;MUC16;PDGFRA;F13A1;FGFR2;CLIC5;FMO1;SEC14L3;SOX9;C6;LOX;SLIT2;GAS1;DIO2;COL12A1;SLC7A2;SLC6A14;RBP1;MCOLN3;SLC34A2;RGS7BP;TPH2;TAC1;TSHZ2;ELN;CGN;PRRX1;ADAMTS15;FGF1;WFDC2;SCARA3;SFTPB;ROBO4;P…	264	4.14e-24	9.78e-23
ARID1A	FERMT2;TGFB2;CAV2;FLNC;TMTC3;ATP8B1;FJX1;CYP1B1;COL6A1;THBS1;IGFBP5;HPGD;CSF3;CXCL5;STC1;CYGB;ESAM;PLAT;CXCL12;DIO2;ALDH1A3;FLRT3;PXDN;CPXM1;HHIP;SFRP1;CYP4B1;S1PR3;DCBLD2;MME;SEMA3E;TFPI2;COL4A5;THBD;IGF2;CCL2;IL6;PRSS23;GJA1;EDN1;COL3A1;SLC45A3;SPARC;RAI14;LAMC1;LUM;RGS4;CTGF;YAP1;IL1R1;TMEM45A;HSPB8;IGFBP3;DAB2;ID4;CYR61;GFPT2;RND3;FOXA1;RASD2;PDGFRB;IGFBP7;VCAN;LIMCH1;SULF1;SLC1A3;RBP1;ADAMTS…	144	1.58e-23	3.46e-22
STAT5A	TBC1D9;TNC;CD300LG;EGFR;EFEMP1;FHL1;BDKRB2;PRELP;DOCK1;CD34;PODN;SLC1A3;AP1M2;VCAN;MYO5C;INMT;ATP1A2;DPYSL3;GDNF;SEC14L3;TFPI2;ABCA9;SPON1;WWC1;ALOXE3;ELN;FMN1;GPM6B;RBP1;ROBO4;RARRES1;SLIT2;PRICKLE2;DIO2;KANK4;COL16A1;LAMA4;CLIC5;CCDC85A;LOX;ADAMTS1;LGI3;TSHZ2;PCDH18;SLC4A4;SIGLEC1;MUC16;SFTPB;FGF1;PRG4;TBX3;SDK1;SFTPA1;HMCN1;GJC1;SEMA3E;CACNA1B;COL6A6;GUCY2C;F13A1;MMRN1;HSPA12A;ADAMTSL3;AFAP1L1…	279	3.99e-23	8.17e-22
HMBOX1	NKD1;SDK1;RASD2;PDGFRB;PTPRD;GFPT2;KIRREL;CACHD1;DCLK1;HKDC1;BMP4;MYO1B;SLIT3;COL16A1;MYO5C;SCN7A;ALOXE3;MMRN1;TLL2;C7;FBLN1;PODN;PIGR;TSPAN12;COL3A1;ARHGAP31;ROBO4;PTPRM;EGFR;LGI2;FAM180A;TSPAN18;CXCL12;DPEP1;SGCE;SLC4A4;NID1;ADAMTS1;ADAMTS5;MS4A14;PXDN;CYGB;FGF7;VGLL3;SLC6A14;CDH5;FBLN5;CD109;RARRES2;MYCT1;PARD3B;SLC1A2;STARD13;SULF1;PTPRK;LPAR1;CLIC5;CYP1A1;CD34;TMPRSS2;TGFB2;VLDLR;C1QTNF1;DSE…	254	5.88e-23	1.13e-21
CTBP1	ABCA9;SPON1;INMT;EFEMP1;F13A1;TNC;VCAN;SLC6A4;RBP1;COL16A1;MMRN1;PODN;MAFB;WWC1;ADAMTS15;CYP26B1;PCOLCE2;LDB2;SLIT2;SLC4A4;FHL1;LAMA4;ZC3HAV1L;LOX;EGFR;PRELP;ST6GALNAC2;UNC5C;ASAH2;AP1M2;BICC1;DPYSL3;PRG4;SOX9;GDNF;GAS1;CLEC3B;MFAP4;GFPT2;CAV1;COL5A1;MSLN;RNF186;BHLHE41;CACNA1B;AFAP1L1;MN1;SEC14L3;HKDC1;CCBE1;FMN1;S1PR3;AKAP2;LOXL4;SIGLEC1;RARRES1;ADAMTS1;ADAMTS5;CD300LG;SOX7;RGS7BP;GJC1;MLC1;CYP…	226	1e-22	1.81e-21
ZFX	CCL2;TMEM45A;LIMA1;TBC1D9;DSE;HIVEP3;MYO1B;ANPEP;TMEM144;MYOF;SLC7A8;DAB2;SPINT1;TM4SF19;THBS1;C2;MGP;IGFBP5;HAS2;PRRX1;IGFBP3;FKBP14;TSHZ2;ALDH1A1;FAM180A;MRC1;ASPN;KCNE4;CD109;TSPAN18;COL4A1;LAMC2;TAC1;GJA1;WIF1;SCARA5;DMD;RBP1;COL6A6;UGT1A1;CNTN4;LDB2;LPAR1;NPR2;SPON1;CC2D2B;HEPH;PDK4;DDR2;TNXB;PGM5;FGD5;VCAM1;HTRA3;ABCA9;EDN1;GPNMB;DIO2;HSPB8;EFEMP1;CCNJ;CTSK;FLVCR2;SH3BGRL2;GDNF;ADAMTSL5;GPD…	277	1.19e-22	2.03e-21
HOXB9	LAMA2;CACHD1;PTPRK;PTPRD;SULF1;PCDH18;SCN7A;EGFR;TSPAN12;COL16A1;RASD2;SLC6A14;TSPAN8;PDGFRB;STARD13;NKD1;MYO5C;GFPT2;ADAMTS1;TBC1D16;SDK1;LPAR1;FAM180A;FGF7;ALOXE3;SOX7;NID1;LGI2;ADAMTS5;KIRREL;SLIT3;WEE2;PTPRM;CYGB;PGM5;MYO1B;CD109;DACT1;COL4A3;RARRES2;EGFLAM;KCNRG;DDR2;AKAP2;TLL2;PIGR;FERMT2;SH3D19;IGFBP5;KANK1;TSPAN18;STC1;LAMC2;MFAP5;BMP4;AFAP1L1;LDB2;DSE;SLC4A4;FOXP2;GPC3;ATP8B1;FOXC1;HAS1;…	245	6.43e-22	1.04e-20
MXD3	CD300LG;PODN;PRELP;EGFR;TNC;INMT;VCAN;TBC1D9;SLC1A3;CD34;AP1M2;ROBO4;COL16A1;F13A1;NKAIN1;SLC4A4;PRG4;ADAMTS1;SPON1;ATP1A2;ENPP2;LGI3;EFEMP1;GDNF;ELN;ABCA9;SFTPB;SGCE;SLIT2;SLC6A4;BDKRB2;FHL1;SEC14L3;WWC1;CYP26B1;TBX3;PRICKLE2;MAFB;KANK4;TFPI2;SIGLEC1;CLIC5;GJC1;C6;MUC16;PLVAP;ALOXE3;HKDC1;SOX7;FGFR2;FGF1;TSHZ2;UNC5C;HMCN1;FMOD;FAM189A2;CDH5;COL5A1;AKAP12;FMN1;ADAMTSL1;PPL;FBLN1;ARHGAP31;CCDC85A;…	228	1.06e-21	1.63e-20
HMGN2	SDK1;COL16A1;CACHD1;PTPRD;ADAMTS1;SULF1;PDGFRB;BMP4;SLIT3;MYO5C;STARD13;BOC;SGCE;EGFR;NID1;NKD1;KIRREL;FBLN1;TLL2;RASD2;MMRN1;CIDEC;ADAMTS5;PIGR;TSPAN12;LGI2;FAM180A;FBLN5;SLC1A2;TMPRSS2;ALOXE3;VGLL3;ARHGAP31;PODN;ROBO4;SLC4A4;OGN;GHR;MYCT1;SLC6A14;CD34;PXDN;MS4A14;PRRX1;CNTN4;ATP8B1;LAMC2;CXCL12;DDR2;C7;DSE;GFPT2;POSTN;HKDC1;TSPAN8;CCBE1;FHL1;CYP1A1;PTPRM;CYP1B1;MATN2;GPC3;FERMT2;STC1;SLIT2;RARR…	247	3.59e-21	5.25e-20
NR2F2	SCGB1A1;PCOLCE2;SLC6A14;SOX9;COL6A3;VSTM2A;NGF;CC2D2B;FAT1;FABP3;THBS2;TSPAN8;SOD3;LIPF;ADAMTSL5;IL6;DACT1;SCARA5;LUM;EPHA4;FOXA1;MS4A14;GDF10;RGS7BP;SSC5D;PDGFRA;DPT;SELENBP1;RASD2;AP1M2;COL6A6;TNC;FGF7;VCAN;SLC1A2;GPNMB;EGFLAM;SLCO4A1;PRICKLE2;RSPO3;PEG3;SERPING1;APCDD1;RBP4;QTRT1;PIGR;PAMR1;COBL;RGS4;COL1A2;ST6GALNAC2;CP;GPIHBP1;CYP1B1;RNF186;MCOLN3;TNXB;ST8SIA2;KCNE4;INMT;BMPER;COL6A2;BICC1;S…	433	8.73e-21	1.22e-19
GTF2F1	ALOXE3;CPEB1;LAMP3;BDKRB2;LAMA2;SLC8A2;CHAC1;PRICKLE2;PODN;ADAMTS9;CYP26B1;SYNPO;PTPRB;ABCA9;ITGBL1;PARVB;OTOA;UGT1A1;ADRA1D;MMP3;PCDH1;LNX1;CHRNB2;MST1R;TM4SF19;COL3A1;FGF2;PKIA;HTRA1;CHD5;NES;THBD;LIMCH1;MAK;STC1;SPINT1;NOS3;FMOD;C7;NRP2;IGFBP3;ELN;COL12A1;SSC5D;ALDH1A2;VLDLR;COLEC12;PRSS23;DPYSL3;FJX1;CLDN4;PPL;AKAP12;LRRN4;PIK3R3;TRIM59;FAT1;S100A16;SPARC;TSPAN8;CACHD1;MN1;FLRT3;RND3;KCNRG;VC…	214	1.54e-20	2.06e-19
DLX1	ADAMTS1;PODN;AP1M2;PRELP;INMT;CD300LG;EGFR;ABCA9;ALOXE3;MYO5C;SFTPB;FHL1;EFEMP1;SPON1;F13A1;CLIC5;CD34;CYP26B1;VCAN;ATP1A2;TNC;ROBO4;RBP1;SLC6A4;SOX7;CYP4B1;TBX3;BDKRB2;GDNF;WWC1;ADAMTSL3;LGI3;SCN7A;HKDC1;PRICKLE2;SLC4A4;SGCE;TFPI2;NKAIN1;SEC14L3;MS4A14;GJC1;COL5A1;PCDH18;TPH2;KANK4;KIRREL;TBC1D9;PRG4;CACNA1B;PCDHGC3;CAV1;COL16A1;SLIT2;MUC16;PLVAP;PRRX1;CGN;GPR39;CIDEC;NKD1;SIGLEC1;SLC1A2;DPYSL3;…	216	1.88e-20	2.4e-19
CEBPZ	MAL2;TMEM45A;STC1;MMP3;LUM;ID4;COL12A1;PKIA;DAB2;SLIT2;C3AR1;TSPAN12;HSPB8;ABCC5;DPEP1;CACNA1B;AKAP2;ST6GALNAC2;INMT;ATP6V0D2;ELF3;SFRP4;ATP1A2;IGFBP5;ABI3BP;TNC;CAV1;PDGFRB;ABCA9;PRSS23;HMCN1;WIF1;TSPAN7;DCN;PIGR;CSPG4;PIP5KL1;SCARA5;SH3PXD2B;AQP1;IGF1;VCAN;SLC4A4;FGF7;SYNPO;UNC5C;DSE;LAMA2;ALDH1A1;SCN7A;BGN;KIRREL;AHNAK2;IL6;MME;HPGD;PGM5;SLC45A3;CYP1A1;DYSF;SGCE;HKDC1;IL1R1;LAMC1;MICALCL;MATN2…	289	2.2e-20	2.7e-19
CREB1	MS4A4A;SERPINE1;S1PR3;SPRY4;COL1A2;ZC3H12C;MME;CILP;MN1;FAT1;IL6;C3AR1;OSMR;FN1;ADAMTS9;AEBP1;TMEM45A;DACT1;PTPRB;HAS1;IGF1;ENPP3;HSPG2;HTRA1;AHNAK;AKAP12;HMCN1;NR2F2;CCL11;VSTM2A;S100A16;PLAT;SEMA3E;TTYH2;COBL;RENBP;SERPING1;EPB41L1;MPDZ;ELF3;EGFLAM;RASAL2;BMPER;PLXNA1;IL1R1;CTTNBP2NL;CYP4B1;LAMC1;BDKRB2;SRPX;FBN1;MMP19;PKHD1L1;C6;LIPF;CCL7;GDF10;CYP1A1;MYH7;FMO1;GP5;SLC6A4;TAC1;CXCL12;F13A1;SLC…	434	2.51e-20	2.96e-19
PTEN	HPGD;HSPB8;MGP;BGN;RARRES1;PROS1;EDN1;CYP4B1;PRSS23;MUC16;ELF3;FOXA1;TMEM45A;DIO2;LAMA4;MME;IRX5;FKBP14;TIMP3;DLC1;GJA1;SLCO2A1;RND3;PDK4;SEMA3E;EMP1;STC1;MAFB;RASD2;CCBE1;CGN;IGFBP3;NPL;SELENBP1;SOX9;CTGF;TMEM47;APCDD1;HSPA12A;IL33;CPE;CHRDL1;SYCP1;HTRA1;SERPINF1;ALDH1A2;VCAM1;ITGBL1;TAC1;AQP1;RGS7BP;LIMCH1;MAMDC2;ID4;SDK1;CP;AHNAK2;C2;FGF1;UGT1A1;AQP5;PDGFRA;ARHGAP29;RSPO3;CCL7;PIK3R3;F13A1;SCG…	432	2.78e-20	3.16e-19
HMGN1	PDGFRB;OGN;GFPT2;SDK1;RASD2;CACHD1;BMP4;KIRREL;PIGR;DACT1;SULF1;COL16A1;CYP1B1;MYO1B;NKD1;MYO5C;ADAMTS5;TLL2;FBLN5;EGFR;LPAR1;CXCL12;FAM180A;PTPRD;GHR;SLIT3;NID1;DCLK1;STARD13;BOC;C7;CIDEC;VGLL3;ALOXE3;CCDC85A;PODN;SCN7A;MMRN1;CYGB;CPE;ROBO4;GREM2;ARHGAP31;TSPAN18;RNF186;FBLN1;ISLR;HAS1;HKDC1;TSPAN12;LRRN4;C1QTNF1;SLC4A4;WEE2;FGFR2;DPEP1;MYCT1;NKAIN1;FOXC1;SCARA3;COL12A1;PXDN;SOD3;TAC1;PRG4;STC1;…	260	3.5e-20	3.84e-19
ZC3H11A	AFAP1L1;FGF7;RASD2;GFPT2;COL16A1;MS4A14;PDGFRB;VGLL3;PTPRK;PTPRD;MYO1B;GHR;DCLK1;MMRN1;PTPRM;PIGR;DCN;NKD1;FOXC1;SCN7A;TSPAN12;KIRREL;SLIT3;ADAMTS5;ALOXE3;CPE;LAMA2;RARRES2;CIDEC;ADAMTSL3;BOC;PCDH18;WEE2;RBP1;TBC1D16;TFPI2;ARHGAP31;SULF1;LGI2;DDR2;TSPAN18;SLC4A4;TLL2;KDR;STARD13;HAS1;MS4A4A;NID1;TSPAN8;MYO5C;COL4A1;SLC6A14;CLIC5;TMEM45A;DSE;VLDLR;ATP8B1;SH3D19;GPM6B;SOX7;DACT1;COL3A1;KCNRG;DPEP1;…	248	6.08e-20	6.44e-19
USF1	NKD1;CACHD1;OGN;PDGFRB;COL16A1;SULF1;PTPRD;TSPAN8;FAM180A;COL4A1;CYP1B1;KIRREL;MYO5C;GFPT2;NID1;MMRN1;BOC;LAMA2;TSPAN12;SGCE;TLL2;PIGR;PCDH18;WEE2;ALOXE3;RBP1;ARHGAP31;KDR;FERMT2;GHR;MYO1B;STARD13;LGI2;DACT1;SLIT3;NKAIN1;SH3D19;SCN7A;TBC1D16;AFAP1L1;PTPRM;LPAR1;CYGB;SLC4A4;VLDLR;KANK1;DSE;RASD2;BMP4;ADAMTS5;PARD3B;SOX7;GPM6B;FBLN1;COL12A1;RARRES2;SOD3;CXCL12;SRPX;POSTN;GJA1;CD109;PGM5;TMPRSS2;SLI…	238	1.21e-19	1.24e-18
STAT6	CACNA1C;MS4A4A;GAB1;ST8SIA2;IGSF10;MLC1;ESAM;ALOXE3;HTRA3;FMO2;MYO7A;COLEC12;SLC6A4;TEAD3;TPH2;RBP4;PCDH18;PXDN;SCARF2;SH3BGRL2;PRG4;GHR;RBP1;F13A1;ARHGAP29;CHRNB2;LRP1;ABI3BP;BCL6B;UCP3;NKD1;MXRA8;FXYD1;BOC;BICC1;BMPER;NPY;ASGR1;C6;CCL2;PCOLCE;MFAP5;SEC14L3;SLC4A4;MYH14;ALAS2;C7;NES;PARD6B;CSPG4;ENPP2;CGN;ADAMTSL1;SLC1A2;SCGB3A2;HKDC1;BCAM;LAMA4;IGFBP5;SOX9;SFTPC;PPL;ADAMTS1;EPB41L1;CLIC5;SERPIN…	363	1.26e-19	1.25e-18
MEIS2	EGFR;DOCK1;SGCE;CD300LG;TNC;SCN7A;COL16A1;FHL1;SPON1;ENPP2;CD34;PODN;GJC1;TFPI2;ALOXE3;SOX7;INMT;PTPRD;AP1M2;ABCA9;PRELP;SLC4A4;EFEMP1;MYO5C;ROBO4;PRICKLE2;SLIT2;DIO2;ATP1A2;DPYSL3;SOX9;GDNF;NKAIN1;SLC6A4;MS4A4A;ELN;COL12A1;WWC1;ADAMTSL3;MUC16;HSPA12A;FMO1;AKAP12;COL5A1;RBP1;OGN;BICC1;PDGFRA;TBX3;AFAP1L1;BDKRB2;S1PR3;ASAH2;TSHZ2;F13A1;MMRN1;CCDC141;CACNA1B;VCAN;CLIC5;PTPRG;UNC5C;SDC2;SFTPB;TPH2;P…	223	1.3e-19	1.25e-18
FOXM1	ITGA1;CD200;DOCK4;COL12A1;PXDN;HMCN1;TSPAN12;GHR;FBN1;OLFML3;COL13A1;RGL1;MAL2;PCYOX1;SULF1;EPHA4;HSPB8;COL4A5;PKIA;FZD1;RAI14;ZC3H12C;PIK3R3;ADAMTS1;ZC3HAV1L;RHOJ;STC1;SCARA5;ABCC5;CCL2;ID4;GAS1;MYO1B;TBC1D9;SDC2;DSE;PDK4;ENPP2;PROS1;HTRA1;CSF3;KDR;GABRA3;BDKRB1;TPH2;CFH;EMP1;COL8A1;HAS1;ALDH1A3;THBS2;RARRES1;S100A16;COL6A3;AXL;CXCL5;PAMR1;IGFBP7;PID1;MYOF;COL1A2;PRRX1;SERPINE1;TNC;ATP1A2;TSPAN8…	529	1.92e-19	1.79e-18
NONO	TBC1D9;PRRX1;F13A1;CD300LG;FHL1;CYP26B1;ABCA9;SLC6A4;PTPRD;SOX7;EFEMP1;WWC1;MYO5C;PCOLCE2;SLC1A3;PODN;SLC4A4;LOX;NKD1;TNC;SLIT2;CC2D2B;MAFB;AP1M2;PDGFRA;RARRES1;SPON1;STARD13;HKDC1;CCDC85A;FMO1;GPM6B;C6;TBX3;TGFB2;SFRP4;SOX9;CD34;PRELP;VLDLR;CGN;CACNA1B;MCOLN3;BHLHE41;MS4A14;FBLN1;GAS1;YAP1;PRG4;ADAMTS5;ALOXE3;INMT;TSHZ2;S1PR3;BICC1;TBC1D16;ZC3HAV1L;MSLN;GDNF;GPR88;GJC1;KANK4;AKAP12;SFTPB;COL5A1;…	416	2.38e-19	2.15e-18
SRF	GFPT2;LAMA2;NKD1;KIRREL;TSPAN12;RARRES2;DCLK1;FAM180A;RASD2;BMP4;MMRN1;DACT1;ALOXE3;GPM6B;FOXC1;PDGFRB;CHD5;TSPAN8;HAS1;BOC;VLDLR;SOD3;SCN7A;DDR2;FHL1;SOX7;ARHGAP31;SGCE;VGLL3;ANKRD13B;COL16A1;OGN;NID1;KDR;PTPRK;ROBO4;ADAMTS5;CD109;CACHD1;MFAP4;MS4A14;IGF1;DIO2;FJX1;LAMC1;DSE;TTYH2;NR2F2;ADAMTSL5;SSC5D;SDC2;LRP1;SLC7A8;TDRD5;CPE;IGF2;GATM;TAC1;SLC4A4;NOS3;FOXA1;CLEC3B;ENTPD2;PARD3B;GPRC5B;CYP1A1;…	227	5.11e-19	4.48e-18
CITED2	CD300LG;EGFR;VCAN;PRELP;COL16A1;AP1M2;ABCA9;PODN;INMT;SLC1A2;PEG3;CD34;FHL1;MYO5C;ALOXE3;EFEMP1;SFTPB;WWC1;LGI3;ROBO4;DPYSL3;PRG4;SPON1;CYP4B1;ATP1A2;RBP1;GJC1;TNC;GHR;CGN;SLC6A4;ADAMTSL3;DIO2;OGN;GDNF;ELN;CCDC85A;COL5A1;KANK4;NKAIN1;SGCE;NKD1;PTPRD;SLC4A4;CDH5;SIGLEC1;FAM189A2;BDKRB2;MUC16;PLVAP;MS4A14;RNF186;TFPI2;PPL;GUCY2C;SLC1A3;TBX3;SCN7A;UNC5C;ASAH2;PRUNE2;FGFR2;GPR39;ADAMTSL1;PCDHGC3;LAMA…	209	8.16e-19	6.96e-18
YBX3	FLNC;SLC1A3;SLC7A8;TNC;ATP6V0D2;CHD5;OTOA;LGI3;CSF3;FGF1;CCBE1;PARVB;COL12A1;MSLN;GPD1;FGD5;THBD;ATP1A2;DDR2;ADAMTS9;GDF10;GFPT2;TIMP3;ALOXE3;SLIT2;CYB561;LAMA2;FGFR2;COBL;PGM5;MN1;CIDEC;FOLR2;COL18A1;IGF2;C2;SCARA3;AEBP1;CD248;UGT1A1;LAMA5;CGN;RBP4;COL5A2;SCARF2;BCAM;ELN;GABRA3;ASGR1;GAS6;VGLL3;MYO7A;MYH14;PCDHGC3;FN1;WWC1;FGFR1;ABCA9;ELF3;SLC6A4;IGF1;CCL2;ANO1;SPARCL1;ADRA1D;SYNPO;COL6A6;SYNM;L…	235	1.08e-18	8.96e-18
SRSF7	PIGR;HPGD;GUCY2C;SLC7A8;RNF186;PRG4;SLC1A3;FMO1;CACNA1C;BDKRB2;GREM2;FBLN5;SLC8A2;UGT1A1;SCN7A;COL14A1;COL13A1;IGFBP3;FXYD1;VCAM1;SLC1A2;STC1;ABCA9;VGLL3;RGMA;CIDEC;MMRN1;PCOLCE2;MYH7;ATP1A2;ADAMTS1;TREM2;ALOXE3;PODN;ITGBL1;SCARA3;CYGB;COL6A3;FGD5;CAV1;ATP6V0D2;SERPINE1;CHRNB2;C2;PLEKHG1;IL33;RHOJ;IGF2;FOXP2;AEBP1;MMP3;SLC6A4;GATM;SERPING1;MAFB;C4B;FMOD;PTPRB;GPX3;CLU;CTGF;EFNA1;ADAMTSL3;C4A;GHR;…	399	1.19e-18	9.61e-18
NR2C2	ADAMTS1;EFEMP1;SLC1A2;SLC4A4;DPYSL3;COL16A1;SOX7;ABCA9;TFPI2;RGS7BP;FHL1;RARRES1;PODN;FMO1;PTPRD;TNC;PRG4;DOCK1;BDKRB2;INMT;SPON1;COL5A1;TBX3;GJC1;WWC1;PRELP;MAFB;PDGFRA;TGFB2;MMRN1;CD34;SLIT3;AP1M2;SLIT2;LOX;SOX9;ADAMTS5;PCDH18;PCOLCE2;ASAH2;VGLL3;GPM6B;VCAN;PRSS23;SFRP4;AFAP1L1;CC2D2B;S1PR3;F13A1;CACNA1B;ADAMTSL3;ARHGAP31;GAS1;TMEFF1;ATP1A2;FGF1;ZC3HAV1L;ALOXE3;UNC5C;TBC1D16;KANK4;WFDC2;GHR;RBP…	251	1.41e-18	1.11e-17
HMGN3	PODN;CD300LG;INMT;PRELP;CD34;GDNF;WWC1;TNC;EFEMP1;SLC4A4;SOX9;AP1M2;ATP1A2;MYO5C;SFTPB;SPON1;ELN;PRRX1;HKDC1;SDK1;LGI3;EGFR;DPYSL3;PTPRG;ROBO4;ADAMTS15;ENPP2;ZC3HAV1L;GAS1;RNF186;SLIT2;SIGLEC1;PCOLCE2;BDKRB2;MSLN;LAMA4;CLIC5;FHL1;TSHZ2;CCDC85A;SLC1A2;ALOXE3;PCDH18;C6;MS4A14;ADAMTS5;FAM189A2;RARRES1;GJC1;THBS2;SEC14L3;PRG4;FMOD;SLIT3;NKAIN1;SCARA3;COL8A1;FGFR2;CGN;PDGFRA;TPH2;KANK4;CD248;FGF1;ELF3…	277	1.5e-18	1.15e-17
RAD21	KCNE4;COL3A1;IGFBP3;PLVAP;LAMA2;FAM180A;VGLL3;TEK;MLC1;CCL2;IGF2;GFPT2;PDGFRB;TGFB2;GJA1;PGM5;CALD1;ATP1A2;INMT;ABCA9;SOD3;ELN;EGFR;SLC15A2;LRRN4;LRP1;DYSF;SDC2;GLI3;CYP1B1;GATA6;PRG4;SYNPO;ALOXE3;TMEM45A;SFTPC;HSPB8;OSBP2;FBLN1;TSHZ2;WWC1;ROBO4;RGMA;LOXL4;ARHGEF17;IL1R1;FOLR2;PLS3;KIRREL;IGFBP5;TPH2;PROS1;TFPI2;ALAS2;SLIT2;SLC45A3;RGL1;CFH;SELENBP1;GPNMB;FRMD4A;ADAMTSL1;OLFML3;COL4A5;FBLN2;SPARC…	243	1.88e-18	1.41e-17
ZNF143	CACHD1;SULF1;NKD1;PCDH18;PDGFRB;PTPRD;DCLK1;COL16A1;PTPRK;MYO5C;GHR;NID1;GFPT2;KIRREL;SLIT3;FAM180A;SLC6A14;SLC1A2;MS4A14;ADAMTS5;RBP1;RARRES2;TSPAN12;PTPRM;RASD2;STARD13;C7;FOXC1;SCN7A;CYP1B1;ADAMTSL3;PIGR;CPE;MYO1B;BOC;COL3A1;FERMT2;SDK1;HKDC1;MMRN1;ADAMTS1;AFAP1L1;STC1;VLDLR;TLL2;GPM6B;CIDEC;RND3;SLC4A4;BMP4;TSPAN8;KDR;SOX7;LPAR1;LAMC2;CD109;EFEMP1;AKAP12;PGM5;VGLL3;CD34;DSE;PARD3B;OGN;MYCT1;D…	235	2.11e-18	1.54e-17
KLF2	RGS7BP;PRG4;CYP1A1;FBLN5;PDZRN3;BMPER;ST8SIA2;GUCY2C;DCHS1;ALDH1A2;F13A1;TMEM100;EGFLAM;OLFML3;MS4A14;LGI2;RENBP;CACHD1;SCGB3A2;FNDC1;TMPRSS2;FBLN2;TREM2;PGM5;TFPI2;SERPINF1;TAC1;UGT1A1;IL1R1;KANK4;RAI14;OSBP2;CPXM1;SLC39A2;CFH;DACT1;GABRA3;CASP12;MAK;PCDH18;SELENBP1;KIRREL3;GRB10;DPYSL3;DNM1;DOCK1;PDGFC;SNX7;PRSS23;ITGA8;AHNAK2;RBP4;NGF;SCGB1A1;CACNA1C;GJC1;SCARA5;CDC42EP1;SLC39A12;CYP26B1;CLDN4…	286	3.27e-18	2.33e-17
NFYA	AHNAK2;GDPD1;GFPT2;CFH;TBC1D9;COL5A1;CP;PTPRM;DAB2;IL1R1;SERPINF1;EPPK1;AHNAK;SLC6A14;GLIS2;EFNA1;SCARA5;FN1;RBP1;DOCK4;PLAT;PTPN21;FRMD4A;GKAP1;RBFOX2;PKIA;VLDLR;ABCC5;SPRY4;CYR61;OPHN1;CGN;BDKRB1;BMP4;SLC7A2;RARRES2;RGS4;EDN1;BCAM;FLNC;MFAP4;CLDN4;PTPRB;COL16A1;CSPG4;ABI3BP;PODN;EGFR;PRELP;CD300LG;AP1M2;CD34;TNC;SGCE;LGI3;ATP1A2;ADAMTS1;ROBO4;INMT;GDNF;BDKRB2;WWC1;ELN;MYO5C;SEC14L3;ABCA9;PRICKL…	362	5.46e-18	3.81e-17
NR4A1	FLNC;FERMT2;FZD2;LAMC1;FLRT2;SERPINE1;IRX5;CD300LG;PRELP;ALOXE3;AP1M2;TNC;DOCK1;PODN;ATP1A2;WWC1;CD34;C6;EGFR;FHL1;GDNF;DPYSL3;COL16A1;SPON1;SEC14L3;EFEMP1;SLC4A4;MYO5C;INMT;NKAIN1;PRICKLE2;KANK4;VCAN;ABCA9;WFDC2;PDGFRA;PTPRD;BDKRB2;PTPRG;ZC3HAV1L;AFAP1L1;SOX7;SLIT2;SDK1;FAM189A2;MAFB;PEG3;DIO2;SIGLEC1;F13A1;TFPI2;FGFR2;TBC1D9;SCN7A;DPT;SLIT3;LAMA4;ELN;CLIC5;SCARA3;MUC16;SLC1A2;SOX9;BICC1;CYP1A1;…	254	1.07e-17	7.3e-17
SRSF4	ROBO2;ATP6V0D2;ADAMTS1;CHAC1;LAMA2;MST1R;MRC2;CYP4B1;COL13A1;FMOD;NCKAP5;AQP1;MMRN1;FOLR2;TRIM59;WFDC2;COL6A3;SLC1A3;BMPER;FHL1;ABCA9;LAMP3;VGLL3;CYP26B1;GHR;CACHD1;FBLN2;COL3A1;SSC5D;PRSS23;LOXL1;GUCY2C;FGFR2;PDK4;ALOXE3;SYNPO;FBN1;LNX1;LAMA4;MSLN;PRICKLE2;RND3;PLEKHG1;HSPB8;PARVB;LAMA3;AEBP1;IGFBP5;ARHGEF17;MYOF;ADRA1D;HMCN1;DPEP1;PLVAP;SPARCL1;GATA6;GJA1;SOD3;C7;FJX1;SCARF2;SOX7;CCDC85A;UNC5C;…	291	1.44e-17	9.61e-17
HDAC8	NKD1;SDK1;GFPT2;CACHD1;MYO5C;KIRREL;BMP4;NID1;SGCE;PDGFRB;TLL2;RASD2;SCN7A;SLIT3;SLC1A2;PTPRD;PIGR;SLC6A14;ARHGAP31;COL16A1;FAM180A;MMRN1;PCDH18;FERMT2;RBP1;FBLN1;MYO1B;PTPRK;ADAMTS5;WEE2;ATP8B1;STARD13;TSPAN12;PODN;TSPAN8;BOC;PID1;VGLL3;C7;DIO2;LPAR1;DPEP1;AKAP12;LAMC2;FBLN5;FGF7;EDN1;DCLK1;LHFP;SLC4A4;SH3PXD2B;DSE;FGFR2;EGFR;CD109;CCBE1;TSPAN18;GHR;SULF1;DACT1;VCAN;HMCN1;KANK1;EGFLAM;PRRX1;FAM1…	245	1.52e-17	9.93e-17
FOXK2	PODN;EGFR;CD300LG;INMT;GDNF;PRELP;AP1M2;TNC;ADAMTS15;ABCA9;ELN;SLC1A3;SLC4A4;SLC1A2;DPYSL3;PRG4;CD34;HKDC1;COL16A1;ADAMTSL3;ROBO4;SFTPB;CYP26B1;WWC1;LGI3;EFEMP1;MYO5C;VCAN;BDKRB2;SOX7;CLIC5;C6;RGS7BP;ATP1A2;TFPI2;COL3A1;SIGLEC1;LAMA4;COL5A1;PCDH18;ADAMTS5;SPON1;RNF186;CCDC85A;SLC6A4;CDH5;HMCN1;TBX3;UNC5C;CD248;PLVAP;PRRX1;SOX9;ADAMTS1;UPK3B;MSLN;SEC14L3;NKAIN1;PRICKLE2;ALOXE3;GJC1;TCF21;F13A1;GPR…	219	2.45e-17	1.57e-16
TLE2	CD300LG;ABCA9;PODN;SGCE;MYO5C;SLC4A4;TNC;PRELP;FHL1;LOX;GDNF;CD34;DPYSL3;EGFR;RBP1;EFEMP1;AP1M2;WWC1;SEC14L3;PRICKLE2;SLIT2;BDKRB2;SCN7A;SOX7;NKAIN1;DOCK1;MS4A14;MUC16;CLIC5;SLC6A4;KANK4;OLFML3;MMRN1;CACNA1B;MAFB;SPON1;VCAN;FMO1;SLC1A3;TFPI2;PRG4;SOX9;ELN;INMT;PDGFRA;PRRX1;FGFR2;ATP1A2;ZC3HAV1L;SLC1A2;AFAP1L1;PCDH18;HKDC1;OTOA;LGI3;OGN;BICC1;ADAMTSL3;GJC1;MCOLN3;DIO2;COL16A1;GPM6B;FMOD;NKD1;CCDC1…	242	2.58e-17	1.62e-16
RBBP7	F13A1;COL16A1;ADAMTS1;PRRX1;SOX7;PODN;PCOLCE2;SLC1A3;SLC4A4;ALOXE3;RGS7BP;SLC6A4;MMRN1;FMO1;GPM6B;CYP26B1;TNC;COL5A1;ARHGAP31;FHL1;TAC1;LOX;MYO5C;UNC5C;MAFB;SLIT2;S1PR3;ASAH2;PRG4;PDGFRA;HKDC1;ADAMTS15;PRELP;SLC15A2;SDC2;CACNA1B;CLIC5;CD300LG;TFPI2;RARRES1;RBP1;TBX3;GFPT2;TMEFF1;BICC1;EGFR;ROBO4;ABCA9;GDNF;CGN;GAS1;LAMA4;MCOLN3;AFAP1L1;SLCO4A1;COCH;CDC42EP1;PCOLCE;SERPINF1;AXL;TMTC3;LAMA5;OGN;ADA…	242	4.54e-17	2.79e-16
TCP1	MYO1B;DPEP1;LIMCH1;RASD2;TMEFF1;LRRN4;CP;NKAIN1;COLEC12;FLVCR2;MYOF;GHR;CGN;MAMDC2;PTPRK;CAV1;PLS3;RBP1;EFEMP1;TPH2;SLIT3;SLC4A4;BMP4;ATP1A2;ANO1;TMPRSS2;PRUNE2;SPON1;ADRA1D;GUCY2C;CLEC3B;SLC9A4;COL8A1;MAL2;DOCK1;MYCT1;GATM;CYP1A1;CALD1;SDK1;KCNRG;CIDEC;KANK1;MATN2;SLC15A2;SH3PXD2B;ASAH2;SLC6A4;SEC14L3;PRG4;SCN7A;MMP3;KCNE4;ADAMTSL3;SCARA5;MN1;MAFB;FGD5;COL4A3;PPL;EGFR;PTPN21;FMOD;TBC1D16;TDRD5;I…	168	5.99e-17	3.61e-16
TP63	CYP4B1;MME;RARRES1;DCN;CYP1B1;TMEM45A;MAFB;PROS1;LOX;GPNMB;MGP;GHR;PDK4;FLRT3;MSLN;FERMT2;IL1R1;MUC16;SELENBP1;PPL;SFTPD;CPE;DIO2;HPGD;FBLN1;ESAM;IGFBP3;OSBP2;TSPAN8;LIMCH1;ELF3;LAMB2;CYP1A1;RGL1;SLIT3;PTPRM;PLAT;DAB2;CDC42BPB;CGN;TSKU;CCDC24;TBX3;FZD4;UPK3B;ANO1;EPB41L1;MAL2;GKAP1;MYH14;WWC1;FOXA1;MST1R;TBC1D9;MS4A4A;KDR;FBLN5;FMO1;TMEM144;MMRN1;LIPF;COL8A1;ARHGEF17;DCBLD2;ENPEP;PARD6B;TSHZ2;PAL…	497	7.24e-17	4.27e-16
ZNF395	PODN;PRELP;TNC;TBC1D9;AP1M2;CD300LG;ABCA9;TFPI2;INMT;ALOXE3;EFEMP1;COL16A1;RGS7BP;DOCK1;ROBO4;CD34;PRG4;SLC4A4;CLIC5;PRRX1;ATP1A2;SOX7;FMO1;BDKRB2;ELN;SFTPB;FHL1;RBP1;WWC1;DPYSL3;MYO5C;CCDC85A;RNF186;TBX3;SLIT2;VCAN;WFDC2;LGI3;ADAMTS15;LAMA4;SGCE;GDNF;COL5A1;FGF1;ADAMTS1;SPON1;SCN7A;LOX;F13A1;PRICKLE2;SEC14L3;RARRES1;MUC16;NKAIN1;PLVAP;CYP26B1;FGFR2;SLC1A3;FAM189A2;DCN;PCOLCE2;ASAH2;SIGLEC1;FNDC1…	213	7.48e-17	4.33e-16
IRX1	LRRN4;SLCO2A1;ADAMTS5;CP;MAMDC2;RBP4;HHIP;TSPAN8;DMD;BICC1;SERPINF1;MST1R;ESAM;IGSF10;MCOLN3;GPR39;TSPAN18;GPRC5B;C1QTNF1;CD109;LAMA5;CHAC1;IRX1;RASD2;ARHGAP29;MICALCL;LIMCH1;INMT;EFEMP1;PPL;CLEC14A;WIF1;DCBLD2;DACT1;PGM5;CHD5;SLC5A3;SEL1L3;DAB2;FLT1;PCDHGC3;WFDC2;CCL7;OSMR;COL14A1;LGI2;PLAT;BMP4;COBL;CLU;SDK1;GJC1;PENK;ALDH1A2;EFNA1;ALOXE3;FGD5;IL6;CLDN18;ALAS2;GPM6A;LTBP1;PLVAP;MSLN;HMCN1;SEMA3…	159	1.15e-16	6.54e-16
PRDM14	IGFBP5;EMP1;PRSS23;SERPINE1;IGFBP7;FZD2;COL5A1;TIMP3;EDN1;TNC;PRICKLE2;AXL;TBC1D9;COL8A1;AHNAK;MAFB;FLNC;HSPB8;S100A16;CYGB;MFAP5;FJX1;LOX;THBS1;VLDLR;RBP1;PLAT;COL1A2;CAV2;CAV1;RGL1;FRMD4A;CD248;SRPX;NGF;CYR61;ESAM;SPARC;MN1;FOXC1;CHD5;CTGF;PXDN;COL5A2;DAB2;LIMCH1;SPON1;PTPRM;CALD1;GAS6;CYP1B1;STC1;FLRT2;MAMDC2;CDC42EP1;ST8SIA2;PDGFC;NRP2;BGN;BMP4;PDGFRB;OLFML3;TAC1;LAMC1;GFPT2;LAMA5;ALDH1A3;APC…	149	1.27e-16	7.09e-16
E2F6	ANO1;MN1;ADRA1D;ADAMTSL3;RBP1;SLC39A2;TLL2;WWC1;EDN1;TMEM47;VCAN;GHR;CC2D2B;PRUNE2;LGI3;GAS1;MAL2;KCNE4;COL16A1;ATP1A2;DCN;MYO1B;CGN;HMCN1;HAS1;LAMC1;KCNRG;SPARCL1;LOXL1;GATA6;PTPRK;TPH2;TGFB2;HTRA1;PLS3;AFAP1L1;PTPRM;RARRES1;FBLN1;FJX1;COL5A2;FOXA1;RASD2;KDR;MRC1;GUCY2C;MAMDC2;SEMA3E;TBC1D16;SDC1;GPIHBP1;TAC1;ASAH2;SLC4A4;CD109;TFPI2;ATP6V0D2;TDRD5;LAMA4;GLI3;HSPB8;RARRES2;FGD5;SDK1;ADAMTSL5;AEB…	150	1.42e-16	7.78e-16
MYB	TCF21;TSPAN12;PDK4;GREM2;SPARCL1;COL4A5;OSBP2;TAC1;ADRA1D;DDR2;FN1;MN1;EDN1;SERPINF1;ALDH1A2;CTGF;COL5A1;SRPX;F13A1;GPRC5B;SLIT3;GPNMB;CTSK;COL6A1;ANO1;COL6A3;LHFP;DPYSL3;TREM2;ASPN;RBP1;CXCL12;MYO1B;RARRES1;RENBP;PCOLCE2;KIRREL;COBL;LDB2;PROS1;SDC2;PENK;PAMR1;ELF3;PCOLCE;SLC6A4;COL8A1;ADAMTSL2;ITGBL1;NGF;PTPRM;FOLR2;MST1R;SCNN1G;GJA1;COL4A1;ANTXR1;PDGFC;SIGLEC1;KANK1;AKAP12;PDGFRB;ISLR;SLC7A8;SN…	289	2.05e-16	1.1e-15
ZNF384	COL16A1;ADAMTS1;GFPT2;KIRREL;LAMA2;MMRN1;TSPAN12;RND3;RARRES2;BOC;VLDLR;PTPRM;NKD1;FAM180A;SULF1;ISLR;HAS1;DDR2;RASD2;OGN;TSPAN8;IGF1;FERMT2;DPEP1;GHR;HMCN1;WEE2;PARD3B;TBC1D16;SOD3;CD109;CPE;COL6A3;SOX7;TSPAN18;LNX1;SLC4A4;PIGR;COL1A2;TTYH2;KANK1;BCL6B;LRP1;SDC2;SLC7A8;CYGB;DLC1;CLEC3B;EFEMP1;MLC1;PGM5;NR2F2;ATP8B1;CCDC85A;SSC5D;PPP1R12B;EGFLAM;CHAC1;CAV1;TMEM45A;ADAMTSL3;ABCA9;CALD1;CYP1A1;GPNM…	252	3.32e-16	1.76e-15
HNF1B	MAMDC2;COL5A2;PODXL;ALDH1A1;COLEC12;PLAT;HPGD;BMP4;SOX9;SCARA3;CDH5;SULF1;LOXL1;ADAMTS5;IL33;PLEKHG1;LAMP3;IGFBP3;HTRA1;LIMCH1;AFAP1L1;LOX;EMP1;CYP1B1;GHR;MN1;PXDN;SERPINH1;ADAMTS15;GPR39;MSLN;CLU;CTGF;CXCL5;LHFP;AKAP12;CYP1A1;SLIT2;TSPAN12;TWIST2;PTPRM;FABP3;GATA6;PLS3;MST1R;MYO1B;ADAMTSL3;NET1;DCLK1;APCDD1;RBP1;NID1;LTBP2;FJX1;PIK3R3;EDN1;CYP26B1;CCL2;RBFOX2;CALD1;BHLHE41;SMOC2;GLI3;FZD1;SNX7;U…	139	5.34e-16	2.78e-15
TBL1XR1	EGFR;EFEMP1;MMRN1;CD300LG;TFPI2;TNC;SPON1;SOX7;LOX;AP1M2;ADAMTSL3;COL5A1;GPR39;RBP1;HKDC1;SLIT2;TBX3;PRG4;MAFB;NKD1;GPM6B;ABCA9;SLC15A2;RARRES1;INMT;GFPT2;KIRREL3;GJC1;MS4A4A;CALD1;TGFB2;OGN;SGCE;VCAM1;ADAMTS15;SLIT3;BICC1;VLDLR;C7;CYP26B1;SCN7A;NKAIN1;ASAH2;SLC4A4;ADAMTS5;ATP1A2;SDC2;PCOLCE2;ADAMTSL2;FBN1;STC1;FXYD1;SLC1A3;SIGLEC1;PRRX1;F13A1;ADAMTS1;BDKRB2;LAMA4;DIO2;FHL1;SPARCL1;PRSS23;GAS1;PA…	283	7.21e-16	3.69e-15
RCOR1	FBLN1;PTPRK;LIMCH1;WWC1;SFTPB;SNX7;CGN;PLVAP;PIGR;ANO1;PLS3;DCN;VCAN;COLEC12;LGI3;ATP1A2;SLC9A4;MYCT1;RBP1;SLC39A2;HAS1;ATP8B1;CSF3;CHD5;SLC15A2;SERPING1;SPARCL1;COL8A1;DOCK1;GPIHBP1;MN1;HSPB8;PKHD1L1;LAMA2;RARRES1;FAM180A;GPNMB;PCOLCE2;SSC5D;CYP1A1;MAL2;CHRNB2;COL16A1;MERTK;ADRA1D;MYO7A;AP1M2;CAV1;SH3D19;KCNE4;HTRA1;KIRREL;KCNRG;TSHZ2;CIDEC;SYNPO;AHNAK2;MYO1B;PPL;TSPAN18;ESAM;PRUNE2;TMEFF1;SLIT3…	147	1.29e-15	6.49e-15
E2F4	DPEP1;TMEFF1;CP;FAM180A;CGN;SEC14L3;HAS1;RBP1;FGF7;KCNE4;WEE2;FOXC1;COL4A3;MATN2;CALD1;MAL2;CD300LG;SEMA3E;RASD2;COL8A1;DOCK1;COLEC12;GAS1;NKAIN1;ABCA9;CAV1;MYCT1;PRUNE2;CIDEC;SLC6A4;CHD5;GPD1;LIMCH1;PRG4;MYO1B;SCN7A;PTPRK;PTPRM;HSPA12A;SDK1;DCN;SLC4A4;PRSS23;PKHD1L1;ELF3;ATP8B1;GATM;BICC1;LRRN4;TMEM47;LAMA3;FJX1;TSHZ2;PDK4;DOCK4;AP1M2;LOX;AQP1;KCNRG;TNC;CD109;NFIB;SLC39A12;EPHA4;AKAP12;GUCY2C;GR…	157	1.95e-15	9.66e-15
HNRNPL	SLC1A3;ITGBL1;LAMA4;ABCA9;TLL2;GREM2;LNX1;FOXP2;COL14A1;MMP3;SCN7A;LAMC2;HIVEP3;FBLN2;HPGD;CSPG4;MUC16;PDGFRA;PRSS23;PARVB;FRMD4A;FLRT3;DDR2;ELN;IGFBP3;UNC5A;SLC34A2;BCL6B;NOS3;TFPI2;FOLR2;CAV1;SOD3;AEBP1;TGFB2;STC1;GUCY2C;CPXM1;PCOLCE2;THBS2;ADAMTS9;EGFLAM;WFDC2;MATN2;CNTN4;COL3A1;CHAC1;ADAMTSL3;ROBO4;CHRNB2;UGT1A1;FBN1;RHOJ;GPNMB;MRC2;FHL1;PRG4;PLVAP;BMPER;UCP3;GPR88;AQP1;SDK1;NRP2;CDC42EP1;DSE…	271	2.6e-15	1.27e-14
HMGA1	SDK1;COL16A1;MYO5C;CACHD1;NKD1;SULF1;NID1;PTPRK;PIGR;DCLK1;BOC;PTPRD;FAM180A;BMP4;GFPT2;KIRREL;STARD13;PDGFRB;MMRN1;LAMC2;SLC6A14;VGLL3;SLIT3;C7;TSPAN12;SLC1A2;GHR;SCN7A;GDNF;TLL2;MS4A14;LPAR1;DIO2;OGN;WEE2;ARHGAP31;RASD2;DDR2;TMPRSS2;C6;DACT1;SLC4A4;CXCL12;ADAMTS5;AFAP1L1;FGFR2;CYP1B1;VLDLR;DOCK1;CIDEC;CLIC5;EGFR;FAM189A2;CD109;ALOXE3;PCDH18;RARRES2;ATP8B1;PARD3B;CPE;PGM5;TAC1;CLDN18;MYOF;FBLN1;…	229	3.04e-15	1.46e-14
MSX1	ATP1A2;C6;FZD8;FMO2;IGF2;TAC1;IGFBP3;CD200;LNX1;HMCN1;RENBP;DMD;ITGA1;PARD6B;SPARCL1;PTPRB;CHAC1;COL4A1;DPT;SEL1L3;SERPINE1;AFAP1L1;DYSF;SLC5A3;SFTPB;ACVR2B;ABI3BP;PARD3B;DACT1;PDGFC;FBLN2;FLVCR2;RASAL2;GRB10;VLDLR;CYP1A1;OLFML3;FZD4;GREM2;FABP3;FADS3;DSE;EGFR;ROBO2;RSPO3;RGS4;ARHGAP29;FERMT2;GPR88;MGP;GPX3;CTGF;TM4SF19;SLC24A1;MYO7A;FBN1;MAMDC2;BMPER;LMO7;ENPP3;TSPAN4;ITGBL1;LOX;PTPRG;RASSF8;SLC…	260	3.29e-15	1.55e-14
SP1	TAC1;CNTN4;HKDC1;STC1;GRB10;COL6A3;SERPINE1;CHAC1;FGF2;LARP6;SERPINF1;EPHA4;S100A16;DDR2;GATA6;PDGFC;PTPRM;TBC1D9;ADAMTS1;PIGR;ABCA9;EFEMP1;SLC1A3;PRRX1;EGFR;SOX7;COL16A1;SLC6A4;SOX9;ALOXE3;PCOLCE2;SLC4A4;LOX;DPYSL3;SGCE;RARRES1;FHL1;SPON1;TNC;WWC1;MMRN1;TSPAN8;RGS7BP;SLIT2;GPM6B;AP1M2;MCOLN3;PRG4;MYO5C;GJC1;COL5A1;CGN;SCN7A;VCAM1;UNC5C;CAV1;VCAN;FBLN1;CPE;CD300LG;SDC2;TFPI2;S1PR3;TMEFF1;FGF1;DPE…	333	3.43e-15	1.57e-14
MAFG	RARRES1;CP;RBP1;RASD2;COL16A1;ATP1A2;LGI3;ANO1;TPH2;ABCA9;EDN1;ADAMTSL1;CGN;DPEP1;VCAN;FGF7;EGFR;KCNE4;KCNRG;LOXL1;CSF3;GHR;MYO1B;TMPRSS2;SEMA3E;UPK3B;PRUNE2;ASAH2;GPNMB;AFAP1L1;SLC4A4;ARHGEF17;EPHA4;AKAP2;RARRES2;SEMA3D;SLC39A2;SLIT3;ESAM;CPE;ALOXE3;FBLN1;SDC1;PRG4;HSPB8;TNC;PPL;FJX1;PRSS23;LAMA4;TSPAN18;COL5A1;MLC1;MYCT1;LAMA2;ROBO2;GABRA3;ATP8B1;SLC8A2;GATA6;TDRD5;FBN1;CC2D2B;SYNM;ENTPD2;GPIHB…	145	3.37e-15	1.57e-14
BRCA1	PDGFRB;WFDC2;WWC1;ADRA1D;PRG4;SULF1;MYO1B;ANO1;EDN1;CP;PTPRK;ADAMTS1;LIMCH1;IGFBP3;LAMA2;KIRREL3;GATA6;SLC1A2;ADAMTS9;PKHD1L1;CALD1;ABCA9;FAM180A;ARHGAP31;PLVAP;GFPT2;ATP8B1;SCN7A;SLC6A4;CYP1A1;INMT;SLC4A4;SYNPO;DPEP1;IL33;PRSS23;SH3D19;SDC2;SDC1;PCOLCE2;TMEM45A;EPB41L1;NKAIN1;CSF3;COL8A1;TMEM47;DOCK1;SNX7;MAL2;ATP6V0D2;MRC1;FLT1;TGFB2;PTPRM;GATM;FLVCR2;SCARA5;GDF10;MATN2;HMCN1;EFEMP1;SDK1;AKAP2;…	149	3.58e-15	1.62e-14
ILF3	PKIA;COL6A3;SSC5D;ADAMTSL3;CACNA1C;ABCA9;BDKRB2;COL12A1;GUCY2C;LDB2;PKHD1L1;SLCO2A1;MST1R;ALOXE3;LOXL1;HIVEP3;CHD5;OTOA;UGT1A1;MAFB;RASSF8;LAMA2;CIDEC;GREM2;SIGLEC1;CPXM1;NCKAP5;AP1M2;CCDC24;GAS6;PCDH1;DYSF;CGN;FBN1;NEURL2;SPINT1;DPYSL3;BHLHE41;FMN1;FMOD;SLC15A2;MN1;ATP8B1;PLVAP;MSLN;AXL;GPNMB;PTGDS;SLC6A4;UCP3;THBD;CYGB;HPGD;NOS3;PIK3R3;AEBP1;FGD5;FBLN2;HKDC1;TNXB;ADAMTSL2;DDR2;ENPP2;TSPAN4;ELN;…	242	4.62e-15	2.06e-14
MAX	MN1;RBP1;CSF3;FGF7;GHR;ANO1;SNX7;CP;SULF1;WWC1;GLI3;DCN;RASD2;FJX1;MYO1B;TMEM47;CD109;CPE;COL16A1;EDN1;HAS1;DPEP1;SDC1;TPH2;LOXL1;EPHA4;COL8A1;LAMA4;EFEMP1;TFPI2;LAMC1;SLC8A2;CGN;ATP6V0D2;SLC4A4;SPARCL1;CYP1A1;SLC15A2;KCNRG;SYNPO;TSPAN12;VCAN;TLL2;PRG4;KCNE4;SLC39A2;GAS1;MRC1;SCN7A;FBN1;QTRT1;TSPAN18;AKAP12;AP1M2;POSTN;DOCK4;FHL1;HTRA1;TAC1;MAL2;TBC1D16;ADAMTSL5;SPON1;ALOXE3;COL4A5;PRUNE2;ASAH2;P…	151	4.9e-15	2.15e-14
XRCC5	LAMA2;PDGFRA;LAMP3;CCBE1;VGLL3;PKIA;CHAC1;SLC8A2;MAK;FGF2;BDKRB2;CPEB1;SFRP1;COL6A3;SSC5D;EDN1;CYR61;FMOD;PTPRB;TM4SF19;MMP3;CHRNB2;TRIM59;SCN7A;FOLR2;ADRA1D;IGFBP5;PCDHGC3;PARVB;GDNF;ROBO4;SPRY4;SLC5A3;THBD;NRP2;ADAMTS9;LNX1;C7;AKAP12;RASSF8;FLRT3;ELN;ALDH1A2;DOCK4;IGFBP3;ATP1A2;LIMCH1;PRUNE2;COL12A1;CYP1B1;LGI2;MYOF;ANKRD13B;COL14A1;NES;TMEFF1;NCKAP5;SCARF2;AXL;POP1;IL1R1;OPHN1;RAI14;COL3A1;FOX…	231	5.05e-15	2.18e-14
PSIP1	LAMA2;LAMC2;GUCY2C;FGD5;CCBE1;CACHD1;IGFBP5;SFRP1;COL3A1;CXCL5;FMOD;TLL2;PDGFRA;COL14A1;SLCO2A1;GFPT2;FLNC;PRUNE2;COL12A1;ADRA1D;COL6A2;CPXM1;MYCT1;BCL6B;ELN;LNX1;CPEB1;C1QTNF1;NCKAP5;PKHD1L1;ADAMTS1;COL5A1;PTPRD;WFDC2;ISM1;GAS6;SCN7A;KCNRG;PIK3R3;ADAMTS9;PKIA;RHOJ;FJX1;TGFB2;C6;SLC7A8;MAK;UNC5A;LOXL1;DDR2;CNTN4;COL13A1;AEBP1;VGLL3;C7;SLC8A2;LAMA3;MICALCL;FOLR2;SYNPO;SOX7;RASSF8;HPGD;GATA6;CLIC5;…	286	5.75e-15	2.45e-14
SAFB2	SLC1A3;BMPER;UGT1A1;CCBE1;FGD5;MAMDC2;IGFBP5;FGF1;THBD;COL13A1;LIMCH1;ABCA9;BCL6B;NOS3;GREM2;IGFBP3;CYB561;CSF3;PLEKHG1;COL6A3;PTPRD;OTOA;MN1;THBS2;GATM;CGN;CHD5;AEBP1;COL14A1;HKDC1;IGF2;CIDEC;CYP1A1;CDC42EP1;GPX3;C7;QTRT1;GUCY2C;FLRT3;COL18A1;FRMD4A;OSBP2;FOLR2;CCDC24;FXYD1;GAS6;ASGR1;HPGD;PLXNB2;TSPAN4;PCOLCE2;SERPINE1;FGFR2;SCN7A;ANPEP;COBL;AQP1;LAMA5;ENTPD2;CSPG4;EPB41L1;NR2F2;ROBO4;SDC1;C4B;…	284	7.1e-15	2.99e-14
SP3	LUM;FGF2;CAV1;VGLL3;CDC42BPB;SCGB1A1;SCN7A;DCBLD2;EMP2;CDH5;FOXA1;ATP1A2;C6;SEC14L3;OSBP2;WIF1;OLFML3;SLC39A2;AHNAK2;PALMD;LAMC2;GPR39;LDB2;HKDC1;SGCE;DPYSL3;TMEM144;CSPG4;RND3;CCL2;RNF186;SASH1;EPPK1;PTPRB;PCDH1;AKAP12;RGS4;NPL;MS4A4A;ALDH1A3;PAMR1;PGM5;DOCK1;SLC34A2;EPHA4;SYCP1;HEPH;MSLN;COL3A1;ANO1;MYH14;BDKRB1;COLEC12;CCL11;LAMA5;MMP3;SULF1;PARVA;RASSF8;ANTXR1;KCNE4;CACNA1C;GPM6B;GPRC5B;GATA6…	114	1.13e-14	4.69e-14
SSB	MAFB;COL6A3;SLCO2A1;SPARCL1;VCAM1;LAMA4;SCARA5;TREM2;GUCY2C;COL5A2;PLVAP;SSC5D;PIK3R3;GPD1;GPM6B;OTOA;RNF186;C6;GDF10;FMO1;PRG4;OSBP2;SLC1A2;FBLN5;DIO2;SFRP4;KANK4;ENPP2;PCOLCE;SLC1A3;SFRP1;CGN;COL6A1;HPGD;GPNMB;RGL1;FBN1;PALMD;ST6GALNAC2;OLFML3;PKHD1L1;SOX7;GABRA3;CACNA1B;COL13A1;VGLL3;AP1M2;SELENBP1;HIVEP3;COL4A5;FLVCR2;ABCA9;COBL;GPR39;LAMB2;DMD;PID1;MCOLN3;RARRES2;NEURL2;MSLN;CYP4B1;LNX1;CYB5…	326	2.33e-14	9.54e-14
SETDB1	ABCA9;SOX7;EFEMP1;DOCK1;PTPRD;ALOXE3;SPON1;FHL1;RARRES1;LOX;COL5A1;COL16A1;SLIT2;MMRN1;ROBO4;GPM6B;VCAN;S1PR3;WWC1;SDC2;DPYSL3;CD300LG;GAS1;PCOLCE2;TBX3;ASAH2;PGM5;AP1M2;CACNA1B;VCAM1;GJC1;NKAIN1;HSPA12A;CAV1;HKDC1;MCOLN3;SLC4A4;DCN;NFIB;SLC15A2;UNC5C;PPL;HMCN1;TMEFF1;SEC14L3;MYO5C;PRELP;CGN;CCDC85A;INMT;FXYD1;COCH;PCOLCE;MRC2;COL5A2;BCL6B;GDPD1;AEBP1;CHD5;SLC6A4;LTBP1;PCDH1;FGF2;TRIM59;PDGFRB;FA…	222	5.24e-14	2.12e-13
ESR2	PRUNE2;CD248;EFEMP1;LOX;MMP3;CXCL5;HHIP;CAV2;COL12A1;LTBP2;SLC1A3;PALMD;NID1;VCAN;EPHA4;TFPI2;LGI2;PRSS23;VLDLR;ADAMTS15;LAMA4;HSPG2;SDC1;CALD1;TMTC3;PDGFRA;FGF2;KIRREL3;LRP1;PRICKLE2;MN1;THBS2;DST;ROBO4;SEMA3D;ALDH1A3;CFH;FNDC1;MATN2;SLC7A8;FBN1;CNTN4;GPNMB;IGFBP5;MAFB;COL6A1;SLCO2A1;TGFB2;COL1A2;CCL7;COL5A1;ITGBL1;CLIC5;HMCN1;AHNAK;PIP5KL1;C3AR1;PCOLCE2;IL6;CCNJ;COL6A2;IGFBP7;DOCK4;PCYOX1;TMEM4…	76	7.35e-14	2.93e-13
MITF	CYP1B1;CD200;ADAMTS9;FLRT3;SLC4A4;SERPINH1;IRX1;TFPI2;SPRY4;DOCK4;LAMC1;CSPG4;ITGA1;SEL1L3;GFPT2;ALDH1A3;CCL2;TMEM100;IGFBP5;STC1;POSTN;HHIP;ENPP2;C7;PLAT;FGF7;MAMDC2;PTPRD;DMD;TMEM47;COL18A1;COL5A2;GDPD1;COL3A1;FJX1;LTBP1;PDZRN3;PDGFC;FBLN5;TLL2;COL14A1;SH3D19;GJA1;COL16A1;COL4A5;SMTN;TMEM45A;PLCB1;COL12A1;GLI3;BMP4;STARD13;CNTN4;EFNA1;FAM189A2;IGFBP7;LAMB1;RGL1;PRICKLE2;MAL2;LAMA4;ADAMTS5;VLDLR…	400	1.68e-13	6.61e-13
MAFK	SNX7;ADAMTSL3;TLL2;COL16A1;ADAMTS1;CP;SCARA5;LAMA3;KIRREL3;DPEP1;HSPB8;NKAIN1;SCN7A;MYOF;CLEC3B;GDF10;RASD2;ASPN;COLEC12;ATP1A2;TFPI2;CHD5;PLS3;FAM180A;SGCE;PDGFRB;PTPRK;COL4A3;RARRES1;SLC9A4;PLVAP;EFEMP1;CAV1;PIGR;FBLN2;LOXL1;SYNPO;CC2D2B;FBLN1;CLDN4;AKAP2;SPARCL1;ATP6V0D2;ADAMTSL1;SRPX;ESAM;SLC15A2;MFAP4;CLDN18;LRRN4;KDR;ANO1;LGI2;ADAMTS9;LDB2;GREM2;STC1;RASSF8;KANK1;AEBP1;GFPT2;BCAM;SDC1;INMT;…	137	2.55e-13	9.91e-13
ATM	SELENBP1;SERPINF1;RBP4;SPINT1;ENPP2;NPL;TEK;ASPN;VCAM1;GATM;TCF21;PCOLCE;RAMP2;ENTPD2;MME;HAS2;RGS4;PDK4;CACNA1C;RARRES1;WIF1;MMP19;GDNF;PPL;DIO2;BGN;EFEMP1;SYNPO;RASAL2;LMO7;ALDH1A3;PTPRG;HPGD;PDGFRB;CSPG4;MS4A4A;LOX;STC1;VLDLR;ATP1A2;DMD;GUCY2C;THBD;C1QTNF1;FBLN5;MN1;RARRES2;PTGDS;CAV1;FZD2;CP;GREM2;CYP26B1;NCS1;DNM1;ELN;BDKRB1;GJA1;DPYSL3;CYGB;IGFBP7;SRPX;THBS1;TFPI2;SPARC;AXL;PRSS23;MAMDC2;CS…	195	2.73e-13	1.05e-12
HDGF	SLCO2A1;FHL1;LAMC2;ABI3BP;PDGFRA;BGN;PCDH1;FBLN2;ALDH1A3;LAMA4;ADRA1D;COL14A1;SLIT2;GUCY2C;COL3A1;CYR61;UGT1A1;PLEKHG1;CDH5;CGN;RHOJ;SLC4A4;MAMDC2;SSC5D;PARVB;C1QTNF1;WFDC2;ADAMTSL3;ATP1A2;FMOD;PTPRD;DNM1;ADAMTSL5;GLIS2;FGD5;CPXM1;OTOA;PRICKLE2;ESAM;CYP26B1;SPINT1;COLEC12;CIDEC;SOD3;GATA6;CLDN4;AEBP1;SPRY4;SYNPO;CACNA1B;BDKRB2;CSPG4;AXL;IGFBP5;CHD5;SLC8A2;MFAP4;DPEP1;AKAP12;DCHS1;HTRA3;ITGBL1;RGL…	148	3.33e-13	1.26e-12
MAZ	ABCA9;RARRES1;SLIT3;CYP26B1;SEMA3E;CALD1;OTOA;UPK3B;NKAIN1;DPEP1;GHR;TNC;UNC5C;GATA6;HTRA1;ATP8B1;LOXL1;HAS1;ARHGEF17;ALOXE3;CXCL5;MCOLN3;CYP1A1;TPH2;SLC7A2;SCN7A;ROBO2;SRPX;PLEKHG1;ASPN;COL5A2;SOD3;CGN;ADAMTS9;DCN;SGCE;NEURL2;ESAM;SLC4A4;FBLN2;CPE;LAMC1;FBLN1;COLEC12;CC2D2B;HMCN1;SPON1;RARRES2;ST8SIA2;LMO7;PARD3B;TDRD5;PDGFRB;ASAH2;INMT;AP1M2;PCOLCE2;KCNE4;IGFBP3;FGFR1;RGL1;ADAMTSL5;HSPA12A;CCDC…	125	4.38e-13	1.64e-12
GATA1	COL16A1;CCL2;KIRREL;SULF1;GFPT2;MMRN1;LAMA2;DACT1;ADAMTS5;CD248;FAM180A;TSPAN12;CPE;RASD2;NKD1;PDGFRB;PIGR;CLEC3B;IGF1;IGFBP5;RARRES2;OGN;PTPRD;MYCT1;PCDH18;TMEM100;SGCE;HPGD;MFAP4;SLC4A4;MYO7A;MYO1B;CYP1B1;FGF7;BOC;PTPRK;AHNAK2;SSC5D;LRP1;COL1A2;DIO2;CIDEC;FOXC1;POSTN;CD109;ALOXE3;SLC6A14;FBLN1;RND3;ABI3BP;VGLL3;BMP4;MS4A14;TFPI2;SCN7A;DDR2;SLC39A2;SERPINE1;SH3D19;CYGB;GPM6B;DSE;LTBP2;TAC1;GHR;K…	286	4.6e-13	1.7e-12
FOSL1	CHAC1;HHIP;VCAN;SERPINE1;ADAMTS1;IL6;PODN;APCDD1;EDN1;BGN;EPHA4;IGFBP3;EFEMP1;DLC1;SYNPO;CXCL5;TFPI2;BMP4;ABI3BP;SLC1A3;CCL2;ELF3;VCAM1;SEMA3D;RGS4;TMTC3;CYR61;PCDH1;PTGDS;ADAMTSL5;ADAMTS4;WNT2B;SLC7A2;HMCN1;MATN2;PTGIS;SCARA5;PRRX1;HPGD;PCDH18;CHD5;DIO2;LAMA4;PRUNE2;BTBD3;GAS1;BOC;CLIC5;ISLR;IGSF3;LHFP;OLFML3;ISM1;SOX9;CD109	55	4.87e-13	1.78e-12
ZNF254	IGFBP5;SCN7A;SFRP1;LAMA4;ISLR;FGD5;TLL2;TMEM45A;NFIB;SLIT3;TTYH2;BOC;DNM1;COLEC12;BMP1;NID1;MAFB;RHOJ;C7;SMOC2;HAS2;KANK4;FBLN1;CD248;SERPINF1;DNAJB3;RGMA;LGI2;LRP1;DCHS1;LHFP;GPM6B;SPARC;DCBLD2;DCN;GAS6;ABI3BP;RAMP2;TEAD3;COL5A1;AHNAK2;HSPG2;MERTK;GPC3;PPP1R12B;PDGFRA;CCL7;COL4A5;AEBP1;LAMA5;OGN;EPHB4;PCOLCE;TAC1;ASPN;PCYOX1;ST8SIA2;NKAIN1;SLC39A2;POSTN;CYP1B1;IL1R1;CAV1;CYP1A1;HPGD;SLC4A4;ME1;N…	98	5.43e-13	1.95e-12
POLR2G	WWC1;VCAN;IL33;HMCN1;PRSS23;TSHZ2;PRUNE2;ADAMTSL3;UCP3;NRP2;CALD1;PDGFRA;SGCE;DPYSL3;PTPRM;CYP1A1;PIGR;SLIT3;SOD3;GHR;MYO5C;TBC1D16;LGI2;SCARA5;NID1;COL5A1;CCDC141;TSPAN18;C2;TSPAN7;PIK3R3;RASD2;MYCT1;HKDC1;MRC1;ANTXR1;ALOXE3;CPXM1;IGF2;GATM;SLC4A4;PLS3;KDR;POSTN;COL6A6;SPARCL1;TGFB2;CYR61;LIMCH1;SLC15A2;ATP6V0D2;NKD1;FERMT2;SIAE;SOX7;SYNM;SDC2;UNC5A;SOX9;SEMA3D;SPON1;CLU;ITGBL1;LMO7;DSE;PCDHGC3;…	265	5.46e-13	1.95e-12
DROSHA	ATP1A2;SLIT2;CACNA1C;SLC8A2;MFAP4;ADAMTS9;RND3;MAMDC2;ATP6V0D2;FGFR2;UCP3;CYP26B1;GUCY2C;OTOA;ADAMTSL5;PARVB;FJX1;PRG4;TMPRSS2;NOS3;HSPB8;WFDC2;TRIM59;PDK4;IGF1;CPXM1;SPARCL1;COL13A1;LAMP3;AFAP1L1;GPR39;PODN;VCAM1;LTBP2;NPR2;TGFB2;SPINT1;ATP8B1;WWC1;LGI2;VGLL3;SLC6A4;SOX7;COL5A1;TSPAN8;SCARA5;SYCP1;HMCN1;CYP1A1;FMOD;ABCA9;CIDEC;PKHD1L1;SFTPA1;ADAMTSL1;SLC9A4;S100A16;ROBO2;FOLR2;GATM;SGCE;VCAN;CAV…	234	6.19e-13	2.18e-12
TWIST1	MAL2;ALDH1A2;TAC1;TMEM100;PAMR1;DOCK4;KDR;CFH;SLC34A2;THBD;C1QTNF1;HPGD;CCL7;ENPP3;MGP;MAK;PKIA;LAMP3;STC1;DPYSL3;WIF1;MMP3;TFPI2;LAMA2;MERTK;CASP12;MYO5C;PLEKHG1;GFPT2;CYP1A1;DCN;HMCN1;MCOLN3;GREM2;TSPAN12;CCL2;FGF7;IL33;RARRES1;PRRX1;ACVR2B;INMT;CLU;SH3BGRL2;PROS1;MYCT1;MS4A4A;ASPN;IRX1;ADAMTSL3;PDK4;GATM;IL6;PLAT;ADAMTS9;CCL11;IGFBP5;ALDH1A1;CSF3;VCAM1;MFAP4;SERPINF1;COLEC12;TCF21;RSPO3;ISLR;C…	326	1.11e-12	3.87e-12
BCLAF1	AKAP12;FZD4;KANK4;GJA1;ENPEP;MRC1;DOCK4;BMPER;UGT1A1;LAMC2;MICALCL;HPGD;MMRN1;FGD5;CIDEC;MMP3;DYSF;SLC4A4;SPARCL1;LAMA2;PRICKLE2;VCAM1;CHAC1;PTPRD;LIMCH1;HEPH;PRG4;PIGR;MAFB;VGLL3;PDZRN3;PCDH1;RNF186;HKDC1;SCARA3;FBLN5;PRUNE2;IL33;GATM;C6;MSLN;FLRT3;LAMP3;PTPRB;CACNA1B;SLC34A2;SLCO2A1;S1PR3;ATP8B1;MYCT1;IGFBP5;GUCY2C;CHRNB2;FGFR2;ASAH2;PKHD1L1;HMCN1;ENPP2;TIMP3;PKIA;SPINT1;CHD5;ADAMTS9;SERPINE1;C…	302	1.18e-12	4.07e-12
ARNT	HPGD;SCGB3A2;RARRES2;SOX7;CCBE1;DACT1;FLT1;COBL;MYCT1;ELF3;CXCL12;AP1M2;FGD5;SLCO2A1;OLFML3;KLRG2;IGFBP7;COL6A3;TBX3;ARHGAP29;MAL2;SLC7A2;LAMC2;LAMB1;EFNA1;BMP4;TMEM144;DYSF;LIMA1;LNX1;IGFBP3;MME;KDR;CGN;SFTPD;MERTK;EDN1;POSTN;LOXL1;PTPN21;F13A1;CAV1;PARD6B;STC1;GJA1;MAFB;TSHZ2;IL33;SULF1;SGCE;CCNJ;FOXF1;SERPINH1;EPHA4;PKIA;PLEKHG1;SERPINF1;LTBP1;FAM189A2;CYP1B1;PROS1;SLC1A3;PCSK6;DPEP1;HTRA3;PDG…	336	1.53e-12	5.22e-12
ESR1	GPNMB;IGFBP3;CYP4B1;UPK3B;CTGF;MGP;IL1R1;RGL1;ELF3;ALDH1A3;EMP1;SOX9;TMPRSS2;ST6GALNAC2;PPL;GATM;SASH1;DAB2;EFNA1;IGFBP5;SDC1;MYO1B;PIK3R3;CLDN4;SPINT1;LAMC1;BDKRB2;LOXL1;CLU;DOCK1;GSTM2;CXCL12;LUM;DMD;SULF1;CYP1A1;STC1;GPX3;FHL1;PODXL;TMEFF1;LTBP1;PTPRG;THBS1;GJA1;COCH;PRSS23;FOXC1;CAV1;MYOF;FAM189A2;SLC6A14;COL12A1	53	1.58e-12	5.33e-12
RBM34	BMPER;PTPRB;LAMA2;SPON1;ALOXE3;LAMP3;ABCA9;MAK;FGF2;MMRN1;SLCO2A1;GREM2;SIGLEC1;SFRP1;BDKRB2;PKIA;CPEB1;ADAMTSL3;PID1;CHD5;CNTN4;ADAMTS9;SLC8A2;FMOD;PKHD1L1;GUCY2C;PDZRN3;CHAC1;PRICKLE2;MAFB;ATP1A2;ELN;FXYD1;FGD5;HPGD;CYR61;PCDHGC3;CAV1;STC1;LNX1;TRIM59;GATM;DPYSL3;CCL2;AKAP2;PGM5;UNC5C;PTPRM;WWC1;IL33;ADRA1D;HSPA12A;PPL;TAC1;CPE;MYOF;AFAP1L1;CYP1A1;SPARCL1;NOS3;AP1M2;ATP8B1;HTRA3;CSPG4;CD109;SH3…	211	1.63e-12	5.44e-12
ETV5	STC1;CXCL5;F13A1;CCL7;TAC1;CYP26B1;S1PR3;HAS1;NKD1;MAMDC2;BDKRB1;FAM180A;C3AR1;OSBP2;TIMP3;CSF3;SLC45A3;PPL;CSPG4;SH3PXD2B;RARRES2;FZD8;IL6;PID1;AFAP1L1;ADAMTS4;ISM1;LOXL4;CCL11;TGFB2;ADAMTS9;FOXF1;GREM2;MAFB;HSPB8;SLC5A3;GFPT2;SPRY4;MCOLN3;MERTK;TSKU;FLVCR2;CYGB;ADAMTS5;CCDC85A;POSTN;PRG4;MGP;GDF10;PRSS23;MFAP5;LIMCH1;DAB2;KIRREL;CHAC1;SLIT3;MN1;PDGFC;AHNAK2;MATN2;PIP5KL1;PTPRG;TRIM59;FKBP14;IRX…	95	1.66e-12	5.48e-12
PAX3	CFH;ABI3BP;MGP;MERTK;IRX1;SERPINH1;CSPG4;CCL2;GJA1;PTPRD;ALDH1A3;GFPT2;HSPA12A;VLDLR;MAFB;ZBED6;STARD13;NCKAP5;IL1R1;FABP3;GABRA3;PTPRK;HMCN1;ENPP2;IL33;PLEKHG1;GDNF;FKBP14;TIMP3;MCOLN3;TSPAN7;PLAT;SOX9;NPL;PDK4;LDB2;CYP1A1;DMD;ABCC5;SLC39A12;FLRT3;MFAP5;FGF1;HKDC1;TM4SF19;MYH7;EFEMP1;CLDN4;RGL1;CILP;SERPINE1;IGFBP5;COL16A1;GPNMB;MME;EPPK1;SEMA3D;MICALCL;CLEC3B;SLC8A2;PAMR1;CGN;COL1A2;RENBP;CPEB1…	180	2.34e-12	7.64e-12
SYNCRIP	DPYSL3;MYCT1;UCP3;WWC1;PRUNE2;NID1;FJX1;COBL;HKDC1;HMCN1;ADAMTS9;SGCE;SLC1A2;MYO5C;TFPI2;SEMA3E;GJA1;CYP26B1;ADAMTSL3;SEMA3D;TAC1;ROBO2;NKD1;PTPRM;SDC2;CLDN4;PLS3;ANTXR1;SOX7;CGN;PRSS23;GATA6;CYP1A1;B3GALT6;VCAN;SH3D19;GREM2;POP1;SLIT2;FBN1;FERMT2;IGF2;PCOLCE2;MS4A4A;HSPB8;PGM5;LAMA2;DDR2;HPGD;SLC39A2;AKAP2;ZHX3;PIK3R3;FLT1;ATP1A2;FMN1;MME;TNC;RGL1;SERPINE1;ABCA9;PDK4;COL6A2;PIGR;ELF3;PLVAP;PPL;L…	195	2.62e-12	8.47e-12
SPDEF	PID1;SCN7A;CTGF;SPARC;AKAP12;UPK3B;PCOLCE;ALDH1A3;AEBP1;DYSF;SLC8A2;ALDH1A2;CCL11;COCH;SLIT2;PDGFC;PLVAP;MS4A4A;TSPAN7;SASH1;HSPG2;GJC1;GREM2;ITGA1;TBC1D16;LAMA5;SGCE;HAS2;SEMA3E;SDC1;ATP8B1;FKBP14;RNF186;ASPN;BDKRB1;ADRA1D;C6;PAMR1;ANO1;BDKRB2;GP5;OLFML3;NKAIN1;TNC;HAS1;EPB41L1;SLCO4A1;RBP4;TEAD3;PTPRG;ELF3;FOXC2;GFPT2;PARVB;PLS3;DIO2;CYP1A1;TGFB2;LAMP3;COL5A1;GPNMB;EPHA4;THBD;SLCO2A1;SERPINE1;G…	199	3.19e-12	1.01e-11
ILF2	TBC1D9;EFEMP1;EGFR;DPYSL3;CYP26B1;ABCA9;PODN;SPON1;ENPP2;TFPI2;CD300LG;C6;WWC1;MYO5C;GDNF;CD34;TGFB2;SOX7;FHL1;RBP1;SLC4A4;TNC;PRG4;MYO1B;ATP1A2;LOX;PRELP;GJC1;SLC1A3;MS4A14;GPM6B;COL16A1;CYP4B1;INMT;SLIT2;LAMA4;TBX3;RARRES1;MMRN1;ZC3HAV1L;GPR39;CC2D2B;AKAP2;VCAN;SGCE;HMCN1;SLC6A4;VCAM1;FERMT2;CP;PEG3;PLCB1;SFRP4;MCOLN3;OGN;HSPA12A;AP1M2;AFAP1L1;OTOA;PDGFRA;COL8A1;ASAH2;DIO2;TMTC3;STC1;COL5A1;FMO…	376	3.18e-12	1.01e-11
LIN28A	SERPINE1;CAV1;CAV2;FLNC;LAMP3;TM4SF19;EMP1;TAC1;CYP1B1;TIMP3;COL12A1;PAMR1;EDN1;PRSS23;PARVB;HKDC1;FGF1;CALD1;AHNAK2;EPHA4;GPR39;ALDH1A3;BGN;CXCL5;CASP12;SPON1;TGFB2;DACT1;TFPI2;MICALCL;IL6;CDC42EP1;MFAP5;PLAT;ESAM;ST6GALNAC2;CLDN4;LAMC2;PGPEP1;FJX1;MYCT1;ME1;LPAR1;LTBP2;ATP8B1;MYOF;COL5A2;THBD;AXL;LOXL4;CYP1A1;STARD13;IGFBP7;OSMR;NGF;PRICKLE2;NRP2;LGI3;SPARC;ZC3HAV1L;IGF2;COL1A2;FOXC2;GATA6;F13A…	312	3.56e-12	1.12e-11
BHLHE40	DPYSL3;COL5A1;LOXL1;TNC;ALOXE3;ADAMTS9;SEMA3E;SLC6A4;TGFB2;CGN;CACNA1C;CYP1A1;HMCN1;FBLN2;IGFBP3;PPL;CYP26B1;GPD1;GHR;PKHD1L1;DCLK1;LOX;SCN7A;LTBP2;GATA6;SCARA5;SRPX;CHD5;SCARF2;RASD2;AFAP1L1;COBL;ATP6V0D2;C2;HSPA12A;KCNE4;SMOC2;SOD3;MYOF;COL5A2;CYP1B1;GJA1;ABCA9;TSPAN12;RGL1;SLC15A2;SLC4A4;ADAMTSL5;HAS1;ENTPD2;BCAM;FAM180A;CPE;PDK4;LRP1;CAV1;OTOA;CCDC24;STC1;HTRA3;MRC2;FGFR1;TMEM144;LMO7;CPXM1;D…	116	3.68e-12	1.14e-11
ZEB2	VCAM1;CHRDL1;ADAMTS1;LOX;MAMDC2;HAS2;LUM;DYSF;EFNA1;EDN1;PGM5;IL6;CHAC1;VGLL3;HSPB8;HKDC1;SGCE;COL12A1;TMEM45A;LOXL1;AFAP1L1;COCH;SEL1L3;RHOJ;RARRES2;DNM1;ZC3HAV1L;VLDLR;CSPG4;KDR;PXDN;PTPRM;ENPP2;FKBP14;GPX3;PARD6B;MSLN;PPL;FADS3;PCYOX1;FLNC;CLIC5;CYP1A1;DOCK7;FKBP9;SLC4A4;PTPRB;ACVR2B;BDKRB2;FHL1;COL8A1;NOS3;OPHN1;TEAD3;SDC2;CAV2;SDK1;WWC1;CPE;MAL2;RENBP;SLC5A3;PKIA;TSPAN8;AKAP12;SLIT2;COL6A3;L…
SOX17	BDKRB2;ENPP2;MS4A4A;COL4A3;C6;MSLN;MCOLN3;CYP1B1;FLRT3;ADAMTS5;WIF1;ST8SIA2;DCLK1;LPAR1;CILP;WWC1;PTPRD;BOC;RSPO3;TIMP3;IGFBP3;SCN7A;LTBP1;SFRP4;GP5;WNT2B;TM4SF19;FMOD;FAT1;ST6GALNAC2;OGN;SLC39A2;DIO2;EGFR;PCDH1;STC1;PAMR1;FZD2;ADAMTSL1;MATN2;MYH7;HMCN1;GPC3;TSPAN12;ALAS2;PLAT;ADAMTS1;S1PR3;CD200;MAFB;IL1R1;HTRA3;FABP3;AEBP1;MME;IGFBP7;DACT1;SFRP1;PRRX1;LOXL4;LOX;C1QTNF1;ANTXR1;EGFLAM;MN1;TMEM45A…	229	5.6e-12	1.7e-11
TCF3	GFPT2;ADAMTS1;SLCO2A1;LAMC2;PROS1;TNC;SERPINE1;PRSS23;GLI3;IGFBP5;LAMA3;DCBLD2;GAS6;LPAR1;ST6GALNAC2;UNC5A;FN1;AHNAK2;DSE;MCOLN3;THBS1;FLT1;DAB2;OSMR;IL6;LAMC1;DST;MATN2;TM4SF19;COL12A1;KIRREL;SLC4A4;ISM1;LAMB1;FAM189A2;PLAT;BICC1;GPR39;FLRT3;CYR61;CD109;BMP4;CPE;LOX;FADS3;KDR;TSHZ2;CAV1;ALOXE3;DCLK1;FAT1;PTPRM;FJX1;ATP6V0D2;NR2F2;PGM5;PTPRG;CLIC5;NCKAP5;USP31;RASSF8;CP;SLC34A2;ALDH1A1;CYP4B1;ISL…	90	7.85e-12	2.36e-11
FIP1L1	LAMA2;TFPI2;MMP3;PRRX1;GFPT2;VGLL3;ESAM;SYNPO;COL12A1;SLIT3;HSPB8;LRRN4;MYOF;FHL1;PLAT;NPL;ADRA1D;COL3A1;CYR61;FBLN2;PRICKLE2;SRPX;BHLHE41;RBP1;PRSS23;ADAMTS9;SSC5D;FOXC1;MFAP4;TM4SF19;FJX1;AXL;AHNAK2;RGL1;CSF3;OLFML3;LAMP3;EDN1;CD109;GRB10;TGFB2;SLC8A2;FLNC;NRP2;BGN;GPR39;CLDN4;SPINT1;NES;RND3;S100A16;DOCK4;SPRY4;GATA6;VCAN;KIRREL;PTPN21;RENBP;PCDH1;PARVB;ADAMTSL5;ADAMTS1;ADAMTSL2;ROBO4;RASSF8;E…	318	1.11e-11	3.31e-11
HNRNPH1	PRUNE2;PLEKHG1;VCAN;WWC1;PTPRM;SLIT3;NRP2;SGCE;UCP3;LOX;HKDC1;PIGR;MYCT1;HMCN1;CYP26B1;AFAP1L1;SULF1;CYP1A1;UNC5A;PRSS23;SDC1;SH3D19;ATP8B1;PDGFRB;MCOLN3;ANTXR1;PCDHGC3;ADAMTSL3;SCARA5;TSHZ2;PLS3;ANO1;COL5A2;SLC4A4;ESAM;IL33;TBC1D16;GREM2;TMEM45A;SPARCL1;KIRREL;SRPX;AHNAK2;CSPG4;SEMA3E;FERMT2;SDC2;SERPING1;LMO7;PCOLCE2;THBD;TSPAN18;GATA6;ATP6V0D2;GJA1;COL5A1;TIMP3;OPHN1;TSPAN7;CCDC85A;GHR;ATP1A2;…	121	1.2e-11	3.54e-11
PCBP1	PKHD1L1;PTPRD;SLC1A3;GDNF;CAV2;FJX1;UGT1A1;ABCA9;TGFB2;FMOD;PDGFRA;COL3A1;RND3;OTOA;PIK3R3;PRICKLE2;FGF2;ISM1;GUCY2C;LAMP3;SLC6A14;LAMC2;CPEB1;ROBO2;RHOJ;FGFR1;GFPT2;GATA6;ALOXE3;PLEKHG1;C6;COL5A2;AKAP12;MICALCL;CLDN4;SYNPO;FBN1;PTPN21;SEL1L3;SCN7A;FLRT3;C1QTNF1;PRUNE2;NES;SPRY4;TSHZ2;CYR61;CD109;PTPRB;GPM6A;GAS6;RASSF8;SOD3;LAMA3;EDN1;LDB2;VGLL3;GPR39;SPARCL1;PCDHGC3;SOX7;VCAN;IL1R1;SRPX;PIP5KL1…	287	1.23e-11	3.6e-11
MYT1L	SERPINE1;PLS3;LOXL4;TNC;CYP1B1;COL5A2;SRPX;LAMA4;LAMB1;CCL2;DCBLD2;MYOF;CYR61;IGFBP7;THBS1;COL6A1;IGFBP3;SDC2;EDN1;SERPINH1;CAV1;CALD1;LAMC1;DAB2;SLCO2A1;FBLN1;COL4A1;LIMA1;SFRP1;RHOJ;RAI14;SPARCL1;RGMA;TSPAN7;WWC1;MYO5C;GPX3;HSPB8;SPON1;BGN;RND3;ID4;SLIT2;ENPP2;MFAP4;SERPINF1;GPM6B	47	1.83e-11	5.3e-11
SNAI2	WIF1;CCL2;BMP4;SLC6A14;MAFB;LGI2;MYO5C;COBL;SLC39A2;ENTPD2;CYP1B1;RGS7BP;LNX1;GPM6B;SLCO4A1;HPGD;PPL;MAL2;HSPB8;LMO7;SLCO2A1;THBD;CLDN4;OSBP2;ADAMTS15;MMRN1;GPNMB;FOXF1;CYP1A1;FOXA1;FOXC2;PARD6B;PCDH1;COL18A1;SFRP1;PKHD1L1;TAC1;ADAMTSL2;GPX3;ST8SIA2;SYCP1;NGF;LAMP3;EPPK1;LAMA2;IGFBP3;EMP2;TSPAN7;FGF2;BCAM;SEC14L3;SLC39A12;KLRG2;SCNN1G;ID4;PODXL;GAB1;CCL11;IRX5;HMCN1;GKAP1;GDF10;NKD1;ATP8B1;CGN;TR…	277	1.96e-11	5.62e-11
KAT2B	FLVCR2;SLC1A2;SCARA5;FGF7;TNC;PDK4;LOX;NKAIN1;PKHD1L1;SLC6A4;SLC4A4;KCNE4;DACT1;TBC1D16;TSHZ2;SPON1;CD34;SYCP1;HSPA12A;SEMA3E;SRPX;COL4A3;ABI3BP;HAS1;GHR;ESAM;TBX3;CCL2;GUCY2C;RASD2;MRC1;SDK1;SMOC2;HIVEP3;EMP2;ADRA1D;PCOLCE2;CPE;HKDC1;ADAMTS9;UCP3;EDN1;KIRREL3;CP;LTBP2;COL6A6;AKAP2;TMEFF1;KANK1;SOD3;OPHN1;CCDC85A;TSPAN7;PARD3B;LDB2;VCAN;PCDHGC3;ANO1;GFPT2;PDGFRB;SGCE;BICC1;KIRREL;HTRA1;CHRNB2;FGF…	116	2.04e-11	5.8e-11
NFE2L1	PODN;CD300LG;PRELP;AP1M2;TBC1D9;EGFR;DOCK1;TNC;CD34;VCAN;ROBO4;GDNF;MYO5C;LGI3;ATP1A2;INMT;BDKRB2;DPYSL3;ALOXE3;WWC1;SFTPB;FMO1;SLC1A3;ELN;EFEMP1;KANK4;PRG4;SEC14L3;FHL1;NKAIN1;SLC4A4;PRICKLE2;HKDC1;SDK1;SLC6A4;SIGLEC1;CLIC5;COL16A1;SLIT2;FGFR2;SGCE;ENPP2;ABCA9;COL8A1;WFDC2;PDGFRA;TFPI2;SOX9;C6;CDH5;SPON1;SCN7A;SOX7;TBX3;CYP26B1;DPT;AKAP12;FAM189A2;PTPRD;TSHZ2;PCDH18;CGN;PEG3;FMN1;LOX;PRRX1;MCOLN…	284	2.65e-11	7.46e-11
RBM25	CACNA1B;FBLN2;PDGFRA;BMPER;PTPRD;PLVAP;PLEKHG1;PGM5;ALDH1A3;PIK3R3;ABCA9;PCDH1;SPINT1;GFPT2;CPEB1;GABRA3;LAMP3;COL3A1;COL14A1;AKAP12;OLFML3;GDNF;C1QTNF1;PKIA;NES;LOXL1;KIRREL;EDN1;MYOF;SLCO2A1;SEL1L3;COL12A1;SPRY4;DPYSL3;AMOTL1;DCHS1;THBS2;COL16A1;SYNPO;FJX1;LAMA5;LAMC2;PRUNE2;RND3;PTPRB;CYP1B1;PTPN21;COL6A3;CYR61;ELF3;TSHZ2;AHNAK2;SFRP4;CLDN4;FLRT3;ASAH2;FAT1;VCAN;UGT1A1;LTBP1;PIP5KL1;GPRC5B;ADA…	285	3.42e-11	9.54e-11
PRPF4	PKHD1L1;ABCA9;FBLN5;UGT1A1;ATP1A2;GUCY2C;MAFB;COL13A1;NPL;DIO2;RNF186;SLC1A2;DYSF;CPXM1;LGI2;SLCO2A1;CGN;ENPP2;MFAP4;SLC1A3;ITGBL1;MRC1;BGN;CLU;LNX1;PRG4;SSC5D;PIK3R3;CYP1A1;UCP3;PRICKLE2;CACNA1B;BMPER;MN1;C6;ALDH1A1;GPNMB;BCAM;STC1;THBS2;AP1M2;ST6GALNAC2;MYO7A;SLC45A3;AEBP1;CNTN4;DPEP1;FHL1;HPGD;NID1;COBL;COL16A1;PCYOX1;PARD3B;EFNA1;SERPINE1;PALMD;COL18A1;RAMP2;LAMC1;NR2F2;LGI3;COL5A1;ROBO4;SLC8…	201	4.25e-11	1.18e-10
NRF1	SOX7;COL16A1;EFEMP1;ABCA9;EGFR;SLC6A4;MAFB;DPYSL3;SLC1A2;TBX3;PCOLCE2;LOX;CD34;PODN;FHL1;COL5A1;RARRES1;VLDLR;VCAM1;ENPP2;VCAN;GPM6B;NKAIN1;ALOXE3;S1PR3;ASAH2;GHR;AFAP1L1;PRRX1;SLIT2;DCN;GLI3;STARD13;FMO1;GAS1;PDGFRA;CYP4B1;MMRN1;ROBO4;ADAMTS5;GDNF;RGS7BP;CYP1B1;ATP1A2;PTPRD;PCDH18;TAC1;GPNMB;MRC2;PRG4;MYO5C;CD300LG;ADAMTS15;GJC1;PTPRM;PCDH1;SEMA3E;SDC2;CGN;FOXC1;UNC5C;ANO1;CYP1A1;CHD5;SLC15A2;AD…	234	4.49e-11	1.22e-10
RBM15	ADRA1D;PKHD1L1;VGLL3;ATP1A2;GABRA3;PKIA;ALOXE3;COL3A1;BDKRB2;AKAP12;LAMA4;FMOD;CSPG4;IGFBP3;FBLN2;ITGBL1;ELN;FLRT3;UGT1A1;SLC8A2;ATP6V0D2;ROBO4;TNXB;CYR61;VLDLR;LAMC2;LIMCH1;IGFBP5;C1QTNF1;MFAP4;SLIT2;DNM1;SYNPO;PIGR;AXL;LNX1;ALDH1A2;ESAM;GREM2;CSF3;CNTN4;NES;LTBP4;STC1;MMP3;AEBP1;LRRN4;PTGDS;DDR2;HTRA1;CHD5;GUCY2C;TTYH2;SDK1;NRP2;COLEC12;DOCK4;FJX1;RAMP2;PCDH1;CDH5;PRUNE2;HIVEP3;PTPRB;MICALCL;TM…	359	4.46e-11	1.22e-10
LMNB2	CP;MN1;ANO1;BGN;GHR;DCN;CIDEC;SCARA5;LAMA3;SEMA3E;NKAIN1;PRG4;MYO1B;SCN7A;MMP3;VGLL3;IGFBP3;PCDH18;SDK1;GDF10;MAMDC2;LIMCH1;TMEM47;CAV1;GREM2;INMT;RND3;WEE2;WFDC2;RBP1;SDC1;COL4A3;ALOXE3;MATN2;COL5A1;GUCY2C;FBLN1;TLL2;CHD5;KDR;COLEC12;CD300LG;HTRA1;LGI3;GAS1;SPARCL1;COBL;SLC4A4;ATP8B1;PTPRM;ELF3;KIRREL3;PRSS23;HAS1;RARRES1;SCARF2;SLCO4A1;GPM6B;PKHD1L1;GPD1;IGF2;S1PR3;KCNRG;CC2D2B;COL16A1;CTTNBP2N…	128	5.23e-11	1.41e-10
ARID1B	GREM2;SULF1;VCAM1;RARRES1;ADAMTS9;IL1R1;EFEMP1;GPM6B;SEMA3D;ITGA8;COL14A1;FLRT2;PTGIS;THBD;IL6;ID4;SGCE;ANO1;DIO2;SOD3;DCN;TMEM100;ADAMTS5;CYGB;FNDC1;CCL7;COLEC12;FABP3;EDN1;MMP3;GPNMB;GAS6;ATP8B1;LTBP2;ROBO4;SEL1L3;SH3D19;DAB2;LOXL4;EPHA4;DOCK4	41	5.53e-11	1.48e-10
SNW1	HKDC1;CACNA1C;VCAN;INMT;CCL2;SLC1A2;MYO1B;FHL1;ADAMTS1;CHAC1;PXDN;SDC1;IL6;IRX1;PRSS23;SOX7;PCOLCE2;HAS1;ABI3BP;FGD5;COLEC12;LDB2;PIGR;SCARA3;ABCA9;CPXM1;COL5A1;GJC1;LIMCH1;PTPRB;GHR;PGM5;OTOA;STARD13;SFRP1;KANK4;LHFP;ESAM;DPEP1;TMEM100;GATM;ST8SIA2;OSMR;S1PR3;TIMP3;AKAP2;FERMT2;GDPD1;TSPAN7;CD300LG;MLC1;RARRES1;PODN;CYGB;GPM6B;PDGFRB;KANK1;SEL1L3;ADAMTSL3;CNTN4;SDK1;CLIC5;SCN7A;FMOD;ATP1A2;CXCL1…	184	6.51e-11	1.72e-10
MAF1	INMT;COL16A1;SOX9;RARRES1;VCAN;SLC6A4;NKD1;WWC1;CPXM1;FHL1;PODN;FBLN1;TNC;F13A1;CACNA1B;CCDC85A;PRG4;ABCA9;RGMA;GAS1;ADAMTSL3;SLC4A4;MSLN;MYO5C;PRELP;SOX7;CD300LG;AP1M2;PCDH18;GFPT2;PRICKLE2;PCOLCE2;SCARA3;ATP1A2;ADAMTS15;CD34;MAFB;SFTPB;TBX3;MMRN1;SLIT2;GPR88;SH3D19;MS4A14;CD248;SGCE;FGF1;TPH2;VGLL3;COL5A1;CHAC1;GUCY2C;LOX;RBP1;ADAMTS1;FNDC1;WFDC2;NKAIN1;GREM2;CYR61;HSPA12A;PTPRD;C1QTNF1;GJC1;LO…	249	8.61e-11	2.26e-10
CDAN1	PLS3;ANO1;NKAIN1;PRG4;COL16A1;CC2D2B;KCNE4;KCNRG;RASD2;ADAMTSL3;HTRA1;ATP1A2;MRC1;RBP1;CGN;VCAN;CACNA1B;SEMA3E;ADRA1D;UPK3B;CP;SLC4A4;HAS1;SDK1;LGI3;MCOLN3;LAMC1;PRUNE2;EPHA4;TPH2;GPNMB;PCDHGC3;MLC1;KANK1;CYP1A1;SLC8A2;AHNAK2;CPE;KDR;TMEM47;PRSS23;ROBO4;GAS1;SGCE;ESAM;DCN;PPL;ADAMTSL5;FBN1;PDGFRB;TAC1;ZHX3;FJX1;ASAH2;CIDEC;LDB2;FOXP2;RND3;NRP2;INMT;NKD1;MYOF;GDF10;ABI3BP;FOLR2;RGS4;PGM5;KIRREL3;T…	136	1.01e-10	2.63e-10
ATF3	ADAMTS4;STC1;TNC;SELENBP1;THBS2;SLCO2A1;SLC5A3;FMO1;TMPRSS2;HEPH;SLC6A14;PRUNE2;SOD3;ADAMTS1;IRX1;ABI3BP;F13A1;CHD5;RENBP;PRRX1;MMP3;MME;SLC39A2;NKAIN1;PGM5;LIMCH1;FGF1;NID1;LGI3;BMPER;ST8SIA2;EMP2;SCARA5;CPEB1;WNT2B;ADRA1D;RASD2;KLRG2;GUCY2C;COL5A1;GLI3;C6;MMRN1;SLIT2;SOX7;CD34;SPON1;PDGFRA;EFEMP1;ABCA9;GPM6B;PODN;GAS1;FHL1;NKD1;TAC1;LOX;SCN7A;CACNA1B;VGLL3;SLC4A4;OGN;VLDLR;SDC2;FERMT2;AFAP1L1;G…	287	1.06e-10	2.73e-10
SOX4	PTGDS;ANO1;MUC16;ST8SIA2;SPINT1;LGI2;STC1;BMP4;CSF3;GJA1;SERPINE1;RND3;AHNAK2;ABI3BP;SPRY4;CYP26B1;CLDN4;RENBP;ASPN;IL6;CCL2;GRB10;COL4A5;COL6A3;CP;SLC6A14;SLC5A3;ATP8B1;DSE;HAS2;BHLHE41;EFNA1;CYP4B1;LARP6;COL16A1;COL5A1;CYP1B1;ELF3;FGF2;LOX;NOS3;VLDLR;CHD5;MAFB;PARD6B;HKDC1;ADAMTS9;MATN2;CGN;SLC1A3;LOXL4;LRRN4;THBD;TMPRSS2;OSBP2;LAMC2;IL1R1;MST1R;CSPG4;SFTPA1;TSPAN8;TGFB2;CLIC5;VCAM1;ZC3H12C;MAM…	166	1.15e-10	2.94e-10
ZNF180	DOCK1;PLEKHG1;MN1;EDN1;MAL2;CP;PTPRK;SEC14L3;PRG4;MYO1B;COLEC12;GHR;FBLN2;CD109;SLC4A4;SLC6A4;HSPB8;HMCN1;HSPA12A;IGFBP5;LIMCH1;MYOF;MRC1;TBC1D16;ARHGEF17;COL6A6;FGD5;ATP6V0D2;SCARA5;SEMA3E;SYCP1;ANO1;PLS3;CC2D2B;GDF10;OGN;SDC2;PKHD1L1;IGFBP3;AFAP1L1;PDGFRB;PTPRM;CLDN18;ASPN;KDR;GAS1;UNC5C;VCAM1;PIGR;CHD5;COL4A3;SERPING1;KIRREL3;FBN1;TMEM45A;DPEP1;ESAM;GAB1;DOCK4;PRSS23;LMO7;MME;CD300LG;GATA6;UCP…	126	1.18e-10	2.99e-10
WHSC1	SOX7;SLC1A3;EFEMP1;OGN;LOX;BDKRB2;MMRN1;SPON1;CLIC5;GDNF;WWC1;C6;FHL1;MYO5C;SLIT2;ADAMTS1;SLC6A4;ENPP2;PCOLCE2;SLC4A4;PRG4;PRELP;ATP1A2;ABCA9;VCAM1;ROBO4;GPM6B;PODN;FMO1;ZC3HAV1L;PRRX1;F13A1;VCAN;HKDC1;PTPRD;GAS1;NKD1;PEG3;MCOLN3;SLC1A2;TBX3;ADAMTS15;SLC6A14;VGLL3;RBP1;ADAMTS5;ALOXE3;GJC1;MUC16;DPYSL3;SOX9;CACNA1B;SEMA3E;KANK4;CAV1;ADAMTSL3;MS4A14;SLC7A2;MYO1B;S1PR3;FGFR2;TGFB2;EGFR;PRICKLE2;RGS7…	236	1.2e-10	3.02e-10
RBM22	SCN7A;CHRNB2;ADAMTS9;KCNE4;TGFB2;LDB2;COL6A3;MMP3;COL12A1;ATP6V0D2;EPHA4;AQP1;SFRP1;HSPB8;NPL;ESAM;ALOXE3;RND3;VGLL3;PRICKLE2;BOC;CSF3;AMOTL1;PRSS23;C3AR1;SLC4A4;MAFB;MYOF;TFPI2;UGT1A1;LRRN4;HPGD;VCAN;COL3A1;GABRA3;SEL1L3;GPM6B;PLVAP;RGMA;CYR61;LAMC2;FGF2;S1PR3;CLDN4;LAMA3;CD109;SRPX;GRB10;CPEB1;RBP1;SLCO2A1;SPINT1;FRMD4A;FJX1;LAMA2;PDZRN3;GPR39;NRP2;NOS3;PIK3R3;KIRREL;ANKRD13B;SYNPO;SLC8A2;HKDC1…	368	1.62e-10	4.04e-10
ID1	SLC6A14;LAMP3;CSF3;ISLR;UGT1A1;GHR;GABRA3;LDB2;KIRREL3;CD200;FXYD1;SCARF2;CTGF;SRPX;THBD;FBLN5;COL13A1;SLC39A12;SERPING1;IL6;HMCN1;NGF;ISM1;SLC1A3;MAMDC2;HHIP;NKD1;CDH5;GPR88;NPL;MMP3;CCL2;LHFP;FSTL1;PODXL;COL4A1;VLDLR;ROBO2;MCOLN3;CCL7;OGN;COL12A1;LTBP2;RASD2;RNF186;COL5A1;CPXM1;SPARC;FGF1;PTPRB;MMP19;TNC;ID4;DPT;IRX1;IGFBP7;RBP4;PLAT;MMRN1;OLFML3;CLEC14A;FLNC;TSPAN8;FBN1;PCDH1;WIF1;CFH;DMD;CYGB…	401	1.65e-10	4.09e-10
MXI1	CP;LIMCH1;PTPRK;ANO1;SDK1;RBP1;IGFBP3;COLEC12;EGFR;TBC1D16;WWC1;MYOF;MN1;WFDC2;BGN;SLC6A4;SLC4A4;IGF2;PLVAP;SLC9A4;SDC2;ADRA1D;KIRREL3;ATP6V0D2;AKAP2;TSHZ2;CALD1;MYCT1;ARHGEF17;CCL2;TNC;CHRDL1;PRG4;NKAIN1;COL8A1;IGFBP5;SCARA5;MRC1;KCNRG;COL6A1;FBLN2;AEBP1;SDC1;ATP8B1;SLC7A2;PKHD1L1;COL4A3;FLVCR2;GDF10;OTOA;C1QTNF1;SEMA3D;PRSS23;LRP1;ABI3BP;COL5A1;POP1;PCDHGC3;LDB2;CNTN4;GJA1;CCBE1;FOLR2;CGN;TLL2;…	121	1.92e-10	4.72e-10
SF1	SELENBP1;IGFBP5;PCOLCE2;THBS1;MATN2;TNC;ADAMTS9;ITGA8;IGF1;FN1;TGFB2;SPARCL1;TFPI2;MYOF;ENPP3;FLRT2;BOC;OGN;HSPA12A;WIF1;PLAT;FSTL1;SDC2;MAFB;COL3A1;CCL2;NKD1;DIO2;AXL;GLI3;GXYLT2;PRSS23;SPRY4;C1QTNF1;FJX1;HHIP;CPXM1;SLC1A3;GJA1;ISLR;THBD;COL5A1;SERPINE1;DCHS1;MXRA8;FBLN5;ADAMTS1;RND3;SLC7A2;DST;GP5;CXCL5;ATP8B1;MAL2;PGM5;ALDH1A1;CCDC141;DCLK1;ISM1;GPNMB;FABP3;EPB41L1;PDZRN3;FAM189A2;MERTK;TSPAN1…	98	2.24e-10	5.46e-10
FOXC2	CYGB;FN1;PLVAP;SPARCL1;EDN1;FLNC;LNX1;SEMA3D;LOX;GAS6;TNXB;SPRY4;FBN1;SERPINE1;ABI3BP;SFRP1;RND3;VLDLR;BMP4;BGN;LMO7;FJX1;SDC2;CTGF;CDC42EP1;LTBP4;KIRREL;OLFML3;LTBP1;NOS3;CLU;CD200;IL1R1;BMPER;SCARA3;PKHD1L1;EFEMP1;PDK4	38	2.62e-10	6.33e-10
TRIM28	ABCA9;LOX;RGS7BP;VCAN;PODN;OGN;SOX7;F13A1;TFPI2;ROBO4;TBX3;MAFB;SPON1;PRG4;GPM6B;ALOXE3;GLI3;COL16A1;PTPRD;PRELP;TAC1;MMRN1;VLDLR;FHL1;ITGBL1;PCOLCE2;MCOLN3;MYO1B;SLC6A4;WWC1;SCN7A;VCAM1;ADAMTS15;CC2D2B;GAS1;GJC1;NKAIN1;CAV1;RARRES1;FERMT2;PDGFRA;CPE;GUCY2C;SLC4A4;MS4A4A;S1PR3;SEMA3E;SDC2;CGN;FXYD1;ASAH2;TSPAN12;TNC;SOX9;STARD13;CACNA1B;CD34;UNC5C;GPR39;ATP1A2;KIRREL3;SCARA3;TSHZ2;SLC15A2;GKAP1;S…	214	2.69e-10	6.45e-10
AGO1	PIGR;SLC8A2;SLIT3;SLC1A3;PCDH1;CNTN4;SLC4A4;PDGFRA;COL5A1;ADRA1D;CSPG4;STC1;BGN;BCL6B;PDZRN3;MMP3;LIMCH1;FLNC;PTPRD;MRC1;SYNPO;CGN;SLC7A8;SLCO2A1;HTRA1;WFDC2;FMOD;COL6A2;UGT1A1;FGD5;SSC5D;PODN;PGM5;AHNAK2;ADAMTSL3;SCN7A;RASSF8;VLDLR;PRICKLE2;FHL1;ESAM;GUCY2C;COLEC12;SERPING1;CYR61;PDK4;CPXM1;FRMD4A;ROBO4;GPRC5B;COL12A1;CDH5;CHD5;AXL;LTBP4;SRPX;SPARC;PLEKHG1;MYOF;ADAMTS9;SPRY4;ALDH1A2;AFAP1L1;DCHS…	232	3.2e-10	7.62e-10
ZMIZ1	SEMA3E;ABCA9;TNC;ATP6V0D2;PDGFRB;SLC6A4;SCARA5;SDC1;FGF1;SPARCL1;ALOXE3;CLEC3B;CD34;KCNE4;PKHD1L1;VCAN;CHD5;FBN1;DCN;SCARF2;FLVCR2;OGN;PPL;SLC15A2;ADRA1D;SPON1;KCNRG;TDRD5;HMCN1;AEBP1;CYGB;ARHGAP31;NKAIN1;GJC1;COL5A2;HKDC1;ASPN;COL12A1;CLU;CHAC1;ADAMTSL5;GJA1;TGFB2;GPRC5B;NFIB;GHR;CTSK;ESAM;HAS1;SH3D19;ST6GALNAC2;GPD1;DNM1;PLAT;SSC5D;LTBP2;SRPX;SASH1;OSMR;ROBO2;TMEM100;TMEFF1;COL6A2;C4B;PRUNE2;PI…	116	3.85e-10	9.09e-10
SAFB	MAL2;WWC1;UCP3;ADAMTS9;PTPRM;CCDC141;NID1;MYCT1;IGF2;VCAN;UNC5C;CD34;CYP1A1;GHR;CLU;PLS3;DPYSL3;MRC1;FJX1;SDC1;PDGFRA;FERMT2;SDC2;PRUNE2;MYO5C;SEMA3E;HMCN1;SEMA3D;SOX7;GATA6;TSHZ2;CALD1;ABCA9;PIGR;PCOLCE2;TGFB2;AHNAK2;FMN1;PARD3B;SH3D19;GFPT2;SGCE;TSPAN7;LAMA4;COBL;ADAMTS1;CDC42EP1;SLC4A4;UNC5A;LMO7;ADAMTSL3;PRICKLE2;SOD3;C2;OSBP2;NFIB;THBD;DDR2;TFPI2;SMTN;ZHX3;HSPA12A;NR2F2;POP1;SCARA5;GAB1;ANTX…	165	4.83e-10	1.13e-09
LMNA	CP;TMEFF1;TLL2;SCN7A;HAS1;RBP1;GAS1;SEMA3E;RARRES1;MYOF;ADAMTSL3;SCARA5;LGI2;MN1;CGN;LIMCH1;ATP1A2;CAV1;EGFR;FBLN1;PIGR;TSHZ2;KCNRG;RASD2;ANO1;DOCK1;PTPRK;COLEC12;ENPP2;ATP6V0D2;SPARCL1;GREM2;PKHD1L1;PGM5;SGCE;GPNMB;RND3;FBN1;SDC2;HSPA12A;ATP8B1;SEC14L3;PRG4;LRRN4;TMEM47;CIDEC;FERMT2;CHD5;COBL;RASSF8;CC2D2B;DPEP1;INMT;LAMA3;SCARF2;ABCA9;LDB2;OSMR;PRUNE2;TMTC3;PLCB1;TNC;CTTNBP2NL;TSPAN12;TDRD5;CYR…	137	5.08e-10	1.18e-09
ZNF43	CD248;SMOC2;SLIT3;SFRP1;NID1;ISLR;EMP2;LAMC1;PCYOX1;SCN7A;MERTK;DCN;LOXL4;GPC3;NFIB;LHFP;ADAMTSL3;COL12A1;FGD5;FBN1;IGFBP7;TMEM100;BOC;INMT;HAS2;RGMA;COL4A1;GAS6;DCBLD2;ELN;AEBP1;GLIS2;GPM6B;DSE;RAMP2;SIAE;DPT;EGFR;SCARA3;MATN2;FLT1;POSTN;TNC;CAV1;IL1R1;CYP1B1;NCKAP5;SLC23A2;CAV2;MYO1B;CYP1A1;MAL2;BMP4;TSPAN12;SLC4A4;DOCK4;TBX3;WWC1;TMTC3;PARD6B;GPX3;PTPRD;ADAMTS5;LRRN4;THBS1	65	6.14e-10	1.42e-09
SRSF9	PRUNE2;ADAMTSL3;SGCE;WWC1;VCAN;PIGR;GATA6;PTPRM;AKAP2;ATP8B1;KANK1;PRSS23;MYCT1;MYOF;LHFP;SEMA3E;LGI2;FJX1;TFPI2;TSHZ2;UNC5A;UCP3;FMN1;GJA1;PDGFRB;CHD5;HMCN1;CGN;UNC5C;FERMT2;PLS3;FBLN2;TMEM45A;COBL;MATN2;TSPAN18;CD109;LMO7;S1PR3;CYP26B1;SLC4A4;TGFB2;NRP2;CALD1;MYO5C;CYP1A1;HKDC1;CCDC141;THBD;SLIT3;COL6A6;TSPAN7;ANTXR1;CLDN4;DDR2;CPXM1;SOD3;COL6A1;SERPING1;CLU;MCOLN3;VLDLR;KCNE4;GJC1;TIMP3;EFEMP1…	333	6.89e-10	1.58e-09
LMNB1	WWC1;CHRDL1;CP;GAS1;ATP1A2;HAS1;COL8A1;LGI2;CC2D2B;MAL2;PIGR;CCBE1;ENPP2;KCNE4;TPH2;RBP1;WEE2;CHD5;ADAMTSL3;MYCT1;DCN;GHR;ANO1;FGF7;KDR;PRSS23;PDGFRB;SEMA3E;FJX1;PRUNE2;SOD3;PRG4;MYO1B;IGFBP3;COL13A1;GPIHBP1;HSPB8;CYP1A1;KCNRG;LAMA4;ADRA1D;SLC4A4;RARRES2;ABI3BP;VCAN;WFDC2;SDK1;FGD5;LAMC1;EPB41L1;PTPRM;PPL;OTOA;FBN1;MLC1;LAMA2;SDC1;CD109;MCOLN3;SH3D19;CSF3;MRC1;SPARCL1;DOCK4;LOXL1;AKAP12;FOXA1;ROB…	143	6.95e-10	1.58e-09
RUNX1	STC1;EMP1;PCYOX1;HTRA1;TMEM45A;IGFBP7;EGFR;BMPER;RGS4;B3GALT6;AKAP12;VLDLR;IL6;PALMD;ANPEP;RASD2;MRC2;FHL1;LAMC2;PDK4;SGCE;SLCO2A1;PPL;C1QTNF1;LOX;DLC1;ANTXR1;LTBP1;PXDN;GPNMB;PLAT;COL13A1;SPRY4;LTBP2;PLXNA1;SPARCL1;GFPT2;VCAN;LTBP3;SFRP1;PODXL;ISM1;FGFR1;HAS2;AQP1;CYB561;PTPRK;MYO5C;MYO7A;GJA1;DACT1;LAMP3;ALDH1A3;DNM1;CAV1;TWIST2;NPY;ME1;S1PR3;ENPP2;MFAP4;DPEP1;TSPAN18;CD109;MRC1;RHOJ;SLIT2;PDGF…	189	8.07e-10	1.82e-09
PCBP2	MMP3;CCBE1;PKIA;MN1;ITGBL1;FGF2;PDGFRA;PRICKLE2;CPEB1;COL12A1;MAFB;LAMA4;ADAMTS9;CYP26B1;PRUNE2;GAS6;VGLL3;PLVAP;NCKAP5;CGN;CSF3;PCDHGC3;SIGLEC1;SFRP1;GHR;CHAC1;BDKRB2;TWIST2;ABCA9;AQP1;MST1R;ADAMTSL3;ISM1;HPGD;FLT1;MAK;CHRNB2;SLC6A14;COL6A3;CHD5;PLEKHG1;SLC8A2;HSPB8;THBD;CTSK;UGT1A1;PID1;STC1;PIK3R3;IL1R1;GATA6;NOS3;SLC1A2;C6;NRP2;KCNRG;PTPRB;FAM189A2;CACHD1;BMPER;DACT1;PODN;GDF10;COL5A2;IGFBP5;…	272	1.01e-09	2.26e-09
POLR3A	MLC1;CNTN4;CPXM1;NPY;SLC6A4;CCDC141;THBS2;INMT;QTRT1;VSTM2A;FMO1;LRRN4;TSPAN7;CD248;ADAMTS15;TEK;SFTPD;CTGF;NEURL2;CCL2;IL33;VCAM1;PKIA;RNF186;BDKRB1;CCBE1;CHAC1;GPR88;TSPAN8;SCNN1G;CACHD1;SLC39A12;ITGA1;RASD2;ALAS2;KCNE4;UCP3;CYP1A1;TFPI2;COL12A1;RGS4;C6;SULF1;CXCL5;TREM2;DCHS1;EFNA1;CC2D2B;SLIT2;SYNPO;CLDN18;GPIHBP1;CSPG4;HSPB8;IL1R1;PID1;DCLK1;NGF;TGFB2;NID1;SRPX;ANO1;LAMC2;AFAP1L1;LAMA4;ARHGA…	225	1.42e-09	3.16e-09
KLF7	TMEM45A;CLU;UGT1A1;ALDH1A1;TMEM100;MATN2;PALMD;SULF1;EPHA4;ABI3BP;PCDH18;LUM;MYH14;MUC16;SEMA3D;IGFBP5;SLC39A2;MYO5C;PPL;FMO1;SERPINF1;BOC;HSPB8;FGFR2;FBN1;APCDD1;CLDN4;PLEKHG1;NCKAP5;MERTK;TMEM47;LMO7;GPM6B;LIMCH1;PARD6B;GPNMB;IGFBP3;CCL11;CCL2;TSPAN7;THBS2;EDN1;STC1;CXCL5;OLFML3;PAMR1;VGLL3;VCAM1;SFRP1;SLIT2;SDC2;FERMT2;ALOXE3;TIMP3;PENK;FLRT3;CD300LG;ANPEP;VCAN;CSF3;TFPI2;SRPX;MME;FN1;POSTN;IL…	123	2.07e-09	4.57e-09
ELK3	ID4;COLEC12;SPARC;MAL2;ADAMTS1;TSPAN7;SDC2;COCH;GPC3;SERPINF1;CPE;DPYSL3;GAS1;EPPK1;SLIT2;NID1;GJC1;FGF2;VCAN;PLCB1;SPON1;TAC1;LUM;ROBO2;FHL1;TBX3;FZD8;FOXC1;GPM6A;CXCL12;SFRP1;PDZRN3;SH3BGRL2;ENPEP;FOXF1;FGFR2;MAFB;MXRA8;FOXA1;PLS3;DACT1;IRX5;CD109;ALDH1A2;FBLN1;TSPAN12;FLT1;TDRD5;PTPRD;COL3A1;MN1;ENPP2;PRRX1;IGFBP5;LPAR1;IGSF3;SELENBP1;GDPD1;GPM6B;LGI2;EPHA4;NPL;TMEM100;SLC1A3;HAS2;TMEM45A;CHRD…	257	2.72e-09	5.96e-09
RELB	STC1;IGFBP7;CTGF;COL4A1;SRPX;VCAN;SERPINE1;COL5A1;S100A16;SDC1;PTPRK;THBS1;FERMT2;FLRT2;COL5A2;HTRA1;TNC;PODXL;PDGFC;CCL2;RND3;FSTL1;CALD1;LAMC2;CYR61;ELF3;RSPO3;MYO1B	28	3.34e-09	7.22e-09
HNRNPUL1	PIGR;CCBE1;UGT1A1;CSF3;SLC7A8;MN1;LGI3;COL12A1;FGF1;MAFB;ATP1A2;GAS6;CSPG4;SLC1A3;PKHD1L1;ABCA9;KCNE4;CYGB;FGD5;TREM2;PLEKHG1;CHD5;OTOA;SCN7A;COL3A1;PARVB;LIMCH1;SFRP1;CGN;GUCY2C;LAMC2;CYP4B1;FJX1;ISM1;COL5A2;PIP5KL1;FMOD;AEBP1;SLC6A4;C1QTNF1;PCDHGC3;MRC2;NOS3;GLIS2;PRSS23;SCARA3;MYO7A;FOLR2;FBN1;PXDN;PTPRD;CCDC141;THBD;EPPK1;C7;TTYH2;ELN;MST1R;PRICKLE2;PLXNB2;OSBP2;SLCO2A1;RENBP;PIK3R3;GPRC5B;GP…	309	3.32e-09	7.22e-09
HNRNPK	TFPI2;FBLN2;MN1;SSC5D;MYOF;LAMA2;MMP3;CACHD1;TSHZ2;CYP26B1;COL6A3;OTOA;SOX7;GDNF;SLC8A2;SYNPO;TGFB2;PIP5KL1;SLC6A14;TLL2;CYP1B1;THBS2;DPYSL3;HSPB8;BMPER;AMOTL1;ALOXE3;ESAM;NRP2;KIRREL;NPL;KCNRG;COL6A2;MRC2;PIGR;PRICKLE2;COL3A1;LAMA5;CYR61;COL6A1;RBP1;ALDH1A2;LNX1;ADAMTSL2;COL5A2;CD109;TSPAN12;NES;AEBP1;COL12A1;AKAP12;RHOJ;AHNAK2;VCAN;ISM1;AXL;SLC15A2;FAT1;CPXM1;PLEKHG1;LRRN4;KCNE4;FADS3;FBN1;PRSS…	283	3.38e-09	7.26e-09
RBM17	CPEB1;MAMDC2;CACNA1B;CSF3;CHRNB2;SLC34A2;DPYSL3;TLL2;CYP26B1;CYGB;GLIS2;BGN;LNX1;COL6A3;SOX7;ROBO2;PCDHGC3;LGI3;SYNPO;SCARF2;GAS6;ESAM;DIO2;S1PR3;FJX1;KCNRG;SSC5D;FHL1;LAMP3;TTYH2;MYCT1;ADAMTS9;C1QTNF1;MXRA8;ELN;MAFB;TSKU;WFDC2;SLC7A8;SEL1L3;TMPRSS2;NCS1;ADRA1D;SCARA3;ENTPD2;SERPINH1;FLVCR2;ROBO4;CGN;HSPB8;CDC42EP1;LAMA3;MAK;FMOD;HIVEP3;LGI2;PID1;VGLL3;RGL1;ISM1;HTRA1;BMP1;LAMA5;EMP2;EPB41L1;NOS3…	260	3.66e-09	7.77e-09
CHD1	TNC;HTRA1;SCARA5;ALOXE3;SLC6A4;LOXL1;SLIT3;ATP6V0D2;NKAIN1;AKAP2;SLC4A4;CYP1A1;GPD1;GHR;IGF2;SMOC2;ADAMTS9;CHD5;THBS2;CYGB;LTBP2;SCARF2;MS4A4A;KCNE4;GJA1;FBLN2;GPNMB;LOX;TPH2;DCN;TSPAN7;DCLK1;COL8A1;ABI3BP;MCOLN3;VGLL3;HSPA12A;CLEC3B;PKHD1L1;BCAM;OGN;CLDN4;C2;BTBD3;HKDC1;ATP1A2;COBL;LMO7;PLCB1;ASAH2;CIDEC;IGFBP3;CCDC24;SGCE;FGFR1;DSE;ITGBL1;PLS3;FMN1;KIRREL3;LDB2;BMP4;PRUNE2;ENPP2;FXYD1;VLDLR;ARH…	111	3.67e-09	7.77e-09
REST	PRUNE2;CHRNB2;TFPI2;NKAIN1;PTPRB;TSPAN18;SOX9;IRX1;CCL7;ADAMTSL2;LOX;SEMA3D;ISM1;LTBP2;HKDC1;BMP4;EGFLAM;C1QTNF1;PLVAP;NGF;LGI2;DACT1;MAMDC2;CLEC3B;UNC5A;C2;ANKRD13B;ENTPD2;DPEP1;MS4A4A;ST6GALNAC2;ALOXE3;ROBO4;CLEC14A;PAMR1;CHAC1;PLAT;CLDN4;SERPINF1;S100A16;PIGR;MCOLN3;SLC39A2;IGFBP5;IGFBP3;FABP3;IL33;FBN1;APCDD1;FERMT2;GPNMB;CSPG4;SPARC;LRP1;DPYSL3;TSHZ2;VCAN;POSTN;SLC7A8;EDN1;TSPAN7;SRPX;FN1;OS…	173	6.97e-09	1.47e-08
VEZF1	DPYSL3;ABI3BP;NKAIN1;HTRA1;ABCA9;HAS1;SFTPB;LAMA3;PDK4;CGN;CP;DPEP1;SLC4A4;SRPX;LRRN4;COL16A1;PKHD1L1;TNC;SPON1;KIRREL3;TLL2;ANO1;OTOA;GJA1;OGN;FMOD;TSHZ2;ATP8B1;PRG4;KIRREL;SCN7A;PRUNE2;FGFR1;KANK1;RGL1;GPNMB;TSPAN7;S1PR3;CTTNBP2NL;TMEFF1;POSTN;COL5A2;CPE;GPD1;HMCN1;FLVCR2;ENTPD2;TGFB2;PLS3;EPHA4;NRP2;PDGFRB;PEG3;IGF2;MN1;COL6A6;SDK1;TFPI2;DCN;SOX7;TEK;DSE;CHRNB2;SLIT3;SPARCL1;TMPRSS2;ENPP2;GFPT…	112	1.18e-08	2.46e-08
PTBP1	DPEP1;FGFR2;ATP6V0D2;ATP1A2;PRSS23;CAV1;ELF3;IGFBP5;TPH2;IGF1;AHNAK2;PIGR;HMCN1;TSHZ2;AQP1;SGCE;CIDEC;GHR;FBLN5;CPXM1;SLC4A4;VCAN;HSPB8;CACNA1B;SYNM;HAS1;MME;PIP5KL1;COL5A1;CD109;ARHGEF17;LGI2;CCDC141;SYNPO;PTPRM;KIRREL;HPGD;PDGFRB;ALDH1A1;ABCA9;LAMA2;ENTPD2;SLC45A3;SLC7A8;TIMP3;BGN;FGF7;MYO7A;COL18A1;TSPAN7;ALAS2;SERPING1;HTRA3;TLL2;CLU;GKAP1;NES;RENBP;ITGBL1;IL6;FRMD4A;COL3A1;RND3;PKHD1L1;MYOF;…	419	1.39e-08	2.88e-08
STAT2	OGN;C6;COL16A1;TFPI2;FHL1;TNC;MMRN1;WWC1;ABCA9;ENPP2;NKAIN1;TAC1;SPON1;GJC1;SOX7;SLC1A2;LOX;PRG4;EFEMP1;ATP1A2;MAFB;CAV1;SLC4A4;SCN7A;ATP6V0D2;GHR;CD34;PODN;SLC15A2;GPM6B;TGFB2;SDC2;SGCE;SLC6A4;PTPRD;TMEM100;MFAP4;ATP8B1;MS4A4A;AFAP1L1;COL12A1;ADAMTS1;AKAP2;GPNMB;PXDN;NFIB;KIRREL;YAP1;ARHGAP31;TBX3;ZC3HAV1L;VLDLR;ADAMTSL3;TMTC3;FGF2;FXYD1;GKAP1;COL8A1;SCARA3;STC1;POP1;MYO1B;BCL6B;SEMA3D;DCLK1;PDG…	209	1.4e-08	2.88e-08
ZIC5	TAC1;STC1;CYP1B1;CHAC1;HAS2;IGFBP3;CYP1A1;VLDLR;PKIA;VCAN;GRB10;C7;RGS4;AHNAK2;SERPINE1;SEL1L3;FOXC2;ENPEP;MLC1;RGL1;FOXF1;MMP3;GATA6;SPRY4;PDK4;COLEC12;NR2F2;FRMD4A;FOXC1;FLT1;DDR2;C3AR1;PGPEP1;IRX5;DCLK1;LTBP3;GPNMB;PTPRK;LTBP2;MYCT1;ROBO2;BMP4;FAT1;SULF1;PEG3;LARP6;DOCK4;DAB2;FLRT3;DOCK7;THBD;SFRP1;LRP1;SLC5A3;HIVEP3;ISM1;GAS6;LAMA4;TBC1D9;ATP8B1;ALDH1A3;SASH1;CD109;PLXNB2;PCDH1;WNT2B;ALOXE3;M…	195	1.42e-08	2.89e-08
CTCF	BMP4;MLC1;FGF1;ATP1A2;NKD1;IGFBP3;FMN1;ELN;GATA6;CALD1;ALOXE3;FXYD1;SDC2;GDF10;IGF2;FMOD;SRPX;CP;ENTPD2;FAM180A;TGFB2;PRG4;LRRN4;IL33;OTOA;RASSF8;CAV1;ARHGEF17;PODN;LTBP2;MCOLN3;FBLN2;MATN2;TSPAN18;FBLN1;RGL1;GFPT2;CGN;THBS2;HIVEP3;MGP;TEK;EGFR;SFTPC;GUCY2C;OLFML3;COLEC12;ADAMTS9;TFPI2;COBL;MS4A4A;GPNMB;SPARCL1;TMEM100;PDGFRB;SLC15A2;PDK4;CYP1A1;SULF1;TBC1D16;COL6A1;AXL;HEPH;ROBO4;FGD5;LAMA2;ANKR…	129	1.42e-08	2.89e-08
SRSF3	MMP3;SLIT3;SCN7A;LAMC2;SLC34A2;COL6A3;SLC8A2;ITGBL1;LAMA2;PKHD1L1;ALDH1A2;COL14A1;VGLL3;ATP6V0D2;ABCA9;PGM5;TM4SF19;ALDH1A3;CACNA1B;CNTN4;ALOXE3;CAV1;PTPRD;TREM2;MAFB;TSHZ2;HIVEP3;CYP1B1;GUCY2C;PXDN;GREM2;AKAP12;DDR2;LAMA3;HSPB8;SRPX;SPINT1;SLC4A4;ELF3;CGN;HPGD;COL13A1;SLC1A2;PRRX1;IGFBP5;RHOJ;FGD5;SLCO2A1;AEBP1;LNX1;MFAP4;ABI3BP;DYSF;SFRP1;NOS3;UGT1A1;TGFB2;CACHD1;LAMP3;CLDN4;WWC1;GABRA3;MCOLN3;…	193	1.45e-08	2.93e-08
U2AF1	LAMA2;MMP3;PIGR;NPL;COL3A1;HSPB8;HPGD;VGLL3;MAFB;FHL1;ADAMTS1;DDR2;LIMCH1;PRICKLE2;PXDN;SRPX;GUCY2C;COL12A1;GFPT2;SLC4A4;TM4SF19;TSPAN8;EGFLAM;BMPER;CACHD1;CCBE1;PID1;RASSF8;PARD6B;FOXC1;HKDC1;FLT1;DIO2;PIK3R3;PRSS23;ISM1;CSF3;LAMP3;ABCA9;C6;PDK4;PCDH1;ADAMTS9;CGN;NFIB;GATA6;ESAM;MMRN1;SLIT3;GDNF;LUZP1;SCN7A;SYNPO;CYR61;CLDN4;C7;PTPN21;SPRY4;RND3;FAM189A2;FJX1;LNX1;FRMD4A;SSC5D;KCNRG;ZC3H12C;ZHX3…	326	1.54e-08	3.09e-08
NANOG	SLIT2;EPHA4;FZD2;PAMR1;SOX9;FJX1;SERPINE1;SFRP1;GPC3;ATP1A2;GLI3;LIMCH1;IGFBP5;RGMA;VLDLR;COL6A1;STC1;COBL;LDB2;SCGB3A2;RENBP;NET1;CYR61;FGF2;CXCL5;PLS3;CTGF;COL6A2;THBS1;RAI14;LIMA1;SLC7A2;PXDN;TSPAN7;RARRES2;RND3	36	1.63e-08	3.25e-08
TP53	LAMP3;TAC1;NKAIN1;SPON1;BMP4;CCDC85A;IGSF10;HHIP;VCAM1;GATA6;GATM;FLRT3;CXCL12;MGP;MERTK;EPHA4;VLDLR;ENPEP;KDR;DACT1;ISM1;DCHS1;FOXF1;IL6;ELN;MAFB;ID4;MCOLN3;PPP1R12B;GFPT2;PLCB1;CCNJ;RBP4;FLT1;FZD1;CYP1B1;FZD8;EFNA1;CP;TMEM100;IGF1;HTRA3;STC1;COL12A1;DCLK1;TBX3;PENK;SLCO4A1;THBD;DPEP1;SCARA3;PCDH1;CYP1A1;GDF10;CSF3;PDK4;SLC4A4;COL3A1;SOX9;CXCL5;HPGD;ZC3H12C;SERPINF1;CHRDL1;ASGR1;UNC5C;SLCO2A1;PT…	531	2e-08	3.96e-08
ETS1	TAC1;CNTN4;HKDC1;COL6A3;GRB10;SERPINE1;LAMP3;FGF2;LARP6;SERPINF1;TMEM100;PDGFC;CYP1B1;TFPI2;FKBP14;LNX1;CPEB1;CHAC1;S100A16;DDR2;SEL1L3;IGFBP3;MFAP4;FRMD4A;EPHA4;AHNAK;SYNM;CTSK;LOXL4;MGP;CAV1;HMCN1;EFEMP1;OLFML3;DNM1;CYR61;COL8A1;GAS1;ADAMTS1;AKAP12;CD200;HTRA1;PDZRN3;THBS1;PRSS23;PCDH18;OPHN1;HSPA12A;FN1;CTGF;FZD1;TEAD3;KIRREL;GPX3;STARD13;FBN1;ANKRD13B;TSPAN12;PRICKLE2;ANPEP;TMEM47;COL12A1;ENP…	104	2.46e-08	4.84e-08
NKX2-1	RARRES1;CP;TSPAN8;THBS1;FZD2;IGFBP3;SCARA3;CYR61;RND3;IRX1;ELF3;CGN;FSTL1;EMP1;CAV1;MUC16;CYP4B1;SPINT1;FBLN5;PLXNB2;TGFB2;CYP1B1;SFTPB;SFTPA1;THBD;PLAT;COL8A1;MICALCL;SLC34A2;FOXC1;GJA1;SPRY4;SFTPD;DYSF;IL6;EGFR;ENPP3;EPHA4;ENPEP;DPYSL3;HPGD;PCYOX1;FKBP14;LUZP1;ITGA1	45	2.56e-08	5.01e-08
PAX2	NCKAP5;RGS4;PRSS23;NET1;COL5A1;HMCN1;COL8A1;PIK3R3;UGT1A1;SLC45A3;CHRDL1;FBN1;FOXC2;TMEM45A;SLC34A2;MAL2;IL6;ALDH1A1;PCOLCE2;GPNMB;HTRA1;IRX1;CCL2;WIF1;FGFR1;SLCO4A1;RND3;SDC2;MS4A14;VLDLR;IL1R1;TSPAN12;MAMDC2;DCLK1;ADAMTS1;COL16A1;STC1;SSC5D;FADS3	39	3.7e-08	7.19e-08
RBFOX2	PRUNE2;HIVEP3;DIO2;GAS6;PODN;CNTN4;CSF3;ELN;COL5A1;ENTPD2;AXL;ESAM;ADAMTS9;CYP26B1;WFDC2;CPXM1;SCARF2;AKAP12;CGN;COL18A1;ROBO4;ELF3;FRMD4A;STC1;COL6A2;SERPINE1;BGN;MXRA8;GPRC5B;IGFBP3;FHL1;CYR61;SLC45A3;CLDN4;CHAC1;AFAP1L1;PCDH1;BMP1;MRC2;DPYSL3;FMOD;SSC5D;KIRREL;ADAMTSL2;TNXB;COL6A1;SLCO4A1;FJX1;NOS3;CCDC24;AEBP1;HTRA3;BCAM;CIDEC;COLEC12;CDC42EP1;IGFBP5;GPX3;ASGR1;CD248;MICALCL;S100A16;SDK1;SOD3…	236	4.18e-08	8.07e-08
OVOL2	LOXL4;TSPAN7;GATA6;KANK4;SEMA3D;HHIP;DYSF;SLC1A3;SERPINF1;MUC16;SGCE;CLU;GPNMB;LRP1;MRC2;VCAN;ARHGAP29;PPP1R12B;COL1A2;CFH;FN1;LAMC1;PAMR1;LTBP1;GLIS2;CYP1B1;SULF1;ST6GALNAC2;HSPG2;EPPK1;GPRC5B;RARRES1;SFRP1;IGSF10;NID1;SCARA3;CLEC3B;NLGN2;AKAP12;SLC8A2;DST;B3GALT6;FAT1;TMEM47;MN1;IGF2;IGFBP5;LAMA5;COL4A5;GLI3;SSC5D;IL33;BHLHE41;BCAM;EFNA1;HTRA1;EFEMP1;LAMB2;SOD3;TLL2;THBD;GPC3;HEPH;MPDZ;AHNAK;TI…	167	4.41e-08	8.46e-08
USF2	PODN;CD300LG;PRELP;EGFR;AP1M2;ADAMTS15;INMT;DPYSL3;ROBO4;CD34;MYO5C;DOCK1;GDNF;SLC1A3;RARRES1;FMOD;SLC1A2;COL16A1;BDKRB2;HKDC1;VCAN;LGI3;MAFB;WWC1;TNC;ENPP2;SLC4A4;RNF186;SIGLEC1;CCDC85A;ELN;EFEMP1;VCAM1;KANK4;ADAMTS1;FNDC1;ALOXE3;TCF21;CD248;PRG4;SPON1;NKAIN1;SDK1;LOX;SOX9;SFTPB;SEC14L3;SOX7;ADAMTS5;MSLN;PRRX1;ATP1A2;LAMA4;PRICKLE2;CYP26B1;F13A1;FAM189A2;SLIT2;TBX3;CDH5;FHL1;RGS7BP;FMN1;COL8A1;S…	314	7.4e-08	1.41e-07
RBM14	SLC8A2;SSC5D;PIGR;FMOD;LOXL1;ATP6V0D2;PRSS23;C1QTNF1;RND3;IGFBP5;PODN;UCP3;DIO2;ATP1A2;TREM2;CYP26B1;PDGFRA;VCAM1;PKHD1L1;MN1;MYH7;PLVAP;ALOXE3;ST6GALNAC2;GPR39;MST1R;CFH;TGFB2;RGS4;TRIM59;DYSF;GUCY2C;DCHS1;CSPG4;NOS3;SOD3;HIVEP3;SLC1A3;MSLN;COLEC12;SDC1;ADAMTSL2;LTBP2;THBS2;LNX1;CHD5;RNF186;COL13A1;CDC42EP1;GLIS2;LAMA5;CSF3;ARHGEF17;DNM1;LTBP4;DPEP1;BMP1;FGF7;MXRA8;MAK;CCDC24;ASAH2;CHRNB2;NEURL2…	134	7.91e-08	1.5e-07
GRHL3	COL8A1;SLC7A2;TFPI2;PODXL;AKAP12;ANPEP;LOX;FBN1;LTBP2;COL1A2;LTBP1;CCBE1;TGFB2;THBS2;MMP3;HSPG2;NID1;RASSF8;ADAMTS1;PXDN;FBLN5;ZC3H12C;STARD13;TNC;FLRT2;PLXNA1;SLC4A4;CTGF;MAFB;TMEM45A;IL6;SLC39A2;ELF3;HPGD;HSPB8;CLDN4;IL33;SH3BGRL2;FMO1;PPL;PALMD;EPHA4	42	1.12e-07	2.11e-07
FLI1	LOX;ARHGAP29;FSTL1;CYR61;COL3A1;HTRA1;FHL1;CTGF;COL5A1;THBS1;COL4A1;CCL2;SPARCL1;GPNMB;FJX1;PTPRG;VCAN;IGFBP3;SEL1L3;RAI14;LTBP1;FAT1;RND3;LAMB1;COL18A1;VLDLR;FERMT2;MME;GATA6;NES;SRPX;SDC2;IGFBP7;PXDN;MMP3;SERPINH1;PRSS23;FLNC;TEAD1;YAP1;PROS1;FBN1;LRP1;FN1;IGFBP5;PRRX1;SOX9;MXRA8;FRMD4A;CCNJ;DACT1;FBLN5;BMP1;COL5A2;FLT1;GLI3;MGP;ARHGEF17;FKBP9;SLC5A3;LAMC1;PLXNA1;AHNAK;PTPRK;LIMA1;SDC1;ADAMTS1;…	274	1.27e-07	2.38e-07
CHD2	PTPRK;AP1M2;TMEFF1;ATP1A2;SLIT2;ENTPD2;SDC2;LIMCH1;CAV1;PLVAP;RBP1;CP;SLC4A4;EFEMP1;GPRC5B;COL1A2;FADS3;TIMP3;SDC1;LAMA5;MME;SLC7A8;SLC6A4;PRG4;LRRN4;TMEM47;HSPA12A;ENPP3;SH3D19;DCN;COL16A1;AXL;CC2D2B;PTPN21;FLT1;CSF3;CHD5;THBD;FBN1;GAB1;COL18A1;LAMC1;KCNRG;TFPI2;ADAMTS9;EFNA1;ITGBL1;ZHX3;AFAP1L1;SH3BGRL2;ASGR1;CAV2;AEBP1;SYCP1;CCBE1;GFPT2;PGM5;PCDHGC3;GLI3;PIGR;INMT;FOLR2;OGN;ABI3BP;FGFR1;CNTN4;…	170	1.31e-07	2.44e-07
SUB1	LAMA2;ALOXE3;PODN;DIO2;FLNC;UGT1A1;IGFBP3;TM4SF19;LAMP3;MN1;VGLL3;MMP3;PTPRB;CYR61;BDKRB2;AKAP12;CHAC1;AXL;ADAMTS9;GREM2;PCDH1;SLC8A2;THBD;CPEB1;STC1;EGFLAM;SERPINE1;PARVB;COLEC12;HPGD;PIP5KL1;LAMA4;FAM189A2;SSC5D;CTGF;VLDLR;SLC5A3;GDNF;PGM5;FLRT3;ELN;IL33;CD109;EDN1;ALDH1A2;CIDEC;SPRY4;SLCO2A1;NCKAP5;C1QTNF1;ZC3H12C;OTOA;ESAM;TIMP3;ELF3;PKIA;CHD5;C7;SLC7A2;PEG3;PPL;OSMR;IL1R1;CYP1A1;CDH5;S100A16…	215	1.39e-07	2.57e-07
EGR3	LUM;STC1;SLC39A12;MMP3;IL33;SERPINF1;RGS7BP;COL6A3;COL1A2;ADAMTS5;TREM2;MAMDC2;LIMCH1;DCN;MLC1;GPR88;VLDLR;TGFB2;FGF2;FAT1;FABP3;CYP1A1;CCL11;CPE;MICALCL;SDC1;ZC3HAV1L;AQP1;SFRP1;LGI2;TMEM45A;FOXF1;RARRES2;CPXM1;NID1;ADAMTS1;LIPF;PDZRN3;RSPO3;FOLR2;AEBP1;TMEM100;SLIT2;OLFML3;LNX1;GFPT2;EMP2;SRPX;BMP4;IRX5;AHNAK2;BICC1;GRB10;CYP1B1;SIAE;GHR;FLRT3;SCGB3A2;PPL;FZD1;CD109;MSLN;GABRA3;DPEP1;SLC8A2;CLU…	152	1.41e-07	2.59e-07
NFYB	CYP4B1;MMP3;HAS1;EDN1;DPT;SFTPD;CAV2;SCNN1G;TCF21;ASPN;DCLK1;FMO1;MS4A4A;MLC1;GDNF;TNC;SPON1;SOX7;DPYSL3;F13A1;MYO5C;PRELP;PODN;SLC4A4;WWC1;SLC6A4;TFPI2;VCAN;TBC1D9;PTPRD;ABCA9;SLC1A3;CD34;PCOLCE2;ALOXE3;DOCK1;GJC1;C6;PDGFRA;EFEMP1;CD300LG;CLIC5;RBP1;MMRN1;FHL1;LOX;ZC3HAV1L;ADAMTSL3;GPM6B;AP1M2;EGFR;MYO1B;ENPP2;KANK4;SOX9;INMT;ATP1A2;SCN7A;PRICKLE2;MS4A14;FGFR2;UNC5C;MCOLN3;SLC34A2;SLC7A2;COL12A1…	270	1.42e-07	2.59e-07
ZNF708	SCN7A;SFRP1;TMEM100;CD248;ISLR;SERPINF1;HAS2;BOC;MERTK;AEBP1;LAMC1;ADAMTS9;DCBLD2;FGD5;SERPING1;TSKU;SLIT3;EMP2;ANTXR1;PCYOX1;GPM6B;NID1;NKAIN1;RGMA;ADAMTSL3;C7;SPARC;GRB10;TTYH2;ST8SIA2;TMEM45A;RAMP2;DCHS1;DCN;POSTN;CTGF;TNC;ADAMTS1;CYR61;NCKAP5;MYOF;CYP1A1;CAV1;IL1R1;PAMR1;ME1;PTPN21;PKIA;BTBD3;TIMP3;SLC23A2;EFEMP1;PARD6B;FJX1;LIPF;LMO7;BICC1;ADAMTS5;FERMT2;HSPA12A;ASPN;PTPRK;WWC1;CYP1B1;FZD4	65	1.57e-07	2.85e-07
HOXA1	PDK4;MMP3;GDNF;COL4A5;STC1;ACVR2B;ADAMTS5;MME;KCNE4;CXCL5;MAFB;CASP12;DIO2;SLC5A3;CYP1A1;FZD8;POSTN;OSMR;FGF2;HMCN1;IL1R1;ADAMTS9;PLAT;TEK;SPRY4;FLRT3;DOCK4;SYNM;IL33;C3AR1;FOLR2;LIMCH1;GPIHBP1;PDGFRB;CYGB;GDF10;SFTPD;ID4;LGI3;ESAM;NPY;PTPRK;GAB1;IL6;IGFBP5;CPE;RASD2;NKAIN1;TFPI2;SPINT1;UCP3;RND3;COLEC12;UPK3B;RASSF8;THBD;AQP1;CHAC1;ENPP2;DPT;FRMD4A;SLC23A2;MN1;SFTPC;PCDH18;GJA1;GPM6B;LAMA5;NCKAP…	262	1.66e-07	3e-07
SOX9	MS4A14;UPK3B;SERPINF1;PAMR1;CCL7;GPR88;C7;IRX1;CYP1B1;BMPER;LUM;CC2D2B;SYCP1;COL5A2;ADAMTS1;TEK;SCGB1A1;GUCY2C;CDH5;NPY;SLC45A3;HAS1;PTPN21;SYNM;CLEC14A;POSTN;MS4A4A;SCARA5;MMP19;KANK4;MSLN;FBLN5;ALOXE3;UGT1A1;ISM1;MAFB;ELN;FLRT3;ISLR;IGFBP5;MME;SLC4A4;SLC6A14;COL6A6;S1PR3;BHLHE41;GAS1;LAMA5;GPM6A;GHR;EPHA4;CSPG4;SOD3;MLC1;PRG4;CASP12;UNC5C;THBD;FERMT2;FABP3;MUC16;ST8SIA2;ST6GALNAC2;RENBP;RARRES1…	168	1.91e-07	3.43e-07
AHR	OLFML3;C2;CFH;PLVAP;NKAIN1;LRP1;AXL;EDN1;EMP1;TREM2;RGS4;MAFB;FOXP2;ENPP2;RND3;HIVEP3;GPC3;C3AR1;THBS1;THBD;LAMP3;TFPI2;PLS3;COLEC12;GFPT2;CTGF;EMP2;GXYLT2;ANTXR1;C1QTNF1;SH3PXD2B;MYO1B;CCL2;BICC1;VCAN;FGF2;VCAM1;NID1;TSPAN7;PIGR;MFAP5;RASSF8;DST;DCN;FJX1;TMEM45A;CXCL5;TMEM47;NRP2;IGFBP3;ARHGAP31;SPRY4;IGF1;FGFR1;RSPO3;RARRES1	56	2.26e-07	4.03e-07
MEF2A	SPARCL1;RGMA;WWC1;MYO5C;RND3;ID4;HSPB8;TGFB2;MFAP4;B3GALT6;SLIT2;ENPP2;SPON1;SERPINE1;DCBLD2;TNC;SRPX;LOXL4;LAMA4;RAI14;AEBP1;AXL;COL5A2;LAMC1;SEL1L3;EMP1;SDC2;DAB2;LAMB1	29	3.66e-07	6.49e-07
Prox1	PCOLCE2;RGS4;SLC6A14;IL6;FABP3;APCDD1;ISM1;LOXL1;SSC5D;FAT1;HAS1;COL6A3;LIPF;TCF21;SOX9;GDF10;VSTM2A;SLC1A2;CXCL5;ESAM;MS4A14;ST6GALNAC2;SOD3;CYP4B1;IRX5;SFTPD;PODN;DNM1;NGF;COL6A6;CGN;CCDC85A;TMPRSS2;BDKRB2;MAMDC2;RNF186;SERPINF1;RGS7BP;EPHA4;SELENBP1;CSF3;ADAMTSL2;ST8SIA2;KIRREL3;GPR39;TNXB;ABI3BP;SCARA3;HPGD;IL33;FBLN5;QTRT1;ADAMTS1;MN1;ADAMTSL1;AP1M2;INMT;PCDH1;NCKAP5;COL1A2;IGSF10;VCAM1;PTGI…	224	4.2e-07	7.41e-07
FOXO1	SCGB3A2;KDR;COL6A3;CCL2;IL33;MMP3;TIMP3;TAC1;SERPINE1;STC1;IGFBP5;NPY;FJX1;MFAP4;SPRY4;SOX9;PAMR1;CHRDL1;MN1;FBLN5;CXCL12;PKIA;SRPX;SCNN1G;PEG3;RGS4;ADAMTS1;NOS3;ABI3BP;FLNC;DPYSL3;RSPO3;IGFBP3;FAT1;SLIT2;ASGR1;RND3;NET1;ALDH1A2;COL1A2;COL5A1;VCAN;B3GALT6;SHANK3;FN1;S1PR3;PDGFRB;EMP1;MXRA8;ANPEP;TNXB;TMEM45A;HSPG2;PARVB;CD109;LRP1;ZC3HAV1L;CD248;LTBP4;FMOD;F13A1;BHLHE41;PLXNB2;ENPP2;TSPAN8;EFEMP1…	141	4.49e-07	7.88e-07
GLI2	IGFBP5;SLCO2A1;THBS1;SDC2;SLC4A4;PLEKHG1;HAS2;TBX3;IGFBP7;SCARA3;LOXL4;DCLK1;MFAP5;F13A1;MMP3;DOCK4;CYP1A1;DYSF;SLC7A2;PCOLCE2;LAMP3;FJX1;ALOXE3	23	4.92e-07	8.58e-07
HOXA5	DCN;CYP1B1;SRPX;PROS1;PID1;ANPEP;FLRT3;VCAN;GFPT2;LTBP1;LAMC1;COL8A1;SLC7A2;MAL2;ALDH1A3;COBL;THBS1;LAMA3;CGN;MYO5C;FOXA1;OSBP2	22	5.87e-07	1.01e-06
SMAD5	EFEMP1;FMOD;SLC1A3;PODN;SOX7;ALOXE3;COL16A1;TFPI2;LOX;MYO5C;SLC4A4;OGN;SLC6A4;FHL1;ROBO4;BICC1;PCOLCE2;AP1M2;CD300LG;NKD1;VLDLR;PRG4;TCF21;ZC3HAV1L;GAS1;GJC1;TGFB2;KANK1;TMEFF1;GPM6B;STC1;SGCE;S1PR3;TRIM59;AKAP12;PDGFRA;SLIT2;EGFR;CACNA1B;PTPRD;ABCA9;ADAMTS5;CD34;GPR88;PRELP;ADAMTSL2;INMT;PARD6B;SLC15A2;CGN;TMEM144;FGF2;LAMA4;WWC1;SCN7A;SEMA3E;GDPD1;SDC2;BHLHE41;CC2D2B;PPL;POP1;COCH;GKAP1;ME1;ABI…	254	5.87e-07	1.01e-06
ETV4	VLDLR;IL33;HPGD;CP;NPY;ITGA1;KCNE4;SPARC;AHNAK2;MAL2;CLU;ADAMTS1;THBD;RARRES1;PLEKHG1;SCARA5;SULF1;ASGR1;LOX;DIO2;CPE;WNT2B;LIMCH1;TMPRSS2;IGFBP5;MRC2;SLC7A8;FOXA1;ID4;NPR2;GPM6B;ELF3;PCDH18;SLC5A3;OSBP2;FZD4;RBP4;COL18A1;MUC16;SCNN1G;SOD3;CSPG4;IGFBP3;TMEM45A;CLDN18;SDC2;LAMP3;LRP1;PRSS23;SLC24A1;CHAC1;BOC;SOX9;SELENBP1;BCL6B;SFRP1;PROS1;GJA1;SCARF2;LAMC1;DACT1;EFNA1;MN1;FBLN2;ADAMTSL3;MSLN;LHFP…	113	6e-07	1.03e-06
DPF2	INMT;DOCK1;SGCE;SLC6A4;SLC4A4;F13A1;AP1M2;PRELP;CPXM1;MYO5C;CACNA1B;TNC;SPON1;SLIT2;EFEMP1;ROBO4;PODN;FHL1;TFPI2;CD34;CHAC1;MFAP4;PCOLCE2;ALOXE3;SOX7;GJC1;RBP1;SOX9;SCN7A;EGFR;ADAMTS15;TAC1;LAMP3;GUCY2C;WFDC2;UNC5C;FNDC1;GPR39;NKD1;TDRD5;TMEM100;CAV1;ASAH2;VLDLR;ANO1;GDPD1;CCDC85A;SIGLEC1;DPYSL3;PRG4;TBX3;ADAMTS1;HKDC1;PRICKLE2;TBC1D16;GAS1;MAFB;SEL1L3;TMEFF1;TRIM59;PRUNE2;LAMC1;MRC2;SDC2;FLT1;CY…	239	6.44e-07	1.1e-06
NR5A2	ALDH1A3;TSKU;LAMC1;RND3;ELF3;CYP1B1;COL5A2;CYP1A1;LIMA1;CGN;SLC45A3;LOXL4;SOX9;UPK3B;MYO1B;EDN1;GPX3;TMPRSS2;SH3D19;EMP1;MGP;MAFB;CXCL12;CAV1;DCLK1;CYP26B1;TBC1D9;THBS1;CCDC85A;CPE	30	6.97e-07	1.18e-06
JUND	ADAMTS1;ABCA9;FHL1;PODN;CD300LG;TFPI2;WWC1;EGFR;SLC4A4;MYO5C;ROBO4;PRELP;AP1M2;INMT;COL5A1;GHR;EFEMP1;SLIT2;ALOXE3;VCAN;CLIC5;HKDC1;F13A1;MMRN1;CD34;BICC1;SOX7;ATP1A2;TBX3;COL3A1;FBLN1;LOX;DPYSL3;MS4A14;GDNF;LAMA4;SPON1;COL12A1;LAMC1;PPL;AKAP12;TNC;KANK4;BDKRB2;DCN;PCOLCE2;ENPP2;TAC1;GJC1;NFIB;GPM6B;RBP1;SDK1;ZC3HAV1L;LGI3;NKD1;FERMT2;TMEM100;SLC15A2;ASAH2;S1PR3;PARD6B;STC1;PCDHGC3;HMCN1;TSPAN12;…	235	1.08e-06	1.82e-06
THAP1	ABCA9;TFPI2;EFEMP1;MYO5C;SLC6A4;PODN;INMT;SCN7A;GPR39;MMRN1;CD300LG;CD34;CYP26B1;AP1M2;OGN;LOX;WFDC2;COL16A1;ROBO4;SPON1;GPM6B;SLC4A4;PCOLCE2;CC2D2B;SOX7;FHL1;AKAP12;STC1;LAMC1;SEC14L3;FERMT2;PLEKHG1;SLC15A2;DPYSL3;PRG4;SGCE;CCL2;TPH2;SFRP4;CACNA1B;SNX7;TBX3;ADAMTS5;ALOXE3;CACNA1C;LAMA4;VLDLR;SLC39A2;GFPT2;ZC3H12C;TAC1;TNC;SLC1A3;SOX9;GPNMB;ADAMTS1;PRICKLE2;TSHZ2;MAFB;COL5A2;COL6A6;CFH;SDC2;CAV1;…	256	1.26e-06	2.11e-06
GABPA	RARRES1;IL33;SPARC;TMEM45A;VCAN;HTRA1;IGFBP7;PDK4;CFH;NCKAP5;FBN1;SERPINH1;PXDN;PODXL;LUM;PCYOX1;COL3A1;IGFBP3;FKBP9;LTBP1;CPE;VGLL3;PALMD;SRPX;LIMCH1;FLRT3;SELENBP1;MYO5C;BDKRB2;PROS1;MAMDC2;THBD;NID1;EPHA4;HPGD;TMEM47;COL5A1;TMEM100;PTPRK;FHL1;ELF3;TSPAN8;SGCE;DPYSL3;EPB41L1;FSTL1;PLAT;SDC1;TBX3;EFEMP1;PDGFC;SNX7;C1QTNF1;IL1R1;PIK3R3;NFIB;PKIA;LOXL1;COL18A1;SCARA5;COL4A5;GJA1;S100A16;PLEKHG1;FG…	305	1.66e-06	2.77e-06
ZNF665	SCN7A;IGFBP5;SFRP1;TMEM100;BOC;ISLR;SPARC;SLIT3;LHFP;IGFBP7;DCN;ADAMTSL3;FBN1;NFIB;LAMC1;SMOC2;LAMA4;MRC2;DCBLD2;SEMA3D;GHR;SLIT2;PDGFRA;NID1;LRP1;CD248;PTGIS;COL6A1;ADAMTS9;LIMCH1;COL14A1;CCL11;MERTK;OSMR;PCYOX1;PTPRG;GSTM2;SGCE;GLI3;OLFML3;EGFR;FGD5;AEBP1;DSE;CTSK;C1QTNF7;SRPX;POSTN;ADAMTS1;SLC23A2;IL1R1;MAL2;TNC;NCKAP5;MYOF;HSPA12A;GPX3;PARD6B;NCS1;MYO1B;ME1;LMO7;WWC1;PTPN21;TIMP3;BMP4;POP1;CY…	69	1.78e-06	2.95e-06
HOXC6	OGN;COL16A1;PCOLCE;MLC1;TCF21;NOS3;CP;PDZRN3;DDR2;TEK;RND3;RENBP;RARRES1;STARD13;MSLN;FBLN2;FOXC2;DYSF;MMP19;HKDC1;GPD1;IGFBP3;ENTPD2;DOCK4;TMEM144;LAMA5;TFPI2;CHAC1;GPM6A;CSPG4;GRB10;CIDEC;COL18A1;MAK;ADRA1D;SEMA3D;FJX1;CYR61;LAMB1;CAV2;TMEM100;NPL;PPL;CTGF;PPP1R12B;RAI14;MAFB;AHNAK2;DPT;DACT1;GPNMB;WIF1;DSE;HSPB8;AQP1;SLC6A14;CCL7;GPR88;IGFBP5;F13A1;LIPF;SELENBP1;TSHZ2;FMOD;EMP1;NID1;PRG4;ALDH1…	139	2.13e-06	3.52e-06
TFDP1	SLC6A4;GHR;ABCA9;ALOXE3;FHL1;RARRES1;ADAMTSL3;PCOLCE2;SLC1A3;INMT;RGS7BP;LOX;SCN7A;SPON1;SDC2;FERMT2;COL5A1;PRG4;SOX9;TBX3;CLEC3B;CAV1;SOX7;VCAN;SLIT2;GPM6B;SLC1A2;EGFR;MAFB;TNC;SLC4A4;NKD1;ZHX3;COL16A1;TSHZ2;PEG3;TMEM100;TAC1;MLC1;FBLN1;PARD6B;PPL;GUCY2C;OGN;DPYSL3;CACNA1B;AFAP1L1;CD300LG;GPR88;UNC5C;S1PR3;COBL;FGF2;LOXL4;CYP1A1;KIRREL3;NFIB;ME1;SH3D19;PROS1;GFPT2;PDK4;SYNPO;CFH;PLCB1;CPE;TRIM59…	225	3.37e-06	5.53e-06
SMAD3	TSPAN8;ALDH1A1;PLS3;LUM;CP;IGFBP3;SLC4A4;SH3D19;DAB2;MAL2;SLC7A2;DCBLD2;GJA1;MYO1B;ATP8B1;CLU;PPP1R12B;HTRA1;TNC;AP1M2;OLFML3;BMP1;COL18A1;IGFBP7;SERPING1;ST6GALNAC2;LTBP3;PODXL;AKAP12;THBS1;PTPRK;GFPT2;RND3	33	4.14e-06	6.76e-06
HSF1	IGFBP3;BMPER;PLAT;EDN1;LAMC2;SMTN;CSF3;THBS1;EPPK1;DIO2;C7;NGF;MMP3;RSPO3;HHIP;CCDC85A;GREM2;POSTN;COL5A1;TMEM45A;NKAIN1;PGM5;DACT1;CDH5;WWC1;CYP4B1;DYSF;GDF10;COL12A1;LPAR1;SHANK3;MFAP5;KIRREL3;RNF186;CYR61;BDKRB2;LMO7;WIF1;COL8A1;ANKRD13B;DCLK1;NCS1;SLC6A4;FMO2;EGFLAM;ISM1;VGLL3;ATP6V0D2;FOLR2;CGN;LOXL1;UCP3;BMP4;PGPEP1;VCAN;QTRT1;GUCY2C;ALOXE3;CTGF;MS4A4A;SERPINE1;SLC6A14;C1QTNF7;PARD6B;MICALC…	388	5.06e-06	8.22e-06
ZNF622	HPGD;UGT1A1;FLNC;PRSS23;FLRT3;SLC4A4;HSPB8;SRPX;ALOXE3;CYR61;ESAM;ATP6V0D2;CLDN4;CYP1B1;AKAP12;PODN;COL6A3;ADAMTSL3;CD109;CYP4B1;FBLN5;PGM5;AHNAK2;MMP3;MYOF;LNX1;DYSF;COLEC12;ALDH1A2;MAFB;STC1;IGFBP3;LOXL1;ATP8B1;CIDEC;CAV1;ITGBL1;CPEB1;PCDH1;AXL;SYNPO;SERPINE1;SDK1;MMRN1;DIO2;HKDC1;GREM2;PRG4;OSMR;FRMD4A;CHAC1;VLDLR;RND3;CAV2;VGLL3;GPD1;S100A16;ADAMTS1;GRB10;IGSF3;TMEM144;LIMCH1;ISM1;TFPI2;PTPRB…	222	5.81e-06	9.39e-06
MYC	PODXL;CCL2;PAMR1;ALDH1A1;HAS1;AXL;CD200;FMO2;SERPINE1;RARRES1;CFH;DCHS1;GDPD1;MCOLN3;LAMB2;ADAMTS5;TSPAN4;FGF1;PENK;TEK;COLEC12;CYR61;FAT1;CHAC1;SGCE;BTBD3;LIMCH1;MICALCL;GP5;SPRY4;HTRA1;C3AR1;RND3;MMP19;MAK;NPR2;PCYOX1;CPE;FMN1;OLFML3;EGFR;PROS1;SH3PXD2B;FLRT3;TSPAN12;ENTPD2;TBX3;BMPER;DOCK4;TREM2;IGFBP5;SLCO2A1;FN1;IL6;CCDC85A;ARHGAP31;IGFBP3;LTBP2;COL4A3;HAS2;EDN1;SELENBP1;LAMC2;SYNPO;SERPINF1…	351	6.28e-06	1.01e-05
HIC1	BMPER;CPEB1;DCHS1;IGF2;PARD3B;STC1;COLEC12;PAMR1;GDNF;AFAP1L1;MLC1;SLC4A4;LTBP2;PTPRB;DYSF;SLIT3;FBLN2;TGFB2;HHIP;MAMDC2;FAM189A2;CPE;DPEP1;SLCO2A1;PODXL;KANK4;MN1;LAMA2;GRB10;DCLK1;PTPRG;MSLN;ADAMTS5;SERPINF1;PCDH1;TEK;FLNC;ELF3;LMO7;TSPAN18;FGF1;ST8SIA2;LOX;CGN;ENPP2;NKAIN1;SLC7A2;LNX1;BICC1;CD300LG;GPX3;RNF186;DDR2;TAC1;CTGF;GATM;SEMA3E;IGFBP3;RBP4;KIRREL3;COL6A1;TTYH2;GFPT2;ACVR2B;FLT1;AXL;NC…	222	7.02e-06	1.12e-05
TEAD2	ADAMTS1;ENPP2;SPON1;EFEMP1;RARRES1;LOX;SOX7;TNC;ABCA9;PODN;PDGFRA;FMO1;ADAMTSL3;SLC4A4;MAFB;PCOLCE2;SLIT2;VLDLR;TFPI2;INMT;PTPRD;ROBO4;SOX9;C7;SLC6A4;SLC34A2;DCN;GPM6B;TGFB2;COL5A1;TAC1;VCAM1;UNC5C;FHL1;SCN7A;RBP1;CAV1;GJC1;FLVCR2;GAS1;FGF2;PROS1;ASAH2;ARHGAP31;FERMT2;COL16A1;SIGLEC1;DPYSL3;PRG4;MYO5C;TBX3;MMRN1;ADAMTS5;ALOXE3;GKAP1;CCL2;PDK4;SLC5A3;GDPD1;MYO1B;TRIM59;CFH;ME1;PARD6B;SLIT3;S1PR3;G…	252	1.52e-05	2.42e-05
KLF9	EDN1;DACT1;THBS1;IL6;CCL2;CYR61;SLIT2;CYP26B1;CTGF;RSPO3;FJX1;CAV1;RGL1;CYP1B1;EMP1;PTPRG;ITGA1;SERPINE1;CGN;LIMA1;PTGDS;SCARA5;SERPINF1;MAMDC2;COL1A2;TMEM144;MYO5C;GREM2;PDK4;IGFBP3;SULF1;UNC5A;PLEKHG1;RGMA;AXL;KANK4;TSHZ2;FLNC;FABP3;MPDZ;TBC1D16;TMEM45A;COCH;LUM;ADAMTS5;BGN;SLC24A1;GPNMB;COL4A5;LRP1;CFH	51	1.55e-05	2.45e-05
CDX2	CLDN4;RAMP2;SLCO2A1;PIP5KL1;ANPEP;SEMA3E;LRRN4;RSPO3;MAFB;CCDC85A;FABP3;FLNC;ADAMTS4;FLVCR2;AFAP1L1;LOXL1;LRP1;TMEM47;GREM2;ABCC5;NKD1;FGD5;CYR61;AHNAK;SOX7;COL4A5;CFH;COL14A1;GPX3;CYP1A1;ADAMTSL2;NPR2;SIAE;FMO1;SYNM;GHR;MYH14;CYP1B1;CTGF;GPM6A;NKAIN1;SCGB1A1;NES;COL16A1;TMEM144;LHFP;SLC1A2;GLI3;LARP6;COL18A1;FERMT2;PPL;TSPAN12;SLC7A8;CIDEC;PARVA;DOCK4;UPK3B;ARHGAP29;DACT1;MXRA8;FBN1;GPNMB;OGN;TS…	167	1.69e-05	2.66e-05
HIF1A	S1PR3;USP31;CXCL12;HTRA1;IGSF10;DSE;SEL1L3;TFPI2;SYNM;ABCC5;FKBP14;RASSF8;OLFML3;HMCN1;EFEMP1;DLC1;THBS1;SOD3;WWC1;FOXC1;TIMP3;PCOLCE2;FJX1;GKAP1;THBD;IL1R1;CHAC1;TBC1D16;ADAMTS15;PODXL;TMPRSS2;LAMC2;MICALCL;LAMC1;HSPB8;FERMT2;SH3D19;GFPT2;PCDH1;LARP6;LOXL4;ME1;LIMA1;SLC6A14;TSPAN7;PDGFC;CYR61;SPARC;DPEP1;SERPINE1;RENBP;HSPA12A;RGMA;RAI14;DIO2;CGN;ALDH1A2;CAV2;GPX3;COCH;NES;LOX;PKIA;MAFB;FOXC2;VC…	282	3.83e-05	6e-05
OTX2	CTGF;VGLL3;SPARCL1;MMRN1;RHOJ;CP;LUM;KDR;FLT1;TLL2;PAMR1	11	4.02e-05	6.26e-05
SIX5	OGN;EFEMP1;VCAN;PODN;SLIT2;SOX7;FHL1;SLC6A4;ENPP2;RARRES1;SLC4A4;F13A1;ADAMTS15;LOX;TBX3;HKDC1;TNC;PCOLCE2;SLIT3;MMRN1;AP1M2;COL16A1;MYO5C;ABCA9;ADAMTS1;DPYSL3;CC2D2B;GREM2;FMO1;COL5A1;CCDC85A;BICC1;TBC1D9;CD34;DIO2;ASAH2;ATP8B1;MCOLN3;SEC14L3;GFPT2;PRICKLE2;SFRP4;MYO1B;FERMT2;SLC1A2;PRRX1;TCF21;GPR88;NKAIN1;GAS1;SCN7A;OLFML3;CD248;TLL2;PTPRM;SDC2;TMEFF1;TMEM47;S1PR3;HSPA12A;MFAP4;PTPRD;CD109;GHR…	251	4.17e-05	6.47e-05
EHF	POSTN;SLC7A8;STC1;TFPI2;THBS2;IL33;KDR;BMP4;MME;PID1;DCN;COL8A1;TM4SF19;BICC1;CCBE1;FN1;SDC2;HMCN1;IGFBP3;PLAT;EDN1;ABI3BP;ADAMTS9;SLC6A14;CYP1A1;CLDN4;HSPB8;OLFML3	28	4.22e-05	6.51e-05
TARDBP	GDNF;ABCA9;SOX7;RBP1;SCN7A;COL16A1;TBX3;MS4A14;LOX;SLC6A4;FHL1;GPM6B;PODN;PRELP;SPON1;AP1M2;SLC4A4;PCOLCE2;VGLL3;THBS2;SOX9;TAC1;HSPA12A;EFEMP1;PCDHGC3;CAV1;CCL2;GAS1;SIGLEC1;TFPI2;OGN;PRG4;ENPP2;MAFB;CHD5;LAMA4;MCOLN3;GJC1;CYP1B1;HKDC1;SEC14L3;GPNMB;BHLHE41;SLC15A2;TSPAN8;STC1;SH3D19;VLDLR;SRPX;FXYD1;PTPRM;PARD6B;FERMT2;ASAH2;COL5A1;HPGD;GKAP1;SLC7A2;TEK;COL8A1;EGFR;PRICKLE2;CD34;INMT;PROS1;PLCB…
PITX2	ADAMTS5;PDK4;AKAP2;TMEM100;PEG3;SLC5A3;TPH2;ALDH1A1;LAMC2;KDR;GAS1;ROBO2;PLAT;SCARA3;FZD1;AXL;FOXC2;CDC42EP1;CCDC85A;CYR61;COL3A1;FJX1;CACHD1	23	4.79e-05	7.32e-05
U2AF2	MMP3;COL12A1;CCBE1;PRUNE2;CPEB1;PODN;DDR2;MMRN1;PDGFRA;LAMA2;ABCA9;CHAC1;SLC4A4;DIO2;CYR61;PIK3R3;FGF2;MN1;ITGBL1;HSPB8;MAK;CHRNB2;CYP26B1;PCDHGC3;SYNPO;PLVAP;PRICKLE2;NPL;COL14A1;SLC8A2;AEBP1;GATA6;SFRP1;BDKRB2;PKIA;C7;COL3A1;CSF3;PARD6B;GREM2;TMPRSS2;COLEC12;OLFML3;IL33;THBD;VGLL3;ANKRD13B;C6;ESAM;PGM5;ELF3;COL5A2;FMOD;LAMA3;TRIM59;EPPK1;RASSF8;NR2F2;LNX1;MYH7;FLT1;PTPRB;CACHD1;BCL6B;EGFLAM;ROB…	381	5.76e-05	8.75e-05
NR2E1	CPE;SDC1;TREM2;MN1;MERTK;AXL;EPPK1;LTBP1;SNX7;LAMB2;GKAP1;CHRNB2;GAS6;ACVR2B;PDZRN3;CTSK;ST6GALNAC2;COL4A5;RBFOX2;SHANK3;RGMA;MAFB;LIMCH1;SH3BGRL2;SDC2;TMEFF1;EMP1;CTGF;TNC;PROS1;ROBO2;VCAM1;MATN2;PLAT;GPM6B;SH3D19;IGFBP3;DPYSL3;ID4;SEL1L3;FBLN5;MAMDC2;YAP1;CHRDL1;NES;FABP3;GPNMB;AEBP1;NRP2;ISM1;TIMP3;IL33;CXCL12;POSTN;SLC4A4;FLRT3;HAS2;GJC1;TFPI2;EMP2;RAI14;NET1;COL12A1;LAMP3;GAB1;PCDHGC3	66	6.67e-05	0.000101
IKZF1	MN1;MLC1;LHFP;BCL6B;IGFBP5;CAV1;BICC1;SLC6A14;SLC1A3;PROS1;BMP4;GAS1;TMEM47;ANO1;BOC;GREM2;SULF1;BDKRB2;S1PR3;NR2F2;RND3;PAMR1;CLEC14A;PRRX1;RHOJ;FLRT3;DDR2;PRELP;SRPX;IGFBP7;BHLHE41;TM4SF19;GUCY2C;VLDLR;MFAP4;DCLK1;CTTNBP2NL;GHR;BMPER;CALD1;HHIP;OGN;FOXA1;ATP8B1;FMOD;SLC4A4;YAP1;TMTC3;GAB1;PTPRM;TBC1D9;PTPRD;LAMB1;PXDN;AHNAK;PIGR;ATP1A2;DSE;FNDC1;SERPINH1;COL4A3;RGL1;SPON1;GRB10;ENPEP;GPM6A;ANTX…	115	6.95e-05	0.000105
STAT1	SCGB1A1;MXRA8;ASGR1;CD34;NES;NKD1;RARRES2;SFTPA1;GPIHBP1;GDF10;ALDH1A2;GPD1;C1QTNF1;ADAMTSL2;SLC8A2;CPXM1;FBLN2;AEBP1;FOXC2;ALAS2;GP5;SSC5D;CD300LG;FZD2;NPY;RENBP;SFTPD;CHRNB2;AQP5;CACNA1B;COL4A3;ANPEP;NKAIN1;PTGDS;SPEG;SIGLEC1;PCYOX1;HSPB8;ID4;DAB2;COL12A1;TMEM47;SLC7A2;PRSS23;CHAC1;GUCY2C;SCGB3A2;UNC5A;EGFLAM;RSPO3;PPL;CYR61;CYP1A1;WIF1;COBL;MGP;NR2F2;TMEM100;CD200;FBN1;NGF;COL3A1;PKHD1L1;TREM2…	367	7.8e-05	0.000116
SP100	MGP;COL4A5;ITGA1;GHR;ADAMTS1;TSPAN12;ID4;LUM;SLIT2;ZC3H12C;C3AR1;COL12A1;FLRT3;FN1;HMCN1;DOCK4;RGL1;FBN1;CTSK;PCYOX1;MAL2;ABCC5;ENPP2;CFH;SCARA5;HIVEP3;COL13A1;TAC1;CNTN4;CHAC1;OPHN1;LAMP3;DNM1;COL6A2;SERPINE1;GRB10;VLDLR;TFPI2;FAM189A2;LARP6;COL6A3;ANKRD13B	42	7.73e-05	0.000116
SNRNP70	PDZRN3;SFRP4;FGD5;ITGBL1;PGM5;LAMA2;ADRA1D;RNF186;SCN7A;PRSS23;ALDH1A2;FBLN5;ABCA9;AEBP1;ELF3;PCDH1;AXL;PDGFRB;PDK4;MMP3;SLCO2A1;COL14A1;DIO2;IL1R1;MFAP4;NRP2;KCNE4;C1QTNF1;UGT1A1;CYR61;EFNA1;GPNMB;COL3A1;CYP1A1;MAK;DDR2;CLU;FMN1;VGLL3;SH3D19;SLC6A4;PIK3R3;COLEC12;SERPINF1;BICC1;CGN;SLC7A8;C2;FHL1;CTGF;C4A;COL5A2;EMP2;FLVCR2;GUCY2C;DCHS1;THBS2;PLCB1;NKD1;FOXP2;SERPINE1;PPL;YAP1;LAMB1;SLC1A2;HTRA3…	229	8.55e-05	0.000127
YY2	TSPAN8;LUM;HMCN1;NCKAP5;COL6A3;GPIHBP1;UGT1A1;TPH2;CACNA1B;HAS2;RSPO3;TREM2;SERPINE1;SCGB1A1;CFH;FXYD1;PDZRN3;PKHD1L1;MAK;DCN;MICALCL;SCGB3A2;TFPI2;CC2D2B;RASD2;IL6;DIO2;MYH7;WIF1;RGS4;CSPG4;MMP3;MRC1;HEPH;ZBED6;CHAC1;OLFML3;MS4A14;ALDH1A2;CD200;COCH;ADAMTSL3;MGP;PAMR1;SLC8A2;PDGFC;THBS2;LAMA4;EFEMP1;SCNN1G;SRPX;CYP4B1;NGF;GHR;HAS1;OGN;EPHA4;TSHZ2;PLEKHG1;ADAMTS4;EMP1;CXCL5;LGI2;COL5A1;NID1;SOX7;…	108	9.99e-05	0.000147
SMAD4	GJA1;HKDC1;IGFBP3;TSPAN8;COL5A2;GPR39;LUM;HTRA1;TBC1D9;ST6GALNAC2;PDGFRA;CACHD1	12	0.000107	0.000157
HNRNPLL	PRG4;PKHD1L1;SLCO2A1;CIDEC;PCOLCE;UGT1A1;C6;GATM;MAFB;AP1M2;GREM2;PTPRD;FGD5;PRUNE2;FBLN5;SLC1A2;COBL;SLC8A2;ABCA9;GPD1;C2;FXYD1;SFRP4;CGN;VGLL3;CLU;SCARA3;ENPP3;ENPP2;SLC4A4;SLC45A3;SEMA3D;COL5A2;GPNMB;RNF186;CAV1;LOX;RBP4;OLFML3;MXRA8;SLC6A4;PCSK6;FLRT3;MYO7A;LAMB2;FOXP2;TSKU;PTPN21;BICC1;TSPAN8;PCOLCE2;OSBP2;DST;ASGR1;FLVCR2;PLAT;ELF3;ABI3BP;CCDC24;SLC1A3;SERPINE1;PALMD;TMEM144;PTPRM;ATP6V0D2;…	249	0.000109	0.000159
YBX1	IRX5;MYO5C;ESAM;LPAR1;MERTK;CPE;FLRT2;FHL1;FSTL1;F13A1;PPL;FERMT2;FAT1;NES;EPHA4;CSPG4;RGL1;AP1M2;CYGB;LIMA1;PXDN;EDN1;PRSS23;ASGR1;HAS2;DLC1;AKAP12;FLVCR2;OSBP2;SPARC;LOX;RGS4;THBS2;FZD4;COL8A1;PTPRB;S1PR3;MATN2;BMPER;MAMDC2;TSPAN8;FOXC1;ADAMTS9;FJX1;LAMA4;DYSF;MAFB;ADAMTS1;CTSK;LAMA2;CYP1A1;EFNA1;SEL1L3;TLL2;PDK4;PID1;RND3;TPH2;ID4;DACT1;FKBP14;CCBE1;LARP6;PLVAP;LUZP1;CFH;PIK3R3;IL6;SRPX;LIMCH1…	165	0.000124	0.00018
ZNF431	C4B;SIAE;IGFBP5;SRPX;LAMC1;CD248;HAS2;LAMA4;ABI3BP;SCN7A;TMEM45A;SERPINE1;LRP1;DSE;LAMB2;LHFP;COL5A2;SLIT3;COL4A5;C1QTNF7;EFEMP1;OSMR;IGFBP7;PCOLCE;MS4A4A;ISLR;SERPINF1;SPARC;COL14A1;FBLN5;ADAMTS9;CYGB;AHNAK2;LOXL4;CACHD1;NID1;MRC2;COL5A1;ANTXR1;DCN;COL6A1;PDGFRA;MMP19;VSTM2A;BOC;PIP5KL1;ST8SIA2;SFRP1;BMP1;SEMA3E;GLI3;BDKRB1;LTBP3;SELENBP1;OLFML3;BCAM;NET1;SERPING1;TSPAN7;INMT;PRELP;RHOJ;KIRREL;N…	100	0.000131	0.00019
LDB1	SGCE;EFEMP1;SPON1;DPYSL3;FHL1;CD300LG;PRELP;WWC1;TNC;PODN;RBP1;AP1M2;SLIT2;BDKRB2;CD34;SLC6A4;LOX;MAFB;INMT;TGFB2;FMO1;TFPI2;F13A1;FAM189A2;NKAIN1;TBC1D9;ROBO4;ABCA9;SOX7;ENPP2;GPM6B;GJC1;SFRP4;NKD1;COL5A1;SLC4A4;SEC14L3;PCDH18;SFTPB;VCAN;SCN7A;UNC5C;PEG3;MCOLN3;ELN;SLC1A2;FGF1;SOX9;TBX3;PTPRD;HKDC1;ADAMTS15;GDNF;FERMT2;PCDHGC3;FMN1;LIPF;CACNA1B;CYP1A1;SDK1;ADAMTS5;KANK4;ARHGAP31;ASAH2;TBC1D16;MU…	239	0.000194	0.00028
NFATC1	RARRES1;TNC;DPYSL3;INMT;F13A1;FHL1;LOX;ADAMTS1;CPXM1;CD300LG;SFTPB;CACNA1B;SLC4A4;MSLN;SOX9;PRELP;FMOD;COL16A1;TCF21;PODN;GAS1;CHAC1;ZC3HAV1L;EFEMP1;DACT1;AP1M2;LGI2;PTPRM;GFPT2;VLDLR;ABCA9;HKDC1;SOX7;GREM2;GJC1;ASAH2;COL12A1;PTPRK;WWC1;MMRN1;TBC1D16;COL5A1;NFIB;LAMP3;TDRD5;ELN;VCAN;TBX3;KIRREL3;TAC1;S1PR3;GPM6B;SLC1A2;PRG4;PRICKLE2;SPON1;PALMD;TSPAN18;SEL1L3;CYR61;TPH2;ABI3BP;EMP2;TRIM59;GKAP1;C…	207	0.000302	0.000433
SMARCA4	ABCA9;LOX;FHL1;EFEMP1;WWC1;SPON1;GPM6B;INMT;OGN;RARRES1;SOX7;SGCE;ADAMTSL3;PCOLCE2;VCAN;MS4A4A;CGN;TAC1;RBP1;TBC1D9;SLC34A2;LAMC1;AFAP1L1;SLC4A4;MMRN1;COL5A1;SCN7A;TFPI2;SDC2;DPYSL3;EGFR;VCAM1;CC2D2B;ASAH2;NKD1;MSLN;CACNA1B;FBLN1;GHR;SLIT2;ADAMTS5;S1PR3;CD109;TBC1D16;COL16A1;GJC1;PXDN;HSPA12A;TSHZ2;MFAP4;PARD6B;MCOLN3;CHD5;TCF21;ADAMTS15;COL6A6;ZC3H12C;LAMA4;FERMT2;FGF2;PRSS23;AKAP12;GKAP1;GDPD1;…	201	0.000354	0.000505
ZNF91	SCN7A;IGFBP7;DSE;SIAE;TMEM45A;ISLR;LHFP;ADAMTSL3;DCBLD2;MGP;CTGF;NRP2;BGN;SLIT3;AEBP1;GLIS2;NID1;SULF1;SPARC;PCYOX1;EMP2;PROS1;HAS2;TMEM47;FKBP14;BOC;SCARF2;LRP1;RAMP2;CD248;DCN;PLXNA1;LGI2;SERPING1;SGCE;RHOJ;ADAMTS9;POSTN;ENPP2;TNC;NCKAP5;CTNND1;SLC23A2;MAL2;CAV1;BMP4;SDC2;WWC1;PDZRN3;KANK4;TSPAN12;MCOLN3;ADAMTS1;HSPA12A	54	0.000368	0.000523
FOS	ALAS2;OLFML3;PID1;SEMA3D;LHFP;UPK3B;RND3;MRC2;RGS7BP;MATN2;APCDD1;TSHZ2;CCL2;MYO7A;HSPG2;PTGIS;SRPX;LAMC2;CGN;GPM6A;SYNPO;MME;CTGF;COL6A2;FLRT3;POSTN;PDK4;LARP6;LOXL1;COL5A1;SPEG;BCAM;LOXL4;COL13A1;MAK;PROS1;MCOLN3;PPL;ALDH1A3;CPEB1;KDR;CYP4B1;EMP1;SPARCL1;HIVEP3;PTPN21;GAS6;ZC3H12C;FZD2;COL6A1;SCARA3;FGD5;TGFB2;AHNAK2;KCNRG;LAMB2;BMP4;PXDN;MAFB;DCLK1;IGFBP3;CYR61;PLXNA1;PLXNB2;SLC8A2;RBP1;BMP1;A…	154	0.000371	0.000525
ERG	CXCL5;VCAM1;BMPER;GAS1;TAC1;CSF3;DIO2;APCDD1;COL6A6;IL6;CYP26B1;HAS2;TSPAN8;RASD2;ADAMTS1;MICALCL;TMEM100;BHLHE41;MUC16;SEMA3D;MAL2;RGS4;UGT1A1;SLC39A12;NCKAP5;SLC1A3;AP1M2;ASPN;COL3A1;SOX9;CYP4B1;ELN;ENPP3;C7;CSPG4;KANK4;GXYLT2;CCL7;CXCL12;RNF186;SLC34A2;CCBE1;TNC;CCL2;SERPINF1;SLIT2;PCSK6;COL8A1;DCBLD2;C1QTNF7;TLL2;ROBO2;IGFBP5;MMP3;EPPK1;GFPT2;RGMA;IGFBP3;CGN;C6;MS4A14;SERPING1;ELF3;FABP3;PTGD…	292	0.000384	0.000541
ETV1	IGFBP3;CAV1;CLEC3B;COL5A2;RGS4;ALDH1A1;ITGA1;HSPB8;FOXA1;GREM2;PCOLCE2;GPC3;MMP3;CHD5;RENBP;LAMB2;CGN;PROS1;SHANK3;SPINT1;ELF3;NOS3;COL16A1;MYH14;COBL;FLVCR2;SELENBP1;CDC42BPB;COL6A1;TIMP3;LGI2;NGF;WWC1;CYGB;NPY;FZD8;FSTL1;SMTN;CTGF;PXDN;NRP2;GDF10;C1QTNF7;PLAT;ITGA8;ALDH1A3;ALDH1A2;COL4A1;CXCL12;ISLR;FBLN5;SFRP1;CALD1;COL13A1;CCL2;GJA1;LAMC1;MN1;RGS7BP;TMEM100;SLC4A4;TMPRSS2;PRUNE2;BMPER;YAP1;ST…	68	0.00041	0.000575
CBFB	ENPP2;CCL7;TLL2;PAMR1;CLDN18;FLT1;COLEC12;PRUNE2;GPIHBP1;RBP1;RARRES2;CDH5;CP;SPON1;IL6;CPXM1;TREM2;BGN;TIMP3;GAS6;GPR39;INMT;ATP6V0D2;CD248;GPC3;CLEC3B;EGFLAM;GPR88;LOX;RGMA;RENBP;CCL2;TPH2;ISM1;SCARA5;SLC34A2;RGS4;GHR;CYGB;SFTPA1;F13A1;PDGFC;PCDH1;STC1;IL1R1;RBP4;ATP8B1;SIGLEC1;NKAIN1;SPARC;EPHA4;WNT2B;SFTPC;RHOJ;VGLL3;DNAJB3;TMPRSS2;SLC39A12;FHL1;LHFP;HAS2;SYCP1;COL5A1;GDNF;CC2D2B;TSPAN7;CSF3;…	110	0.000427	0.000595
SP2	COL16A1;EFEMP1;ADAMTS1;EGFR;PIGR;SOX7;RARRES1;PRRX1;SOX9;SGCE;TNC;SPON1;ENPP2;GPM6B;SLIT2;SLC1A3;FMO1;PDGFRA;F13A1;CYP26B1;TSPAN8;SLC4A4;PTPRD;PODN;MAFB;MCOLN3;SLC6A4;MS4A14;ADAMTS5;LOX;PRG4;ABCA9;CD300LG;CD34;GJC1;GUCY2C;FHL1;CLIC5;MYO5C;CAV1;INMT;MMRN1;ROBO4;RGS7BP;AP1M2;TBC1D9;DPYSL3;CACNA1B;TMEFF1;ASAH2;FERMT2;PTPRB;COL5A1;TAC1;TGFB2;GAS1;YAP1;HSPA12A;OGN;PTPRM;TBX3;UNC5C;SH3D19;TFPI2;SPARCL1…	278	0.000428	0.000595
TEAD4	IL6;MGP;RGS4;ALOXE3;SERPINH1;MATN2;SCNN1G;POP1;EPHB4;GDNF;ABCA9;DPYSL3;FHL1;SLIT2;TFPI2;CYP26B1;MMRN1;SCN7A;SOX7;SPON1;LOX;PCOLCE2;ADAMTS1;BDKRB2;INMT;AP1M2;GPM6B;TBX3;AFAP1L1;COL5A1;CAV1;TAC1;CGN;SEC14L3;WWC1;PRG4;UNC5C;CC2D2B;CP;CACNA1B;SDC2;SLC4A4;SGCE;PODN;HMCN1;NKD1;TMEM100;S1PR3;PDGFRB;FERMT2;SOX9;TMEFF1;TSPAN7;GJC1;DCN;ASAH2;FXYD1;TGFB2;ZC3H12C;GKAP1;SLC5A3;MN1;FGF2;TRIM59;STC1;TMEM144;ADA…	225	0.000435	0.000602
TAF15	PKHD1L1;CPXM1;BMPER;FBLN2;HTRA1;PLVAP;LAMP3;SIGLEC1;PDGFRA;PDZRN3;MYOF;UNC5A;ATP1A2;GDNF;MYH7;COL13A1;COL14A1;COL3A1;HSPB8;PARVB;RND3;GAS6;LAMA3;DNM1;RASSF8;NKAIN1;SEL1L3;MICALCL;FGF2;PIK3R3;FBN1;TGFB2;OTOA;CYR61;FMOD;MMRN1;CACNA1B;LOXL1;TMPRSS2;VLDLR;AMOTL1;MATN2;WEE2;OLFML3;LTBP1;CHRNB2;RBP1;PTPRM;GSTM2;LAMB1;FADS3;GABRA3;SLC1A3;ABCA9;PRICKLE2;PIP5KL1;NRP2;ZSCAN30;ALDH1A1;CHD5;PLEKHG1;HTRA3;KCN…	343	0.000515	0.000709
GATA2	MAL2;ELN;TAC1;ISLR;RARRES1;SDC2;RNF186;FOXF1;NKAIN1;CNTN4;TSPAN8;ALAS2;CGN;BMPER;SDC1;PCOLCE;GPNMB;SLC7A2;CHRDL1;NPY;ADAMTSL5;SLCO4A1;COL6A3;COL3A1;ZC3HAV1L;OLFML3;CFH;VCAM1;CXCL12;SLC1A3;ST6GALNAC2;STC1;ADAMTS1;FBLN2;MS4A14;GFPT2;MME;COL6A6;VCAN;AQP1;MFAP4;MST1R;PDGFRB;NCS1;IGSF10;GDNF;SPARCL1;SULF1;RASD2;TGFB2;TMTC3;WWC1;QTRT1;TEAD1;C6;LOX;NKD1;TREM2;S1PR3;SFRP1;COL14A1;TFPI2;CP;CSF3;MMRN1;ENPP…	451	0.000562	0.00077
ZNF100	SCN7A;LHFP;DCBLD2;LAMC1;KCNE4;ADAMTS9;TMEM45A;TMEM100;RAMP2;NID1;PROS1;FGD5;C7;DSE;CCL2;SGCE;HAS2;IGFBP7;CD248;SLIT3;LAMA4;SFRP1;TAC1;SIAE;RGS4;POSTN;ENPP2;CAV1;PARD6B;TNC;NCKAP5;WWC1;CPE;CTGF;GKAP1;EFEMP1;LIMA1;LRRN4;CYP1B1;SLC4A4;LMO7;TIMP3;MYOF;LIPF;ZC3HAV1L;THBS1	46	0.000577	0.000787
ESRRG	SLC5A3;CXCL5;MMP3;IL6;COL5A1;ALDH1A1;TM4SF19;CTGF;DCN;ALDH1A3;ME1;THBS1;STC1;CTSK;IGFBP5;COL6A3;ESAM;CD248;PRRX1;RAI14;RGL1;MAFB;SDC1;SH3BGRL2;LAMC1;DAB2;MERTK;GPC3;LIMCH1;FRMD4A;SLC7A2;CLIC5;MME;TBC1D9;MFAP5;VGLL3;CCL2;TIMP3;YAP1;FERMT2;TBX3;NOS3;CDH5;MAL2;WWC1;HSPB8;C2;COLEC12;RARRES1	49	0.00069	0.000937
RBM39	FGF1;SLC4A4;PKHD1L1;VGLL3;CSF3;HIVEP3;PXDN;ROBO2;DPYSL3;FMOD;VCAM1;COL12A1;CNTN4;TLL2;CPEB1;CYP1B1;HPGD;MMP3;CACHD1;COL3A1;GPRC5B;COLEC12;PLEKHG1;ADAMTS9;STC1;LNX1;GABRA3;C6;GAS6;FJX1;MAFB;SERPING1;ELN;PTPRB;CHRNB2;SSC5D;DIO2;PCDHGC3;TGFB2;SEL1L3;COL6A1;LAMA2;CYGB;AEBP1;RGL1;SOD3;CCBE1;BICC1;PDK4;SYNPO;ADAMTS1;FHL1;KIRREL;SLC1A3;CD248;FBN1;TMPRSS2;HSPB8;ESAM;GREM2;FAM189A2;NKAIN1;SOX7;ABCA9;FLRT3…	298	0.000846	0.00114
TAL1	MFAP4;VLDLR;AKAP12;PDK4;RAI14;SYNM;THBS1;ACVR2B;AHNAK;CDC42BPB;RBFOX2;CD109;SLIT2;SNX7;CGN;BICC1;WWC1;SERPINE1;PLS3;MPDZ;GJC1;S100A16;SEL1L3;PKHD1L1;TSPAN12;AXL;HSPB8;STC1;FLT1;GPNMB;CHAC1;EGFR;PODXL;FAT1;TMEM144;MME;ZC3H12C;RND3;COL6A1;TFPI2;BHLHE41;BTBD3;FMO1;COL3A1;SCGB3A2;DPYSL3;ISLR;CAV1;SEMA3D;SLC23A2;ADRA1D;C3AR1;FERMT2;IGFBP7;LTBP4;GJA1;THBD;BMP4;TMTC3;AQP5;LTBP1;LIMA1;VCAN;FJX1;NCS1;PENK…	268	0.00102	0.00137
SNAI1	CIDEC;DCBLD2;IGSF3;ESAM;UGT1A1;ASGR1;LUZP1;LAMC1;LIMA1;RSPO3;SRPX;AXL;AHNAK;BDKRB1;SLIT3;C1QTNF1;NRP2;PCOLCE2;DAB2;ADAMTS9;LAMA5;TFPI2;FLRT3;THBS1;ID4;CHAC1;B3GALT6;SLC24A1;IGFBP3;TMEM144	30	0.00122	0.00164
EGR2	RGS4;MMP3;RND3;SPRY4;SERPINE1;TFPI2;FRMD4A;PARD6B;EPHA4;FBLN5;GATM;STC1;THBS1;TMEM45A;CHAC1;COL6A1;GPM6B;COL1A2;SIAE;CLU;SERPINH1;SLC15A2;IGSF10;SEMA3D;SLC45A3;COCH;CCNJ;FKBP9;ZC3HAV1L;GJA1	30	0.0013	0.00174
LIN28B	ENPP2;ASGR1;KLRG2;TFPI2;ROBO2;LAMP3;MERTK;PARD6B;RBP1;DDR2;CPEB1;COL14A1;PLEKHG1;FKBP14;COL5A2;PRSS23;GPC3;PDK4;CYB561;COL4A3;RASSF8;HHIP;TSPAN7;SLC1A3;FLRT3;COL4A5;VGLL3;SH3D19;PODXL;EGFR;FZD1;ISM1;IGFBP7;SLC5A3;CALD1;COL5A1;RND3;ANKRD13B;SLC24A1;GDPD1;SEL1L3;ITGA1;TMEM45A;PCSK6;DSE;WWC1;TLL2;TMEM100;MAL2;RAI14;GPM6A;PARVB;TIMP3;AKAP12;BICC1;YAP1;ME1;APCDD1;HSPA12A	59	0.00177	0.00235
XBP1	VCAN;NCKAP5;FLRT3;COL5A2;CCDC85A;TSPAN12;PDGFC;GLIS2;MAFB;CYP1A1;GJA1;TRIM59;PTPN21;FZD1;VLDLR;NET1;EPHA4;CTTNBP2NL;ROBO2;HSPB8;FLVCR2;TEAD3;GPNMB;RAI14;CGN;SPINT1;CCNJ;FZD2;FAT1;GPR39;SULF1;LMO7;STC1;ST6GALNAC2;GATA6;ZC3H12C;PDK4;RGL1;TBC1D9;CALD1;SOX9;SYNM;GFPT2;GAB1;AHNAK2;S1PR3;LNX1;MYO1B;KCNRG;COL12A1;BTBD3;TBC1D16;TMEM144;LPAR1;LAMP3;PPL;EDN1;IL1R1;RND3;GHR;USP31;THBS1;COBL;ACVR2B;PALMD;NKA…	143	0.00189	0.0025
RFX5	SPON1;INMT;FHL1;SGCE;ENPP2;ADAMTS1;SOX7;COL3A1;RBP1;RARRES1;SCN7A;MAFB;ZC3HAV1L;CD300LG;VCAN;PCOLCE2;TBC1D9;UNC5C;THBS2;CAV1;GPM6B;OGN;MMRN1;MSLN;MFAP4;PDGFRA;SLC4A4;SLC6A4;BDKRB2;COL5A1;SDC2;CYGB;SLC15A2;SLC6A14;COL16A1;CACNA1B;AFAP1L1;TGFB2;CD109;ZC3H12C;GKAP1;FLVCR2;LOX;DPYSL3;PRG4;MYO5C;VLDLR;ABCA9;ADAMTS15;PODN;GAS1;SPARCL1;KIRREL3;CHD5;AP1M2;GJC1;TMEFF1;GPNMB;FGF2;TPH2;PLVAP;NFIB;COL14A1;PO…	218	0.00191	0.00252
ERF	SPON1;RARRES1;SOX9;CCDC85A;SOX7;EFEMP1;MAFB;SLC4A4;COL16A1;AP1M2;PCOLCE2;FHL1;PRELP;GJC1;GAS1;CD34;CD300LG;SFTPB;MSLN;WWC1;MMRN1;ABCA9;INMT;TBX3;SFRP4;CACNA1B;SIGLEC1;SLIT2;FGFR2;LOXL1;NKAIN1;ADAMTS15;CD248;TLL2;CPXM1;FMN1;LAMA4;SLC15A2;SLC7A2;KLRG2;CHAC1;OTOA;WFDC2;YAP1;RNF186;LGI3;MRC2;LOX;SGCE;NKD1;BDKRB2;GDNF;UNC5C;GPR39;CC2D2B;ADAMTSL2;SH3D19;TRIM59;GKAP1;FAM189A2;FNDC1;SH3BGRL2;EMP2;PLCB1;T…	209	0.00193	0.00253
SMAD2	FSTL1;GJA1;COL5A2;IGF2;FZD2;IGFBP3;IGFBP7;GPR39;PCOLCE2;RBP1;PPP1R12B;GFPT2;BMP1;PPL;CLU;ST6GALNAC2;SCARA3;HKDC1;HTRA1;TSPAN8;EMP2;PODN	22	0.00263	0.00344
WT1	GATM;ANPEP;HPGD;HKDC1;MYO5C;CCNJ;CXCL12;LAMP3;SERPINF1;GPC3;TIMP3;TSPAN8;TSPAN7;CAV2;GPRC5B;SHANK3;GJA1;SPRY4;CTGF;PROS1;IGSF3;CYR61;ID4;CXCL5;BICC1;IGFBP3;CPEB1;AXL;LOX;TMEM45A	30	0.00354	0.00461
NR3C1	DIO2;TGFB2;RHOJ;CXCL12;NCKAP5;EDN1;ARHGAP29;PLCB1;F13A1;TAC1;HAS2;HMCN1;LAMA4;MERTK;CHRDL1;SERPINE1;CCL2;CILP;SPARCL1;APCDD1;TNC;LDB2;C7;SPON1;SLC7A8	25	0.00379	0.00491
HOXB7	GDF10;ALDH1A2;COL6A6;TWIST2;HPGD;PTPRM;CILP;HHIP;CYP26B1;PRG4;SLC4A4;SLC39A2;SPON1;CCBE1;BGN;DNAJB3;PIGR;TLL2;AEBP1;CLEC14A;SLC39A12;LAMC2;MFAP5;CGN;LNX1;RBP1;MAMDC2;SDK1;IL33;LRRN4;COL3A1;CACNA1C;PARD6B;TM4SF19;ISM1;MMP3;TNC;ATP6V0D2;CLDN18;CPEB1;SEMA3D;SLC6A14;STC1;SLC1A2;SLIT2;MPDZ;PIK3R3;PRICKLE2;DOCK4;ID4;LTBP2;DPEP1;SOX9;PTGIS;DCN;FGF2;MLC1;ST6GALNAC2;SCARA5;RNF186;LOXL1;MXRA8;S1PR3;PRRX1;R…	168	0.00442	0.0057
SOX7	ST8SIA2;MS4A4A;PAMR1;BOC;LUM;C6;LPAR1;PLAT;TM4SF19;MN1;RBP4;TGFB2;ST6GALNAC2;TSPAN8;RSPO3;FAT1;IGF1;NKAIN1;C1QTNF1;PPL;ADRA1D;DCN;PDGFRA;NCKAP5;MAFB;THBD;CYP1B1;SULF1;ABI3BP;PTPRD;GABRA3;PCDHGC3;PLVAP;FBLN2;WNT2B;SFTPB;GPRC5B;WWC1;ROBO2;DIO2;IGFBP3;BMP4;LAMP3;SDC1;DCLK1;F13A1;SEMA3D;EGFR;CD300LG;HAS2;CHD5;WEE2;SDK1;TTYH2;SOX7;ASPN;FMO1;CCL7;HSPB8;GPIHBP1;PIP5KL1;VLDLR;FLVCR2;GPX3;IL33;SLC39A12;DN…	92	0.00628	0.00807
ZNF85	SFRP1;TMEM100;SERPING1;FBN1;RAMP2;IGFBP7;CTGF;LAMP3;CYR61;SLIT3;SERPINF1;TAC1;LHFP;TMEM45A;SMOC2;BCAM;ISLR;LAMC1;EGFR;GJA1;INMT;AEBP1;GLIS2;UPK3B;SPARC;NET1;RARRES2;PCOLCE;NID1;FLT1;FOXC1;TEAD3;C4B;C1QTNF7;BDKRB1;FXYD1;CDC42EP1;DCBLD2;ADAMTSL3;CCL2;RSPO3;NGF;HHIP;POSTN;IL1R1;CXCL12;MYO1B;ZC3HAV1L;MCOLN3;CPE;DOCK4;HSPA12A;HPGD;LMO7;BICC1;BTBD3;TNC;DAB2;CYP1B1;TSPAN12;CAV1;NCKAP5;ME1;ADAMTS1;MAL2;P…	76	0.00967	0.0124
GRHL2	EFEMP1;CFH;FGF2;CTGF;SNX7;FN1;DST;NFIB;TFPI2;MAMDC2;MME;SLIT2;THBS1;SH3BGRL2;FLRT3;CC2D2B	16	0.0113	0.0144
AR	MAL2;GPNMB;PGM5;FOXA1;TSPAN8;AHNAK2;VCAN;ELF3;IGFBP3;GRB10;KCNRG;MATN2;SPRY4;PAMR1;FAT1;RGL1;CCL11;TNC;CTSK;LMO7;EDN1;IRX5;ZC3H12C;CTGF;SDC2;SH3BGRL2;NKAIN1;TM4SF19;GATA6;LUM;FGFR2;FOXP2;COLEC12;C1QTNF7;WEE2;PALMD;RAMP2;FN1;CCL7;RARRES2;PROS1;OTOA;BMP4;TMEM144;GAB1;ENPEP;BMP1;GAS6;PRG4;GLI3;GPM6A;GHR;VSTM2A;NRP2;VGLL3;RND3;PARD3B;CPE;CHD5;FZD8;ADAMTSL3;FOXC1;PRUNE2;PARD6B;NCKAP5;BICC1;FLRT3;CP;AN…	158	0.0142	0.018
CEBPD	ITGA1;C3AR1;OLFML3;TSPAN12;PLAT;STC1;RGL1;SLC1A3;HSPB8;PXDN;TAC1;CNTN4;CHAC1;LARP6;DDR2;OPHN1;SERPINF1;LNX1;AHNAK2;COL6A2;HKDC1;EFEMP1;COL8A1;SERPINE1;DNM1;GRB10;CYR61;GLIS2	28	0.0168	0.0212
ZNF24	GPR88;ABI3BP;TMEM47;CCDC85A;PDGFRB;ADAMTS5;CNTN4;GATM;SMOC2;GPM6A;MLC1;SULF1;ITGA8;APCDD1;IGSF10;ALDH1A1;HTRA3;VCAN;HPGD;RBP1;GPC3;PTPRB;AEBP1;FN1;IGFBP5;CTGF;TDRD5;ADAMTS15;PTGIS;ATP1A2;KDR;CYR61;MYOF;EDN1;TM4SF19;TFPI2;COL12A1;CSF3;SPRY4;SLC39A12;RNF186;MGP;CYP1A1;IGFBP3;FMO2;ST8SIA2;C3AR1	47	0.0187	0.0235
RARA	GDF10;MS4A14;PRG4;SLC39A12;GABRA3;ELN;CD34;CFH;MRC1;SCARA5;ROBO2;C1QTNF7;C6;SLC34A2;HKDC1;THBS2;MYH7;MLC1;FOLR2;TCF21;ALDH1A2;SCARF2;MGP;RARRES2;IGFBP7;PKHD1L1;FMOD;CP;ALAS2;RSPO3;DMD;LDB2;CD300LG;SLC6A4;EGFLAM;RGS4;LIPF;LAMA2;FBLN2;FNDC1;SERPING1;ABI3BP;MS4A4A;SEMA3E;OLFML3;MUC16;TWIST2;ADAMTSL5;VCAM1;CNTN4;SLIT3;SCNN1G;IL1R1;MFAP4;MYO7A;HHIP;ABCA9;PIGR;CHRNB2;GAS1;CDH5;MAK;GJC1;ITGA8;FXYD1;SLC6…	128	0.0189	0.0237
ETS2	SERPINE1;SH3D19;F13A1;TMPRSS2	4	0.0192	0.024
BRD4	CACHD1;BCAM;GLIS2;RGMA;GPX3;CLDN18;ANPEP;MRC2;SCGB3A2;CPXM1;GABRA3;FOXC2;C3AR1;PTGDS;ADRA1D;MYH14;FOLR2;CACNA1B;UPK3B;PLVAP;SCGB1A1;BGN;GPD1;NGF;TEAD3;ENTPD2;COL6A3;C7;PGM5;PRG4;TNXB;RASD2;SFTPB;FXYD1;ISLR;AQP5;GPIHBP1;CHRDL1;AXL;CHAC1;ST8SIA2;CP;ALOXE3;SLIT3;FMO1;ADAMTSL5;CDC42EP1;GFPT2;SYNM;CLU;AHNAK2;TMEM47;RGL1;CPE;PKIA;LOXL1;PCYOX1;FLNC;LAMB2;CTGF;TLL2;GXYLT2;SLIT2;PIK3R3;DPYSL3;ID4;QTRT1;IT…	128	0.0203	0.0252
HNF4G	SLC45A3;PRSS23;NET1;PRUNE2;IRX5	5	0.0209	0.0259
POSTN	RNF186;PIP5KL1;ASPN;CASP12;FMO1;SCGB3A2;COL6A3;COL6A6;HMCN1;COL16A1;PKHD1L1;MSLN;CCL7;BDKRB1;OLFML3;CYP4B1;MMRN1;SLC6A4;KANK4;GPD1;GDF10;CCDC85A;CLDN4;TCF21;VGLL3;ESAM;HPGD;EPB41L1;PXDN;SLC15A2;HAS1;MMP19;FOLR2;C7;CLEC14A;FOXP2;SFTPD;NCKAP5;OGN;SLC34A2;ENPP3;ARHGEF17;ADAMTSL2;ADAMTSL1;LAMP3;SCARF2;RASD2;HSPG2;SMOC2;SCGB1A1;THBD;CLDN18;SHANK3;CXCL5;TMPRSS2;SLC1A2;ATP1A2;DNM1;ENPP2;SLCO4A1;PRG4;CPE…	341	0.0231	0.0285
MYBL2	CCL2;TM4SF19;GPNMB;MYOF;LAMP3;ME1;ENPP2;NID1;EMP1	9	0.0238	0.0291
ZEB1	IL6;EPPK1;CYR61;GFPT2;OSMR;MAL2;GPNMB;CLU;ZBED6;PDK4;DIO2	11	0.0238	0.0291
YY1	TREM2;NCKAP5;MAK;GPIHBP1;CC2D2B;ALDH1A2;CACNA1B;SERPINF1;FXYD1;CLEC14A;ZBED6;FOLR2;CNTN4;HAS1;ARHGAP31;HHIP;MYH7;GHR;THBS2;OGN;PTPRD;LNX1;UGT1A1;NPY;SLC8A2;CDH5;RENBP;PDZRN3;GPR39;EPHA4;VCAM1;VSTM2A;ADAMTSL3;COL6A3;CXCL12;ANPEP;CD200;PKIA;LMO7;ADAMTSL5;ID4;LAMC2;CCL2;HEPH;RGS4;SYCP1;GPD1;SEMA3D;GKAP1;MMP3;SCGB1A1;CD34;MMP19;CD300LG;RASD2;C3AR1;ATP8B1;COL6A6;CYP4B1;BGN;OSBP2;SCARF2;ENPP3;AQP1;STC1…	139	0.0283	0.0345
BCL11A	TWIST2;MCOLN3;CCDC141;MAMDC2;SFTPD;RBP4;BDKRB2;RSPO3;CHD5;CILP;MMP3;TSPAN8;MFAP4;GXYLT2;APCDD1;COL6A3;SHANK3;RASD2;ANPEP;SLC6A4;AEBP1;RND3;ANO1;S1PR3;TREM2;CYP1A1;MS4A14;CDH5;IL33;RAI14;CHRDL1;SCARA5;TDRD5;FBLN2;ISLR;CTGF;COL16A1;MGP;MSLN

## Sheet: TRRUST
Table S4: predicted transcription factor based on the up-regulated genes of pulmonary neutrophils in stressed mouse
1	Foxa1	forkhead box A1	‑_ 5	1.55e-06	9e-05
2	Twist1	twist basic helix-loop-helix transcription factor 1	‑_ 6	4.71e-05	0.00134
3	Sp1	trans-acting transcription factor 1	‑_ 18	6.92e-05	0.00134
4	Epas1	endothelial PAS domain protein 1	‑_ 4	0.000177	0.00206
5	Mybl2	myeloblastosis oncogene-like 2	‑_ 4	0.000177	0.00206
6	Ets1	E26 avian leukemia oncogene 1, 5' domain	‑_ 7	0.000432	0.00417
7	Ctnnb1	catenin (cadherin associated protein), beta 1	‑_ 7	0.000586	0.00485
8	Sp3	trans-acting transcription factor 3	‑_ 8	0.000707	0.00513
9	Nkx2-1	NK2 homeobox 1	‑_ 3	0.00181	0.0106
10	Foxm1	forkhead box M1	‑_ 4	0.00183	0.0106
11	Runx2	runt related transcription factor 2	‑_ 6	0.00208	0.011
12	Jun	jun proto-oncogene	‑_ 9	0.00366	0.0177
13	Gata6	GATA binding protein 6	‑_ 3	0.00467	0.0208
14	Nfkb1	nuclear factor of kappa light polypeptide gene enhancer in B cells 1, p105	‑_ 11	0.0075	0.0278
15	Etv2	ets variant 2	‑_ 2	0.00767	0.0278
16	Spdef	SAM pointed domain containing ets transcription factor	‑_ 2	0.00767	0.0278
17	Smarca4	SWI/SNF related, matrix associated, actin dependent regulator of chromatin, subfamily a, member 4	‑_ 3	0.00928	0.0292
18	Arnt	aryl hydrocarbon receptor nuclear translocator	‑_ 2	0.0106	0.0292
19	E2f3	E2F transcription factor 3	‑_ 2	0.0106	0.0292
20	Fosl1	fos-like antigen 1	‑_ 2	0.0106	0.0292
21	Lhx2	LIM homeobox protein 2	‑_ 2	0.0106	0.0292
22	Gli1	GLI-Kruppel family member GLI1	‑_ 2	0.0139	0.0338
23	Id3	inhibitor of DNA binding 3	‑_ 2	0.0139	0.0338
24	Ahr	aryl-hydrocarbon receptor	‑_ 3	0.014	0.0338
25	Ncoa3	nuclear receptor coactivator 3	‑_ 2	0.0176	0.0408
26	Parp1	poly (ADP-ribose) polymerase family, member 1	‑_ 2	0.026	0.0559
27	Ppard	peroxisome proliferator activator receptor delta	‑_ 2	0.026	0.0559
28	Smad3	SMAD family member 3	‑_ 4	0.0272	0.0563
29	Arntl	aryl hydrocarbon receptor nuclear translocator-like	‑_ 2	0.0308	0.0615
30	Atf4	activating transcription factor 4	‑_ 2	0.0358	0.067
31	Cdx2	caudal type homeobox 2	‑_ 2	0.0358	0.067
32	Clock	circadian locomotor output cycles kaput	‑_ 2	0.0467	0.0821
33	Sf1	splicing factor 1	‑_ 2	0.0467	0.0821
34	Mecp2	methyl CpG binding protein 2	‑_ 2	0.0526	0.0897
35	Myb	myeloblastosis oncogene	‑_ 2	0.0587	0.0973
36	Rela	v-rel reticuloendotheliosis viral oncogene homolog A (avian)	‑_ 6	0.0644	0.104
37	Cebpb	CCAAT/enhancer binding protein (C/EBP), beta	‑_ 3	0.0744	0.117
38	Pax3	paired box 3	‑_ 2	0.0784	0.117
39	Usf1	upstream transcription factor 1	‑_ 2	0.0784	0.117
40	Tcf3	transcription factor 3	‑_ 3	0.083	0.12
41	Notch1	notch 1	‑_ 2	0.0998	0.14
42	E2f1	E2F transcription factor 1	‑_ 3	0.106	0.14
43	Foxo1	forkhead box O1	‑_ 3	0.106	0.14
44	Myc	myelocytomatosis oncogene	‑_ 3	0.106	0.14
45	Pparg	peroxisome proliferator activated receptor gamma	‑_ 3	0.111	0.143
46	Stat5a	signal transducer and activator of transcription 5A	‑_ 2	0.115	0.145
47	Yy1	YY1 transcription factor	‑_ 2	0.13	0.161
48	Sox2	SRY (sex determining region Y)-box 2	‑_ 2	0.138	0.167
49	Hnf1a	HNF1 homeobox A	‑_ 2	0.146	0.167
50	Snai1	snail family zinc finger 1	‑_ 2	0.146	0.167
51	Sox9	SRY (sex determining region Y)-box 9	‑_ 2	0.146	0.167
52	Foxa2	forkhead box A2	‑_ 2	0.24	0.262
53	Spi1	spleen focus forming virus (SFFV) proviral integration oncogene	‑_ 2	0.24	0.262
54	Stat3	signal transducer and activator of transcription 3	‑_ 3	0.281	0.301
55	Ppara	peroxisome proliferator activated receptor alpha	‑_ 2	0.292	0.308
56	Ep300	E1A binding protein p300	‑_ 2	0.41	0.425
57	Egr1	early growth response 1	‑_ 2	0.496	0.505
58	Trp53	transformation related protein 53	‑_ 3	0.751	0.751
