# Supplementary material for: Chronic Stress‐Induced and Tumor Derived SP1+ Exosomes Polarizing IL‐1β+ Neutrophils to Increase Lung Metastasis of Breast Cancer
Source: Adv Sci (Weinh). 2024 Dec 4;12(4):2310266. doi: 10.1002/advs.202310266 (PMC11789585; doi:10.1002/advs.202310266)
Supplement: Supplementary file 6 — Supporting Information [file ADVS-12-2310266-s004.xlsx]

## Sheet: Sheet1
Table S5: Differentially expressed mRNAs of GSE154685
	logFC	AveExpr	t	P.Value	adj.P.Val	B
Gm10925	-2.36315	9.31467	-2.50644	0.0619719	0.685236	-8.15532
Acta1	1.58337	10.9538	1.77233	0.145975	0.856056	-9.08866
Myh4	1.45823	10.1004	1.372	0.237265	1	-9.57979
Ckm	1.39505	9.08437	1.55504	0.189951	0.929859	-9.35954
Mybpc2	1.29445	9.07082	1.8677	0.130155	0.827051	-8.96781
Des	1.23763	10.1351	2.03731	0.106351	0.787944	-8.75149
S100a9	-1.21165	9.12435	-2.98302	0.0370499	0.57532	-7.56976
Ttn	1.19976	10.3078	1.48271	0.207411	0.962637	-9.44767
Hspa1b	-1.17693	11.995	-9.13643	0.000562662	0.166871	-2.54754
Hspa1a	-1.15186	9.41868	-6.93723	0.00172532	0.249401	-3.91365
Atp2a1	1.13264	9.41722	1.27979	0.265277	1	-9.68674
Heyl	1.08256	7.05124	15.3623	6.38e-05	0.0664997	0.121737
Actn3	1.07522	8.43758	1.98422	0.113257	0.804687	-8.81932
Hcar2	-1.07092	8.28469	-4.39332	0.00997755	0.398084	-6.02918
Fbn2	1.03288	7.38942	3.97997	0.0142131	0.427368	-6.44955
Ccdc80	1.03051	10.4486	3.24407	0.028394	0.525008	-7.26189
Xirp2	1.0252	8.93512	1.73821	0.152115	0.864715	-9.13166
Myl1	1.01953	7.83194	2.11203	0.0973946	0.771906	-8.656
Tnnc2	1.0127	7.50158	1.88956	0.126791	0.81756	-8.94001
Col14a1	1.00613	9.79324	1.8373	0.134992	0.835314	-9.00642
Neb	1.00415	9.59914	1.9258	0.121415	0.808658	-8.89385
Itih5	0.994139	8.19126	1.66867	0.165473	0.884525	-9.21884
Fbn1	0.967415	11.6383	2.71062	0.0494919	0.633444	-7.90111
Cdh11	0.96649	9.61269	8.04504	0.000948038	0.196575	-3.18458
Nos2	-0.952875	10.8259	-2.38965	0.0706838	0.709601	-8.30255
Aplnr	0.949942	7.96081	3.31257	0.0265277	0.510825	-7.18278
Car3	0.933539	7.50844	1.61464	0.176683	0.905347	-9.28605
Mybpc1	0.930602	7.4885	2.39133	0.0705497	0.709318	-8.30043
Obscn	0.928747	8.06396	1.7824	0.144214	0.852086	-9.07594
Cxcl12	0.90821	8.46048	1.7732	0.145821	0.856056	-9.08755
Acod1	-0.883601	8.52572	-4.8805	0.00676694	0.36174	-5.5649
Igfbp5	0.882115	9.0945	3.78976	0.0168629	0.450222	-6.65156
Chl1	0.881494	7.29318	1.64348	0.170607	0.893551	-9.25024
Itm2a	0.879994	7.80766	2.49208	0.0629753	0.688994	-8.17336
Pygm	0.862959	7.31901	1.77061	0.146279	0.856296	-9.09083
Cxcl2	-0.861669	8.10183	-2.34792	0.074122	0.723297	-8.35542
Eln	0.857247	8.5818	1.69678	0.159933	0.873655	-9.18369
S100a8	-0.856075	7.48776	-2.56471	0.0580807	0.673754	-8.08232
Eno2	-0.8504	9.54799	-3.65508	0.0190948	0.467801	-6.79794
G0s2	-0.847343	6.50981	-4.13426	0.0124202	0.413435	-6.28969
Fstl1	0.844253	11.5464	2.47768	0.0639995	0.690579	-8.19146
Efemp1	0.836557	6.21865	1.59025	0.181994	0.915031	-9.31621
Slc2a1	-0.83321	11.9342	-3.11961	0.0321898	0.547959	-7.40743
Ankrd23	0.83247	9.60936	2.51431	0.0614298	0.683751	-8.14544
Lcn2	-0.830063	11.6544	-1.94764	0.118293	0.808658	-8.866
Thbs4	0.825759	8.18217	1.60467	0.178836	0.909342	-9.2984
Adm	-0.820744	8.1275	-2.94685	0.038475	0.586167	-7.61319
Cygb	0.818661	7.46237	3.06653	0.0339855	0.5542	-7.4702
Cilp	0.81702	8.46718	2.08682	0.100321	0.778254	-8.68821
Pnrc1	-0.81629	10.9446	-13.5435	0.000108665	0.0895876	-0.532616
Crebrf	-0.809738	10.1474	-4.9584	0.00637654	0.356144	-5.49361
Gpx3	0.80165	10.8993	2.16912	0.0911041	0.751905	-8.58307
Mt2	-0.794306	10.9265	-2.34982	0.073962	0.723297	-8.35301
Eef1a2	0.792657	7.00927	2.43747	0.0669612	0.696829	-8.24213
Mt1	-0.790929	10.749	-2.89466	0.0406443	0.595897	-7.67617
Mylpf	0.789081	7.62747	1.77114	0.146184	0.856296	-9.09015
Sparcl1	0.783905	10.4834	6.411	0.00236199	0.275443	-4.29498
Mfap4	0.782004	7.95982	4.3903	0.0100025	0.398427	-6.03216
Masp1	-0.781909	10.1583	-3.56051	0.0208708	0.480461	-6.90239
Lgals3	-0.780877	11.6576	-3.50291	0.0220477	0.484993	-6.9667
Ndrg1	-0.776874	13.5416	-2.86104	0.0421158	0.60449	-7.71693
Cxcl14	0.773453	10.4024	2.73691	0.0481024	0.627362	-7.86871
Myh2	0.77337	7.59406	2.05176	0.104552	0.787107	-8.73303
Acta2	0.772524	11.0328	4.19368	0.0118022	0.407271	-6.22907
Hspb7	0.772292	7.44873	2.46514	0.0649072	0.692115	-8.20725
Svep1	0.770529	8.66584	1.80044	0.141113	0.84318	-9.05313
Tnxb	0.770079	8.46363	0.838921	0.445607	1	-10.1403
Gm28439	-0.76453	8.5055	-0.454791	0.671272	1	-10.4175
Col3a1	0.763427	15.1149	1.60378	0.179028	0.909539	-9.29949
Hdc	-0.759627	8.17882	-2.24255	0.0836597	0.746682	-8.4894
Klf9	-0.751213	9.40716	-3.76212	0.0172947	0.454834	-6.68138
Ryr1	0.749478	8.79111	2.01035	0.1098	0.796828	-8.78594
Pdlim3	0.748364	6.93158	2.23456	0.0844359	0.747991	-8.49958
Thbs2	0.745617	12.18	2.23507	0.0843858	0.747991	-8.49892
Lpl	0.745199	7.87282	2.41155	0.0689509	0.704635	-8.27485
Sfrp4	0.742987	6.7491	1.17758	0.299972	1	-9.80127
Ero1l	-0.740392	12.34	-2.63205	0.0539232	0.656467	-7.9984
Olfml3	0.74031	9.52281	10.8124	0.000279689	0.127119	-1.69209
Vcan	0.737274	9.9723	2.24788	0.0831452	0.745444	-8.4826
Cpxm1	0.734688	9.57955	1.37966	0.235071	1	-9.57078
Fst	0.733059	8.09952	5.87015	0.00333936	0.298162	-4.71427
Atp1a2	0.731969	7.36031	2.04236	0.105719	0.787665	-8.74504
Dpt	0.730164	7.34709	1.18887	0.295945	1	-9.78886
Zfand2a	-0.726609	9.77388	-6.24463	0.00262046	0.28482	-4.42085
Gnao1	-0.726355	8.20516	-2.84532	0.0428248	0.60741	-7.73605
Myom2	0.726275	6.98343	2.42836	0.0676529	0.699231	-8.25362
Ighm	0.721728	7.92285	1.70121	0.159077	0.873629	-9.17813
Pdk4	0.721388	7.37426	2.02328	0.108131	0.791849	-8.76942
Adamts5	0.719185	7.22358	1.93287	0.120396	0.808658	-8.88484
Hmox1	-0.715021	11.5707	-2.3972	0.0700814	0.707016	-8.293
Cd248	0.714835	9.00522	2.9017	0.0403436	0.594192	-7.66765
Cxcl1	-0.712341	8.46376	-3.08584	0.0333193	0.54971	-7.44732
Col15a1	0.705502	11.1153	3.73614	0.0177125	0.457964	-6.70951
Bnip3	-0.704814	11.0464	-2.663	0.0521256	0.647933	-7.95998
Ccl11	0.70406	7.2218	4.08413	0.0129716	0.415597	-6.34124
Rcn3	0.703394	9.65979	3.04768	0.0346509	0.559432	-7.49259
Car9	-0.701798	11.4269	-3.40883	0.0241411	0.497574	-7.0728
Col1a2	0.701631	14.607	2.22024	0.0858475	0.747991	-8.51783
Scn7a	0.701445	6.18826	1.82468	0.137056	0.840906	-9.02243
Mfap5	0.698343	9.10165	2.33935	0.0748509	0.724618	-8.36629
Fam198b	0.697931	8.22155	3.92159	0.0149702	0.432405	-6.51096
Gfpt2	0.696892	7.44637	2.24511	0.0834119	0.745912	-8.48613
Apod	0.694259	7.3391	2.28109	0.0800218	0.737841	-8.44032
Fkbp10	0.689526	9.33341	4.7804	0.00731149	0.368399	-5.65766
Slc6a2	-0.689386	6.5967	-1.83869	0.134766	0.835314	-9.00465
Dio2	-0.686967	9.01855	-2.08975	0.0999762	0.777236	-8.68447
Adamts15	0.686904	6.88623	1.39864	0.229717	0.999961	-9.54834
Ankrd37	-0.685362	7.431	-2.67102	0.0516713	0.644916	-7.95005
Serpinb2	-0.681076	6.93144	-0.934523	0.399459	1	-10.052
Kdm3a	-0.676437	11.2412	-5.64787	0.00387957	0.310754	-4.89542
Nrep	0.676386	8.10339	5.07664	0.00583435	0.351128	-5.3869
Trdn	0.675178	6.40219	1.57836	0.184643	0.921268	-9.33087
Fibin	0.674209	8.3207	2.14301	0.0939237	0.760203	-8.61641
Myh7	0.673945	5.99076	3.05146	0.034516	0.558734	-7.48809
Zeb1	0.670362	8.8051	3.72064	0.0179676	0.460286	-6.72634
Col1a1	0.669584	14.9197	2.3372	0.0750352	0.724848	-8.36902
Pgf	-0.668253	8.80962	-1.7763	0.145277	0.854667	-9.08364
Fabp4	0.668136	8.21727	3.22169	0.0290363	0.529846	-7.28789
Slit2	0.666634	8.18578	1.9161	0.12283	0.80952	-8.90621
Col28a1	0.664503	6.0245	4.40511	0.00988073	0.397261	-6.01756
Cmya5	0.661475	8.12103	1.38563	0.233373	1	-9.56373
Myl9	0.659188	8.02353	7.3457	0.00137089	0.230621	-3.63396
Per1	-0.65889	10.2479	-2.83666	0.0432212	0.608287	-7.74659
Fap	0.656493	7.48122	3.57156	0.0206536	0.479105	-6.89012
Mustn1	0.655831	7.44273	2.52991	0.0603705	0.680541	-8.12588
Ptprg	0.655802	7.94514	2.71073	0.0494861	0.633444	-7.90097
Bcl2l11	-0.654902	10.6789	-5.69087	0.00376726	0.306434	-4.85995
Loxl1	0.654835	9.78954	3.84332	0.0160616	0.441434	-6.59411
Tcap	0.653827	6.45831	1.38701	0.232984	1	-9.56211
Sulf1	0.651071	9.59393	2.17956	0.0900024	0.751905	-8.56973
Bgn	0.650693	13.134	3.3703	0.0250651	0.50477	-7.11666
Smox	-0.649877	11.17	-3.68722	0.018532	0.463653	-6.76275
Tnnt3	0.64757	9.4907	1.54951	0.191232	0.932498	-9.36632
Bcat1	0.645427	7.98439	3.13455	0.0317045	0.545345	-7.38985
Ciart	-0.642774	7.46855	-3.59798	0.0201449	0.475369	-6.86085
Higd1a	-0.640737	8.68255	-2.3496	0.0739799	0.723297	-8.35328
Tnc	0.63723	14.2363	3.96316	0.0144262	0.429048	-6.46717
Serpinf1	0.634943	10.6164	3.16294	0.0308051	0.539828	-7.3565
Mxd1	-0.632447	9.65028	-3.3034	0.026769	0.512201	-7.19333
Ehd3	0.630285	6.99981	3.25455	0.0280986	0.522151	-7.24974
Col5a3	0.626413	11.4418	1.91993	0.122269	0.809034	-8.90133
Tpm2	0.625536	9.60941	3.3496	0.0255784	0.507051	-7.14031
Serpina3n	0.623069	7.80511	0.979002	0.37937	1	-10.0088
Ppp1r15a	-0.623043	8.89997	-2.893	0.0407154	0.596446	-7.67817
Rgs5	0.622003	9.28168	1.91345	0.123219	0.810733	-8.90958
Csf3r	-0.62172	9.85279	-5.52185	0.00423275	0.319892	-5.00055
Cspg4	0.621181	7.76276	6.15132	0.00278044	0.28482	-4.49263
Ccrl2	-0.620238	7.28276	-3.49514	0.0222123	0.485008	-6.9754
Plpp3	0.617613	8.00671	3.15721	0.0309843	0.54037	-7.36323
Myom1	0.61455	6.81936	2.70364	0.0498681	0.635261	-7.90972
Bhlhe41	-0.607276	9.53291	-6.76739	0.00190502	0.254801	-4.03404
Mnt	-0.607105	10.0811	-4.39768	0.00994162	0.397587	-6.02488
Col5a2	0.607097	13.1305	2.69401	0.0503931	0.638715	-7.92161
Ier3	-0.606001	9.92268	-2.30784	0.0776002	0.732231	-8.40631
Plat	0.603527	9.45223	3.0784	0.0335741	0.550682	-7.45613
Srpx2	0.594037	8.24907	2.98654	0.0369146	0.573931	-7.56555
Arrdc3	-0.593939	9.90948	-5.73717	0.00365071	0.303423	-4.822
Nrap	0.593582	7.32602	1.50083	0.202891	0.954014	-9.42571
Slfn4	-0.592621	9.55107	-2.52242	0.0608764	0.681644	-8.13527
Lox	0.592463	11.3822	1.14008	0.313719	1	-9.84209
Pfkfb3	-0.592339	10.5795	-7.49299	0.00126526	0.221726	-3.53634
Gas1	0.590676	8.15985	5.27726	0.0050357	0.341694	-5.20985
Adgra2	0.590383	8.98543	3.26969	0.0276785	0.517879	-7.23222
Atf3	-0.589961	8.68295	-3.41872	0.0239104	0.496426	-7.06158
Ccl3	-0.588749	7.03085	-4.20139	0.0117247	0.407271	-6.22124
Smoc2	0.588422	5.62712	2.91645	0.039722	0.592172	-7.64983
Egln3	-0.584871	11.3988	-3.42423	0.023783	0.495727	-7.05534
F13a1	-0.583473	11.3389	-2.46419	0.0649769	0.692157	-8.20845
Tnn	-0.583252	8.01156	-1.45659	0.214101	0.97416	-9.47916
Vgll3	0.580035	7.40474	2.85808	0.0422483	0.604953	-7.72053
Aspn	0.579932	7.98934	1.57371	0.185691	0.92172	-9.33661
Mrc2	0.578509	9.66762	3.39043	0.0245773	0.502184	-7.09372
Map3k1	-0.576365	10.0878	-4.15643	0.0121853	0.41124	-6.26702
Galnt15	-0.574455	8.83171	-2.23874	0.0840285	0.747991	-8.49425
Creb3l1	0.574053	8.25006	2.61238	0.0551019	0.66308	-8.02286
Col6a3	0.573056	12.8326	4.59533	0.00846332	0.379709	-5.83271
Rsad2	-0.572018	8.72684	-2.51967	0.061063	0.682239	-8.13871
Cp	-0.571845	13.4953	-3.34647	0.0256572	0.507051	-7.14389
Tenm3	0.570314	6.30934	3.79533	0.0167774	0.449662	-6.64557
Cthrc1	0.570208	8.03535	2.01311	0.109442	0.796357	-8.78242
Ndrg2	0.569721	7.62153	2.5605	0.0583527	0.674863	-8.08759
Kdm4b	-0.569351	9.68851	-4.23741	0.0113707	0.40713	-6.1848
Esyt3	-0.567649	8.92754	-2.73926	0.0479805	0.627362	-7.86582
Tagln	0.567608	10.3845	3.3653	0.0251879	0.50477	-7.12236
mt_Nd3	0.567389	9.86133	9.04863	0.000585512	0.167841	-2.59619
Fgd5	0.566055	8.00359	5.17439	0.00542757	0.344826	-5.30002
Gm10240	-0.564359	7.59732	-1.10216	0.328197	1	-9.88263
Gm13370	-0.564359	7.59732	-1.10216	0.328197	1	-9.88263
Plagl1	0.564215	6.8132	2.32698	0.0759169	0.728645	-8.38199
Plin4	0.563169	6.23882	1.51956	0.198324	0.945	-9.40293
Pcdh19	0.561845	6.54273	3.82049	0.0163975	0.445865	-6.61855
Adgrd1	0.561626	7.85135	1.19755	0.292879	1	-9.77926
Nr1d1	-0.560916	8.71575	-2.48767	0.0632869	0.689908	-8.1789
Ccng2	-0.560373	10.5416	-3.81456	0.0164861	0.447169	-6.62491
Chka	-0.557875	10.4323	-5.70742	0.00372509	0.304984	-4.84636
Aebp1	0.555239	11.1453	1.91456	0.123057	0.810118	-8.90818
Pi16	0.554731	8.44576	1.12621	0.318945	1	-9.857
Loxl2	0.554171	11.0212	1.68294	0.162636	0.878976	-9.20101
Cx3cr1	0.55211	9.73894	1.04313	0.351918	1	-9.94419
Scn4a	0.551123	5.5671	2.11357	0.0972186	0.771629	-8.65403
Aoc3	0.550298	8.14845	2.73789	0.0480515	0.627362	-7.8675
Fhl1	0.549385	8.30871	1.32323	0.251709	1	-9.63675
Grb10	0.549133	8.81138	2.52354	0.0608004	0.68151	-8.13386
Pvalb	0.548867	5.92992	1.42172	0.223369	0.990057	-9.52091
E2f8	0.548756	11.2264	8.51308	0.000752384	0.183991	-2.90252
Htra3	0.547559	8.46771	1.56591	0.187457	0.925226	-9.34619
Mb	0.547168	6.64743	2.79013	0.0454239	0.619117	-7.80339
Kdr	0.545292	9.01328	4.6232	0.00827664	0.376174	-5.80605
Ppp1r3b	-0.545067	8.57826	-3.33122	0.0260446	0.507736	-7.16136
Alox15	0.544458	6.19445	2.32167	0.0763802	0.7291	-8.38874
Synm	0.544283	7.42437	1.71986	0.155527	0.868284	-9.15473
Fbln1	0.542627	7.67344	1.94698	0.118387	0.808658	-8.86684
Gprin3	-0.541969	7.83202	-1.99162	0.112266	0.803264	-8.80986
Mmp9	0.540752	11.9882	0.964067	0.386018	1	-10.0234
Myo18b	0.540627	6.58087	2.06136	0.103375	0.784742	-8.72076
Fxyd6	0.53979	6.38885	4.40453	0.00988547	0.397261	-6.01813
Lrrc32	0.538965	9.2013	1.43735	0.219168	0.985004	-9.50224
Rrad	0.533592	7.31032	3.54747	0.0211307	0.481147	-6.9169
Hilpda	-0.533491	8.32653	-1.88764	0.127082	0.817934	-8.94245
Angptl7	-0.533365	7.36326	-1.02905	0.357796	1	-9.95859
Pcsk5	0.533355	8.20189	2.41979	0.0683116	0.702111	-8.26445
Fzd1	0.53281	8.84205	4.14528	0.0123027	0.411457	-6.27841
Frem1	0.530527	5.63594	1.75351	0.149329	0.859121	-9.11239
Abcc9	0.530422	7.9995	2.91972	0.0395856	0.590884	-7.64588
Bmper	0.528399	5.49203	2.17595	0.0903819	0.751905	-8.57435
Igfn1	0.527375	6.83764	1.02912	0.357767	1	-9.95852
Efnb1	0.526175	9.60267	4.34074	0.0104235	0.400438	-6.08127
Plxnc1	0.525875	7.56847	3.30273	0.0267868	0.512201	-7.1941
Tfpi2	0.525715	7.03143	4.09977	0.0127965	0.415597	-6.32512
Stfa2l1	-0.52389	5.71055	-2.34556	0.0743222	0.723297	-8.35841
Adam12	0.523275	10.3314	4.35916	0.0102646	0.399471	-6.06298
Gjb3	0.52314	9.33058	4.73709	0.00756328	0.37188	-5.69821
Ldb3	0.522703	6.12743	1.41116	0.226251	0.994646	-9.53348
Cdon	-0.520609	11.5957	-1.52949	0.195944	0.940513	-9.39082
Spon1	0.519608	11.2536	2.45626	0.0655585	0.694469	-8.21843
Tshz2	0.519481	7.41447	3.31151	0.0265554	0.510825	-7.184
Myh1	0.519443	8.45368	1.29377	0.260837	1	-9.67073
Postn	0.5176	12.7523	2.45374	0.065745	0.694469	-8.22161
Igsf10	0.516367	7.73554	1.65831	0.167565	0.888419	-9.23177
Bcl6	-0.51578	9.88611	-7.34339	0.00137263	0.230621	-3.6355
Clec4e	-0.514902	7.73142	-4.95606	0.00638789	0.356144	-5.49574
Grina	-0.514271	11.5684	-2.72717	0.0486123	0.629769	-7.88071
Gzmf	-0.513858	8.93817	-0.706115	0.516488	1	-10.2513
Ednrb	0.512327	7.56669	1.25492	0.273356	1	-9.71502
Lrrc55	0.511	5.78906	3.36481	0.0252	0.50477	-7.12292
Nutf2_ps1	0.509956	6.26426	1.63597	0.172168	0.896916	-9.25958
Islr	0.509912	7.28437	1.85796	0.131685	0.829487	-8.98019
Cdr2	0.507047	9.00245	12.3196	0.000161922	0.113583	-1.02204
Cbfa2t3	0.505185	6.96992	2.64612	0.0530974	0.651602	-7.98092
Nkd2	0.504218	7.14697	3.72089	0.0179633	0.460286	-6.72607
Tnfaip6	0.503575	6.51126	1.17986	0.299155	1	-9.79877
Vwf	0.503333	7.54422	2.36713	0.0725168	0.717029	-8.33106
Lama2	0.503019	6.78961	2.01656	0.108995	0.79428	-8.77801
Mmp12	-0.498716	11.513	-1.03535	0.355155	1	-9.95216
Cxcl5	-0.49842	7.52579	-1.82252	0.137412	0.840954	-9.02516
Cldn2	-0.497896	6.50124	-1.48067	0.207927	0.963717	-9.45014
Flcn	-0.497018	9.73917	-3.94037	0.0147215	0.431317	-6.49115
Pim1	-0.495464	9.86186	-3.76661	0.0172237	0.454607	-6.67653
Dedd2	-0.495339	8.33869	-5.04149	0.00598956	0.35155	-5.41844
Lilr4b	-0.495234	11.5587	-3.37802	0.0248766	0.50342	-7.10785
Slit3	0.49517	9.34011	2.0755	0.101667	0.779822	-8.70269
Chga	-0.494374	6.5751	-2.23388	0.0845027	0.747991	-8.50045
Mmrn2	0.494041	7.76645	4.16332	0.0121133	0.409759	-6.25998
Lum	0.493878	8.61715	1.24623	0.276233	1	-9.72484
Osmr	-0.493374	11.9346	-4.62779	0.00824639	0.376003	-5.80167
Klhl41	0.492871	6.95265	1.72736	0.154123	0.866448	-9.14531
Ptprn	0.49277	8.12471	5.85286	0.00337797	0.299381	-4.72817
Itih2	-0.490944	6.8109	-1.08803	0.333743	1	-9.89755
Bicc1	0.489733	8.51437	1.9764	0.114314	0.807226	-8.8293
Cd34	0.487252	9.53846	3.72434	0.0179062	0.460251	-6.72232
Klhl24	-0.48685	10.2549	-15.7379	5.76e-05	0.0628517	0.247497
Per2	-0.486754	8.60609	-11.789	0.000194789	0.123312	-1.24869
Thy1	0.486488	10.8407	6.90805	0.00175468	0.249401	-3.93416
Fndc1	0.486298	8.84224	0.85866	0.435745	1	-10.1226
Mmp10	-0.485558	8.16165	-1.10895	0.325563	1	-9.87544
Galnt16	0.484827	6.45631	1.40098	0.229066	0.99836	-9.54557
Stra6	0.484291	8.73087	3.28978	0.0271322	0.514366	-7.20902
P3h2	-0.48344	6.8931	-2.11445	0.0971187	0.771293	-8.65291
Vegfa	-0.483272	11.892	-1.52964	0.195909	0.940513	-9.39064
Cd274	-0.481544	10.7142	-2.36561	0.0726425	0.717191	-8.33299
Xirp1	0.479247	7.16342	1.31778	0.253375	1	-9.64307
Uap1l1	-0.479062	9.20244	-3.68307	0.0186036	0.464121	-6.76729
Casq1	0.478698	6.34984	1.31305	0.254826	1	-9.64852
Bhlhe40	-0.477582	11.894	-1.87152	0.129561	0.826136	-8.96296
Cfd	0.477548	4.84125	1.14051	0.31356	1	-9.84163
Srgn	-0.477486	11.592	-2.07525	0.101696	0.779849	-8.703
Trpm6	-0.477351	9.44489	-2.05335	0.104357	0.786301	-8.731
Synpo2l	0.477102	6.24628	3.76054	0.0173197	0.455152	-6.68308
Tspan18	0.477078	7.10371	2.19534	0.0883656	0.750156	-8.5496
Myog	0.474773	5.94558	2.60827	0.0553517	0.66308	-8.02798
Cdc6	0.474654	9.11691	4.28539	0.0109186	0.403459	-6.13653
Wisp2	-0.473811	9.83652	-2.47774	0.0639952	0.690579	-8.19138
Ubc	-0.473802	13.6392	-5.95332	0.00316091	0.292722	-4.64786
Cachd1	0.472966	7.60178	2.14199	0.0940358	0.760596	-8.61771
Ppm1k	-0.471416	7.1579	-4.29619	0.0108199	0.403459	-6.12572
Nhsl2	0.470852	7.27632	2.64335	0.0532589	0.651868	-7.98436
Mgll	0.470834	7.27571	2.05589	0.104043	0.784913	-8.72774
Slfn5	0.470775	9.67393	1.74716	0.150479	0.861137	-9.1204
Myl4	0.470075	6.17914	2.18479	0.0894567	0.751905	-8.56307
Cobll1	-0.470056	9.41707	-3.21911	0.0291115	0.530063	-7.29089
Foxq1	-0.46876	6.09631	-2.41881	0.0683871	0.702111	-8.26568
Hic1	0.46852	7.57448	3.91984	0.0149937	0.432455	-6.51281
AC161165.4	0.4685	7.96271	2.70325	0.0498893	0.635261	-7.9102
Angpt1	-0.467434	9.15001	-1.28639	0.263171	1	-9.67919
Agap2	0.467176	6.44841	2.83957	0.0430875	0.60741	-7.74304
Gxylt2	0.466792	7.07801	3.50618	0.0219789	0.484968	-6.96303
Tiparp	-0.466549	10.1356	-3.26987	0.0276736	0.517879	-7.23201
Fnip1	-0.466301	10.7184	-6.79384	0.00187559	0.254792	-4.01512
S100a7a	-0.464198	7.11391	-3.3432	0.0257396	0.50726	-7.14763
Rgs1	-0.463482	8.02275	-3.32331	0.0262481	0.50876	-7.17044
P4ha3	0.463467	7.65898	2.69286	0.0504559	0.639194	-7.92303
Nfil3	-0.462657	9.34314	-3.44632	0.0232801	0.491338	-7.03035
Olfr539	-0.461714	7.2004	-4.26979	0.0110632	0.403459	-6.15219
Srpx	0.459444	6.27181	3.38574	0.0246899	0.502761	-7.09905
Slc27a1	-0.458936	10.8223	-5.35959	0.00474642	0.33254	-5.13861
Fbln5	0.458778	6.3866	3.68228	0.0186173	0.464135	-6.76815
Adamdec1	0.458184	7.70882	1.51848	0.198584	0.94573	-9.40425
Pik3r3	0.457074	6.74217	5.78928	0.00352468	0.302046	-4.77955
Atp1b2	0.457052	6.15651	2.04438	0.105467	0.787665	-8.74246
Sh2d1b1	0.456329	7.05178	3.47563	0.022632	0.486333	-6.99732
Proser2	-0.455941	7.17137	-2.75944	0.0469473	0.622097	-7.84102
Tgfb1i1	0.454646	8.37851	3.41842	0.0239174	0.496426	-7.06192
Thbd	0.454087	7.48745	1.8214	0.137597	0.840954	-9.02658
Coq8a	0.453021	6.70406	2.18723	0.0892025	0.751905	-8.55995
Ppl	-0.452812	11.5312	-4.988	0.00623534	0.356144	-5.46673
Cacna1g	0.452765	7.17717	2.52795	0.060502	0.681183	-8.12833
Gm10184	0.452719	11.465	10.5165	0.000313999	0.134115	-1.83382
Megf6	-0.4523	9.08874	-1.6616	0.166898	0.886529	-9.22767
Ctla2a	-0.452209	9.29632	-4.3927	0.0099827	0.398084	-6.02979
Ptges	-0.451458	9.89281	-2.49506	0.0627657	0.688461	-8.16961
Sell	-0.451421	8.14444	-1.73076	0.153491	0.866106	-9.14104
Ccr2	0.450852	10.19	1.24736	0.275859	1	-9.72357
Lrrc17	0.450663	7.16516	1.14284	0.31269	1	-9.83911
Rrm2	0.449672	10.3918	9.6494	0.000448939	0.164076	-2.27142
Rhobtb1	-0.44925	8.21272	-4.78486	0.00728614	0.368399	-5.6535
Sox18	0.449106	7.51914	2.34892	0.074038	0.723297	-8.35416
Ddit4	-0.448807	10.5028	-3.8157	0.0164691	0.447049	-6.62369
Fzd4	0.448713	8.35984	3.70407	0.0182449	0.461999	-6.74437
Tslp	-0.448531	9.53258	-1.42033	0.223745	0.99032	-9.52257
Art1	0.448412	5.36791	1.97233	0.114869	0.808046	-8.8345
Gpx7	0.447463	6.60133	3.40594	0.024209	0.497781	-7.07608
Plk1	0.446802	10.4625	6.78204	0.00188866	0.254792	-4.02356
Notch1	0.445521	10.5041	2.18097	0.0898551	0.751905	-8.56794
Armcx2	0.445395	7.13613	3.90221	0.0152321	0.434427	-6.53147
Dlg5	-0.445168	11.6501	-5.86868	0.00334263	0.298162	-4.71545
Sypl2	0.444926	5.38395	1.43441	0.219951	0.986425	-9.50576
Tspan7	0.443759	7.57353	3.93837	0.0147478	0.431372	-6.49326
C1qtnf6	0.443519	9.5046	3.01188	0.0359562	0.566779	-7.53524
Cacna1c	0.443397	7.74211	4.35712	0.010282	0.399471	-6.065
Ogn	0.442877	6.77623	0.953463	0.390799	1	-10.0337
Mypn	0.44069	5.74165	2.44725	0.0662268	0.696295	-8.22979
Arrdc4	0.43985	9.0496	8.91924	0.000621294	0.169172	-2.66868
Enpp1	0.439397	9.94978	1.77161	0.146101	0.856296	-9.08956
Il1f9	-0.438802	6.01704	-3.34259	0.025755	0.50726	-7.14833
Lgi2	0.438616	6.45497	1.11534	0.323099	1	-9.86863
Sfn	0.436954	9.26593	5.13964	0.00556817	0.348198	-5.33077
Cavin2	-0.436242	9.9201	-2.44528	0.0663738	0.696359	-8.23227
Glis3	-0.435606	10.9986	-3.70756	0.0181861	0.461999	-6.74057
Bcam	0.435462	8.04503	3.38549	0.024696	0.502761	-7.09934
Mxi1	-0.434596	10.1602	-3.0934	0.0330623	0.54971	-7.43837
Dsc2	-0.43451	6.98958	-2.46027	0.0652639	0.69319	-8.21339
Ulk3	-0.433236	9.33299	-4.40847	0.00985336	0.397261	-6.01425
Dysf	0.432448	8.59583	2.17909	0.0900519	0.751905	-8.57034
Pdk1	-0.431199	10.2692	-4.96	0.00636879	0.356144	-5.49215
AC165416.3	-0.430704	10.2923	-3.20537	0.0295157	0.531446	-7.3069
Sgms2	-0.430704	10.2923	-3.20537	0.0295157	0.531446	-7.3069
Dusp10	-0.4299	8.48272	-2.62746	0.0541952	0.65752	-8.00409
Rasa2	-0.428815	10.6933	-5.55263	0.00414301	0.319728	-4.9747
Ahnak	-0.4273	15.5797	-4.68406	0.00788589	0.376003	-5.7482
Nid1	0.426861	11.3213	1.78357	0.14401	0.851312	-9.07446
Armcx4	0.426636	8.58209	4.15065	0.012246	0.41124	-6.27292
Tceal8	0.426135	7.68784	5.6465	0.00388322	0.310754	-4.89655
Cyp1b1	-0.425727	9.25464	-1.33485	0.248192	1	-9.62326
Csf3	-0.425071	9.60318	-1.89667	0.125717	0.815947	-8.93096
Tuba1a	0.424981	12.0315	5.51577	0.00425076	0.319892	-5.00567
Zfp395	-0.424599	9.82416	-5.57779	0.00407137	0.318353	-4.95366
Gadd45a	-0.424549	10.1882	-1.77871	0.144856	0.853603	-9.08059
Obsl1	0.424251	6.59881	3.06087	0.0341836	0.55644	-7.47691
Bnip3l	-0.424201	11.3724	-3.04245	0.034838	0.559825	-7.4988
Arid5b	-0.424024	11.2207	-14.8594	7.34e-05	0.0723134	-0.0514212
Narf	-0.423756	9.80929	-7.37772	0.00134703	0.230621	-3.6126
Cacna2d1	0.423493	6.83056	2.85609	0.0423375	0.605191	-7.72295
Gm10053	0.4234	9.59516	5.81493	0.0034646	0.301042	-4.75877
Sparc	0.422169	14.4577	2.27857	0.0802539	0.73879	-8.44352
Adamts2	0.420432	9.86741	2.0068	0.110262	0.797987	-8.79047
Mgp	-0.420003	9.14515	-2.28535	0.0796306	0.73703	-8.4349
Prg4	0.419493	8.1444	0.578674	0.591763	1	-10.3432
Rgs11	-0.419398	9.20856	-3.67795	0.0186924	0.464349	-6.77289
Mmp13	-0.419185	10.9229	-0.866457	0.431897	1	-10.1155
P4ha1	-0.419007	12.0946	-3.90247	0.0152285	0.434427	-6.53119
Gm29216	-0.418991	9.97913	-0.349956	0.742839	1	-10.4675
Cdh5	0.418974	10.5999	3.02573	0.0354444	0.563681	-7.51871
Olfr1388	0.418461	9.88023	4.63663	0.00818844	0.376003	-5.79324
Ppfia4	0.418125	7.91587	1.75104	0.149776	0.859314	-9.11551
Ak1	0.41778	8.39566	4.54019	0.00884764	0.381498	-5.88577
Podn	0.41764	6.75118	1.41346	0.225621	0.993812	-9.53075
Trib2	-0.41742	10.0569	-2.50348	0.0621774	0.686097	-8.15904
Ptprb	0.417316	9.21253	2.34359	0.0744895	0.723297	-8.36091
Abi3bp	0.417052	8.94065	0.906786	0.412429	1	-10.0783
Slc7a2	-0.416787	8.63838	-1.58532	0.183088	0.917515	-9.32229
Cyp7b1	0.416461	5.81806	2.57147	0.0576476	0.672088	-8.07388
Lilrb4	-0.416131	11.6459	-5.83349	0.00342187	0.301015	-4.74378
Kantr	-0.416017	7.91213	-4.89494	0.00669245	0.361118	-5.55162
Pkia	0.415345	7.34755	2.00677	0.110267	0.797987	-8.79052
Pdgfrl	-0.415217	9.7368	-3.54368	0.021207	0.481297	-6.92113
Ncam1	0.414758	7.6342	3.11317	0.0324018	0.548654	-7.41503
Dpysl3	0.41455	8.99063	2.17671	0.090302	0.751905	-8.57338
Adamts12	0.414269	9.37214	2.00976	0.109877	0.796899	-8.7867
Dusp1	-0.412298	9.32942	-2.05668	0.103947	0.784913	-8.72674
Speg	0.412112	7.22807	1.4969	0.203864	0.955849	-9.43048
Sdc4	-0.41191	12.3182	-7.18408	0.00149942	0.236108	-3.74302
Fndc3a	-0.411616	12.774	-7.96345	0.000988237	0.1999	-3.23522
Slc40a1	-0.411337	7.65097	-1.67949	0.163317	0.880306	-9.20532
Dffa	0.411272	7.54526	5.00786	0.00614268	0.355243	-5.44875
I830077J02Rik	0.411235	7.07448	2.75285	0.047282	0.622699	-7.84912
Slc43a3	0.410913	8.09149	2.03968	0.106054	0.787708	-8.74846
Gata3	-0.410291	10.6919	-3.94809	0.0146207	0.43014	-6.48302
Tcim	-0.409751	11.2915	-2.39811	0.0700087	0.706714	-8.29184
Slc5a3	-0.408217	10.7018	-7.17975	0.00150306	0.236108	-3.74597
Tnfrsf9	-0.408082	8.79033	-2.2291	0.0849713	0.747991	-8.50654
Gzmc	-0.40798	8.23638	-1.13267	0.316504	1	-9.85008
Nes	0.406887	11.7114	4.3503	0.0103406	0.399471	-6.07177
Nptx1	-0.406752	10.6327	-1.8457	0.133636	0.834442	-8.99575
Mxra7	0.406266	6.73153	4.06991	0.0131332	0.417673	-6.35593
Ccne2	0.406129	8.51734	2.5243	0.0607489	0.68151	-8.13291
Nampt	-0.405295	11.9907	-4.44252	0.00958088	0.393571	-5.98081
Slc16a7	0.404832	6.63792	1.70781	0.157811	0.871292	-9.16986
Nupr1	-0.404817	10.5165	-3.53466	0.0213896	0.481896	-6.93118
Azin2	-0.404772	8.79389	-1.41046	0.226444	0.994951	-9.53432
Pdlim1	0.404659	8.79073	3.04171	0.0348646	0.559825	-7.49968
Maff	-0.404548	9.15993	-2.93028	0.0391489	0.589453	-7.63314
Hp	0.403687	7.50909	1.14624	0.311424	1	-9.83544
Gm2223	-0.403371	4.13137	-0.948965	0.392841	1	-10.0381
Gzmg	-0.403089	8.85374	-0.551119	0.608931	1	-10.3611
Panx1	0.401795	7.52973	2.37096	0.0722019	0.716381	-8.32622
Zfand5	-0.401556	10.7513	-4.89742	0.00667976	0.360982	-5.54935
Tmem140	-0.401125	9.19931	-4.64115	0.00815904	0.376003	-5.78894
Myh11	0.401044	7.55924	1.60868	0.177966	0.908438	-9.29343
Sqstm1	-0.400701	12.8264	-3.04985	0.0345735	0.558738	-7.49001
Hs1bp3	-0.40056	9.28203	-8.48788	0.000761583	0.183991	-2.91735
Cnnm2	-0.399817	8.20545	-4.02459	0.0136647	0.422267	-6.40295
Clec3b	0.39962	5.21025	1.37581	0.236172	1	-9.57532
Ppp4r1l_ps	-0.399329	9.49687	-8.23488	0.000861966	0.193646	-3.06847
Epha1	-0.398212	10.512	-3.29755	0.0269244	0.512895	-7.20007
Rhox4b	-0.398154	6.45238	-3.15039	0.0311989	0.542438	-7.37122
Rbm39	-0.397772	12.5691	-15.6782	5.85e-05	0.0628517	0.227722
Exo1	0.397685	8.42854	11.3877	0.000225207	0.123844	-1.42658
Fam49a	0.397576	7.15549	1.58084	0.184087	0.920614	-9.32782
Kif15	0.39737	10.2555	9.12783	0.000564851	0.166871	-2.55228
Serping1	0.397258	10.4484	1.21011	0.288499	1	-9.76533
Ptx3	0.396723	6.5765	0.811663	0.459513	1	-10.1642
Ckap4	0.395227	11.2221	5.04432	0.00597687	0.35155	-5.41589
Gfod1	-0.394835	9.24186	-3.12255	0.0320937	0.547395	-7.40397
Csrp2	0.394538	8.49521	2.48093	0.0637667	0.690579	-8.18737
Gtse1	0.394223	8.52783	11.8525	0.000190446	0.122755	-1.22104
Ccnd2	0.394218	10.121	2.16627	0.0914079	0.75238	-8.58671
Ecscr	0.394117	8.41304	3.70503	0.0182286	0.461999	-6.74332
A930004D18Rik	-0.393805	7.99895	-2.14918	0.0932497	0.757084	-8.60854
Iffo1	0.393753	7.00636	1.89809	0.125503	0.815394	-8.92915
Nov	0.393749	6.46076	1.88805	0.127019	0.817679	-8.94192
Rictor	-0.393651	11.0986	-5.41949	0.00454848	0.328264	-5.08729
Hk2	-0.392965	11.4097	-2.8796	0.0412962	0.599505	-7.69441
Pcyt1b	0.392193	10.402	4.40625	0.00987144	0.397261	-6.01643
Hbp1	-0.392116	10.5927	-6.60864	0.00209394	0.263379	-4.14884
Ptgs2	-0.391707	11.3776	-1.00984	0.365949	1	-9.97803
Hdac5	-0.391549	10.2905	-6.24372	0.00262197	0.28482	-4.42155
Wdfy4	0.390921	8.95585	0.890598	0.420156	1	-10.0934
Tek	0.390849	7.01502	3.90911	0.0151382	0.433494	-6.52416
Pprc1	0.390824	11.1392	6.13816	0.00280394	0.28482	-4.50282
Crlf1	0.390016	8.42031	1.45879	0.213531	0.973515	-9.47652
Casp8ap2	0.389464	9.80262	1.63943	0.171445	0.895654	-9.25527
Rlf	-0.389459	10.5461	-6.15748	0.00276953	0.28482	-4.48787
Asprv1	-0.388358	5.42468	-2.23825	0.0840765	0.747991	-8.49488
Aen	0.388042	9.25917	10.6096	0.00030268	0.134115	-1.78885
Tns1	0.387829	9.63952	1.64024	0.171277	0.895191	-9.25427
Rcc1	0.387784	9.27242	6.73343	0.00194364	0.254801	-4.05841
Myot	0.387199	5.78163	1.39752	0.23003	1	-9.54967
Apobec2	0.387157	5.06663	2.02584	0.107804	0.791147	-8.76615
Fat4	0.386537	7.0509	4.50581	0.00909779	0.385206	-5.91907
Plod2	-0.385944	11.8078	-2.5092	0.0617808	0.684649	-8.15185
Gpi1	-0.385871	13.45	-3.45317	0.0231268	0.490128	-7.02262
Tns4	-0.385421	13.1887	-2.76677	0.0465785	0.621932	-7.83203
Gas7	0.385113	9.56947	1.36461	0.239399	1	-9.58847
Camk2a	0.385044	5.88922	2.42658	0.0677891	0.699619	-8.25587
Slc25a36	-0.384633	10.7148	-6.0586	0.00295127	0.290627	-4.56482
Mylk2	0.384395	5.79377	2.44172	0.0666411	0.696359	-8.23677
Zfp518b	0.384171	8.40795	3.08613	0.0333094	0.54971	-7.44698
Tgfbi	0.383915	11.981	3.41299	0.0240438	0.497387	-7.06808
Shank3	0.383904	8.18702	3.49645	0.0221844	0.485008	-6.97393
4932415D10Rik	-0.38325	7.42064	-0.920295	0.406069	1	-10.0655
Timp1	0.383216	10.7709	1.88372	0.12768	0.820469	-8.94744
Sytl2	0.383146	6.28117	9.32095	0.000518088	0.166871	-2.44663
Prrx1	0.383011	9.62584	1.76308	0.147614	0.857028	-9.10033
Msx1	0.382406	5.2488	11.5065	0.00021563	0.123844	-1.37331
Gm47283	-0.382356	11.9293	-2.7416	0.0478592	0.626535	-7.86294
Cped1	0.381947	7.71762	4.24964	0.0112534	0.40502	-6.17246
Ctsk	0.381928	8.36077	1.42294	0.223038	0.990057	-9.51946
Serpine2	-0.381438	12.4125	-1.05541	0.346863	1	-9.93155
Nat6	-0.381333	8.18593	-5.08752	0.00578732	0.351128	-5.37717
Pfkl	-0.381321	12.4409	-3.09351	0.0330586	0.54971	-7.43824
Cd59b	0.381288	6.70202	7.34362	0.00137245	0.230621	-3.63535
Pcsk6	0.380914	6.56351	2.31917	0.0765986	0.729792	-8.39191
Fxyd3	-0.38084	6.37843	-1.45075	0.215628	0.977021	-9.48618
Crocc	-0.380759	9.22183	-5.14895	0.00553007	0.348198	-5.32252
Col4a5	-0.379617	9.27292	-2.39837	0.0699886	0.706714	-8.29152
Zfp991	0.37937	7.46711	3.99355	0.0140435	0.426654	-6.43534
Lama5	-0.378838	14.2216	-1.85995	0.13137	0.829298	-8.97766
Medag	0.378531	8.54975	1.81066	0.139386	0.840954	-9.04018
Dna2	0.378352	8.38316	2.44167	0.0666444	0.696359	-8.23682
Gm16505	0.378279	5.08236	0.928795	0.40211	1	-10.0575
Prf1	-0.377523	8.08576	-0.910108	0.410858	1	-10.0752
Ddit3	-0.377053	8.2612	-3.09255	0.0330912	0.54971	-7.43938
Olfr1372_ps1	-0.376003	11.5647	-0.678572	0.532167	1	-10.2724
Pgam2	0.375842	6.53228	1.38264	0.234221	1	-9.56726
Cxcl3	-0.375834	6.21822	-1.46317	0.212398	0.97237	-9.47125
Mamstr	0.374515	5.2384	5.56807	0.00409888	0.318353	-4.96178
Col11a1	0.372547	6.55941	1.45282	0.215086	0.975816	-9.4837
Haspin	0.372422	7.78093	19.3439	2.39e-05	0.0369148	1.32549
Ung	0.372126	7.63686	3.47939	0.0225505	0.486276	-6.9931
Ddah1	0.372108	9.18272	3.05008	0.0345654	0.558738	-7.48974
Dusp9	0.371276	8.21735	4.05535	0.0133013	0.418778	-6.371
Ighg2c	0.371036	6.58582	0.992692	0.37336	1	-9.99519
Mgat3	-0.371007	7.71223	-3.2739	0.027563	0.517825	-7.22735
Clspn	0.37096	9.35996	2.92156	0.0395094	0.590291	-7.64367
Gpr146	-0.370545	9.10821	-3.15551	0.0310377	0.540431	-7.36522
Plag1	-0.370344	8.42982	-2.7001	0.0500603	0.636255	-7.91409
Mad2l1	0.370281	10.1311	9.23021	0.000539444	0.166871	-2.49602
Mmp2	0.37014	10.3426	0.930317	0.401404	1	-10.056
Per3	-0.369729	8.88138	-4.32254	0.0105832	0.401978	-6.09939
Pla2r1	0.369331	5.80486	2.31529	0.0769403	0.73035	-8.39684
Rnase2a	-0.369046	6.69158	-1.17483	0.300962	1	-9.80429
Lama3	0.368654	10.5668	2.13368	0.094955	0.764339	-8.62834
Adgrg5	0.368224	8.65802	1.51601	0.199181	0.94711	-9.40725
Cnksr1	-0.367808	8.08487	-4.29045	0.0108722	0.403459	-6.13146
Tenm4	-0.367711	10.6702	-2.65437	0.0526201	0.649228	-7.97068
Jph2	0.367333	6.31259	3.10553	0.0326551	0.54971	-7.42404
Tbc1d17	-0.367126	9.26875	-5.05861	0.00591337	0.351128	-5.40306
Adam8	-0.366536	11.7211	-2.21653	0.0862184	0.747991	-8.52257
Cd33	-0.366351	9.83451	-3.48582	0.0224117	0.485731	-6.98587
Egr3	0.366176	7.96876	1.46872	0.21097	0.968513	-9.46457
Epha3	0.365981	5.74785	3.21714	0.0291691	0.530567	-7.29319
Fbxw4	-0.365692	8.20071	-2.78256	0.0457944	0.620448	-7.81266
Dram1	0.365176	8.57085	1.98179	0.113584	0.804687	-8.82241
Tbx3	0.365125	6.05373	3.1189	0.0322131	0.547978	-7.40827
Krt7	0.364862	12.0623	2.33887	0.0748921	0.724618	-8.3669
Adck2	-0.364857	7.53716	-3.09513	0.0330039	0.54971	-7.43633
Crabp1	-0.364798	6.66504	-1.66525	0.166161	0.885298	-9.22311
Melk	0.36465	9.36763	5.5215	0.00423379	0.319892	-5.00085
Prokr2	0.364038	7.32949	2.11545	0.0970045	0.771252	-8.65163
Cpz	0.363385	6.06488	1.3362	0.247786	1	-9.62168
Ntn4	0.362553	7.01621	5.44269	0.00447451	0.327009	-5.06753
Hmcn2	0.362415	5.76735	1.68574	0.162086	0.877671	-9.19751
Aldoa	-0.36213	14.2933	-2.55505	0.058706	0.675342	-8.09439
Fads2	0.362043	9.65039	2.34065	0.07474	0.724173	-8.36464
Mcm5	0.361986	11.2819	4.38311	0.0100624	0.399465	-6.03927
Smyd1	0.361924	5.03452	2.5265	0.0606003	0.681363	-8.13015
Cep85l	-0.361594	8.10621	-2.14404	0.0938115	0.759642	-8.6151
Mamdc2	-0.361117	6.72558	-1.83746	0.134966	0.835314	-9.00621
Grk3	0.361098	7.84255	2.33168	0.0755105	0.726754	-8.37603
Sgce	0.360615	6.50155	3.18407	0.0301551	0.537201	-7.33177
Gper1	-0.360588	6.35639	-2.65633	0.0525072	0.649228	-7.96825
Lama4	0.360512	10.265	2.23507	0.0843865	0.747991	-8.49893
Csrnp1	-0.359747	8.68231	-1.93086	0.120685	0.808658	-8.8874
Fam20a	0.359389	7.07734	2.07995	0.101136	0.779822	-8.697
Stx3	-0.35921	9.48041	-3.16956	0.0305997	0.538461	-7.34875
Aldh1a2	0.359149	4.97354	1.56052	0.18869	0.92704	-9.35281
Oas3	-0.359048	9.66274	-2.56159	0.0582821	0.674334	-8.08622
Kpna2	0.358608	7.21655	5.68694	0.00377737	0.306434	-4.86319
Vwa2	0.357926	5.72984	6.32003	0.00249928	0.279832	-4.36347
Parpbp	0.357808	8.74296	2.42729	0.0677345	0.699619	-8.25497
Tuba4a	0.357716	10.5635	3.84675	0.0160118	0.441434	-6.59045
Zfp874a	-0.357634	6.17981	-2.76749	0.046542	0.621932	-7.83113
Fgfr2	-0.357253	11.2911	-2.7889	0.0454841	0.619223	-7.8049
Ppic	0.356985	9.21621	3.1123	0.0324307	0.548654	-7.41606
Ezh1	-0.356978	9.72631	-4.63499	0.00819917	0.376003	-5.79481
Kank1	-0.356658	8.11374	-2.15198	0.0929444	0.756821	-8.60495
Mfap2	0.355759	6.30042	1.94317	0.118925	0.808658	-8.8717
Ahnak2	-0.355499	11.1709	-2.28063	0.0800639	0.737841	-8.4409
Emb	0.355184	9.89247	5.95477	0.00315791	0.292722	-4.64671
AC157554.1	-0.355164	7.10404	-10.5344	0.000311779	0.134115	-1.82513
Itpr2	-0.354968	10.0815	-4.99257	0.00621387	0.356144	-5.46259
Pbk	0.354727	8.85848	6.26087	0.00259377	0.28482	-4.40844
Tmem47	0.354628	7.18315	2.03573	0.106551	0.788028	-8.75351
Aldoc	-0.354522	9.46318	-1.89204	0.126415	0.816608	-8.93685
Nup93	0.354271	10.1184	8.19866	0.000877626	0.193646	-3.09044
Kif20a	0.354232	10.7114	4.05866	0.0132628	0.41831	-6.36757
Il1rl2	0.354157	7.90008	1.61733	0.176107	0.904809	-9.28272
Sfrp2	0.354063	7.59866	0.564127	0.600788	1	-10.3528
Bcl2l1	-0.353782	10.2394	-6.19121	0.00271064	0.28482	-4.46184
3425401B19Rik	0.353568	5.13021	2.1418	0.0940572	0.760596	-8.61796
Nynrin	0.352914	6.91511	3.57525	0.0205816	0.479105	-6.88602
Adarb1	-0.352763	10.9438	-3.30809	0.0266452	0.511147	-7.18793
Eme1	0.352747	7.95055	3.66679	0.0188874	0.464985	-6.7851
Abcc3	-0.352435	10.0064	-1.40334	0.22841	0.997457	-9.54277
Slc22a23	-0.352406	8.19885	-2.13649	0.0946435	0.763588	-8.62475
Trp53inp1	-0.35234	8.56682	-2.58781	0.056615	0.668327	-8.05348
Atp2a3	0.352235	7.29647	2.14845	0.0933285	0.757084	-8.60946
Zfp292	-0.352072	11.262	-5.07859	0.0058259	0.351128	-5.38516
Txnip	0.351912	11.2083	2.10188	0.0985615	0.773702	-8.66897
Chrdl1	0.351567	5.00637	1.32827	0.250177	1	-9.6309
Hist3h2a	-0.351341	6.89989	-6.72198	0.00195687	0.255047	-4.06665
Traip	0.351275	8.20582	7.00068	0.00166352	0.244703	-3.86931
Tet2	-0.351267	10.4863	-3.66379	0.0189404	0.46532	-6.7884
Timp3	0.351185	10.8703	1.31334	0.254737	1	-9.64819
Gm8203	0.350938	8.20498	7.18741	0.00149663	0.236108	-3.74075
Cyp51	0.3509	10.0374	2.74889	0.0474841	0.623929	-7.85398
Cmah	0.350691	8.62756	1.46313	0.212408	0.97237	-9.4713
Mtss1	-0.350571	11.6267	-8.66842	0.000698591	0.177871	-2.81193
Fbxl20	-0.350553	10.3284	-3.75106	0.0174712	0.456429	-6.69334
Lrg1	0.350519	7.55625	1.16172	0.305718	1	-9.81862
Tipin	0.350515	9.49276	8.1821	0.000884902	0.193646	-3.10051
Gm5148	-0.349994	7.41097	-1.76982	0.146419	0.856973	-9.09183
Ifit3b	-0.34995	7.65026	-2.49815	0.0625492	0.687482	-8.16573
Cited2	-0.349674	10.5902	-2.36983	0.0722944	0.716607	-8.32765
Zfp771	-0.349616	7.20824	-2.36657	0.0725633	0.717157	-8.33178
Sec16b	0.349528	6.21228	4.61408	0.0083372	0.377957	-5.81477
Gpc6	0.349392	5.67461	1.73681	0.152371	0.864715	-9.13342
Diaph3	0.349163	9.32807	3.65248	0.0191411	0.467801	-6.80079
Gsta4	-0.348902	7.02206	-4.2274	0.0114678	0.407271	-6.1949
Gpr132	0.348649	6.8761	8.72617	0.0006798	0.176137	-2.77863
Cxcr2	-0.34838	7.45991	-1.80287	0.140699	0.841843	-9.05004
Lrp4	0.348264	6.23941	6.11385	0.002848	0.286019	-4.5217
Slc43a2	-0.34809	10.7956	-3.62353	0.0196668	0.471307	-6.83263
Cnnm4	0.348077	10.0712	3.01251	0.0359328	0.56666	-7.53449
Rara	-0.347759	10.9166	-2.71178	0.0494297	0.633444	-7.89968
Il1b	-0.347641	10.2636	-1.58863	0.182354	0.916058	-9.31821
Fen1	0.347416	9.18279	4.25368	0.0112149	0.404045	-6.16839
Clip3	0.347399	6.69614	1.97269	0.114819	0.808046	-8.83403
Adam23	0.347381	6.03405	2.10331	0.0983958	0.773702	-8.66714
Nfkbia	-0.347297	10.0532	-2.6787	0.05124	0.643121	-7.94054
Tmem182	0.347004	5.38221	3.27234	0.0276059	0.517846	-7.22916
Kmt2e	-0.346948	12.5554	-10.448	0.00032267	0.134576	-1.86718
Xdh	-0.346781	12.0433	-1.70135	0.159051	0.873629	-9.17796
Cmpk2	-0.346391	8.79252	-1.48135	0.207754	0.963511	-9.44931
Coa7	0.346028	7.25878	2.52839	0.0604724	0.681183	-8.12778
Col20a1	-0.345578	7.12855	-2.88112	0.0412296	0.599274	-7.69256
Npepps	-0.345516	11.3658	-4.78624	0.00727832	0.368399	-5.65222
Chd9	-0.345185	13.1809	-1.99478	0.111846	0.802504	-8.80583
Lmnb1	0.344909	10.6929	4.55438	0.0087468	0.380355	-5.87208
Arf2	0.344763	8.76309	3.30723	0.026668	0.511307	-7.18892
Lzts2	-0.344487	10.7782	-3.024	0.0355078	0.56372	-7.52077
Nr6a1	-0.344264	7.27627	-1.8938	0.126148	0.81641	-8.93461
Rhoj	0.343813	9.33571	5.7521	0.00361404	0.303423	-4.8098
Lmln	-0.343712	7.74761	-1.26629	0.269634	1	-9.70212
Igf2bp2	-0.343403	11.6902	-5.22174	0.00524281	0.344062	-5.25836
Spag5	0.34336	10.2767	7.1735	0.00150833	0.236108	-3.75023
Ano5	0.342723	5.47529	1.99543	0.111759	0.802504	-8.805
Fam213a	-0.342699	9.38223	-2.74683	0.0475898	0.625085	-7.85651
Fbxl5	-0.342439	11.3592	-2.55521	0.058696	0.675342	-8.0942
Mndal	-0.342435	10.3563	-4.96666	0.00633674	0.356144	-5.48609
Nuf2	0.342427	9.61703	7.28736	0.00141568	0.23452	-3.67309
2810474O19Rik	-0.342389	11.2664	-4.46054	0.00944027	0.391931	-5.96317
Ebf2	0.341593	5.56374	2.9984	0.0364625	0.570236	-7.55136
Jun	-0.341418	11.6754	-2.629	0.0541037	0.657085	-8.00218
Zscan2	-0.340642	7.09213	-5.14306	0.00555413	0.348198	-5.32774
Birc5	0.34054	10.0739	7.90208	0.00101985	0.201981	-3.27361
Epas1	0.340461	9.21255	1.52667	0.196618	0.941804	-9.39426
Foxo3	-0.3401	10.2784	-4.25816	0.0111725	0.403459	-6.16388
Tmem176b	-0.339937	11.5772	-2.29146	0.0790731	0.73465	-8.42713
Prr11	0.339765	7.37989	2.47083	0.064494	0.691166	-8.20009
Cd300lf	-0.339399	9.8452	-3.90082	0.0152511	0.434618	-6.53294
Armcx3	0.339207	7.91596	2.90104	0.0403716	0.594196	-7.66845
Gnaq	-0.338689	10.9079	-3.23914	0.028534	0.525063	-7.26761
Clec4d	-0.33863	7.70741	-1.77062	0.146276	0.856296	-9.09081
Bbs2	-0.338588	7.67086	-18.3925	2.97e-05	0.0387385	1.06143
AC156272.1	-0.338519	10.9804	-3.74924	0.0175003	0.456429	-6.69531
Jmjd1c	-0.338519	10.9804	-3.74924	0.0175003	0.456429	-6.69531
Cep76	0.33838	7.46902	8.42572	0.00078486	0.185494	-2.95411
Ptprm	0.338136	7.88195	3.57116	0.0206614	0.479105	-6.89056
Papss2	0.338097	7.51714	3.34938	0.025584	0.507051	-7.14056
Zbtb38	-0.338038	11.353	-2.87795	0.0413684	0.599514	-7.69642
Fads3	0.33793	7.78137	4.07739	0.0130479	0.417474	-6.3482
Cox6a2	0.337891	5.22895	1.98808	0.112739	0.804347	-8.81439
Efr3b	0.337669	6.79821	2.13394	0.0949256	0.764299	-8.628
Pimreg	0.336684	8.99508	8.48421	0.000762931	0.183991	-2.91951
H2_T23	-0.336482	11.9855	-2.16857	0.0911621	0.751905	-8.58376
Rtl8b	0.336294	7.25982	5.65137	0.00387028	0.310754	-4.89253
Cblb	-0.335393	10.31	-2.19117	0.0887944	0.751281	-8.55491
Mtss1l	-0.335177	10.294	-2.856	0.0423416	0.605191	-7.72306
Lrrc15	0.335021	10.7403	1.30207	0.258235	1	-9.6612
Rangap1	0.334969	10.4505	4.28461	0.0109258	0.403459	-6.13732
Mcpt1	0.334484	6.33119	0.817142	0.456691	1	-10.1595
Vav3	-0.334199	10.0864	-4.22239	0.0115168	0.407271	-6.19997
Wnt11	0.333981	5.64489	4.11526	0.0126259	0.415213	-6.30919
8430408G22Rik	-0.333906	6.78279	-2.47877	0.0639213	0.690579	-8.19009
Tyms	0.333784	9.53292	5.32788	0.0048554	0.336479	-5.16595
Nrcam	0.333755	6.59228	1.32331	0.251683	1	-9.63666
Nsg1	0.333516	5.67065	1.9994	0.111234	0.800824	-8.79992
Dhfr	0.333148	8.99357	4.32883	0.0105277	0.401978	-6.09312
Slc43a1	0.332768	5.20032	3.19941	0.0296928	0.532713	-7.31385
Epb41l3	0.332693	7.74299	1.57885	0.184534	0.921202	-9.33027
Kctd12	0.332646	10.2303	2.48944	0.0631616	0.689816	-8.17667
Lig4	0.332613	7.75065	6.23586	0.00263502	0.28482	-4.42756
Marcks	0.332441	10.7513	6.3131	0.00251013	0.279832	-4.36872
Fmo2	-0.33235	4.72319	-5.54154	0.0041751	0.319728	-4.98401
Nudcd2	0.332168	9.38605	5.53668	0.00418923	0.319892	-4.98809
Ucn2	0.332068	7.39314	2.13487	0.0948224	0.763853	-8.62681
Col5a1	0.331884	13.288	1.82065	0.137721	0.840954	-9.02753
Hemk1	-0.331846	8.04659	-2.51021	0.0617111	0.684257	-8.15058
Tmem189	-0.331529	10.4583	-4.28231	0.010947	0.403459	-6.13962
Gmppb	0.330933	8.00792	4.73873	0.00755356	0.37188	-5.69667
Tshz3	0.330652	6.37554	2.97294	0.0374408	0.578932	-7.58184
Zfp521	0.330606	6.16508	2.93749	0.0388544	0.587066	-7.62446
Rnf19b	-0.330474	12.0041	-1.60759	0.178202	0.908461	-9.29478
Depdc1a	0.330355	9.28902	8.91641	0.000622107	0.169172	-2.67028
Lpin2	-0.33028	10.7402	-6.43519	0.00232703	0.274071	-4.27689
Gm28035	-0.329767	6.96613	-2.05006	0.104762	0.787665	-8.7352
Wnt2	0.329647	5.27657	0.941605	0.396202	1	-10.0452
Sema3e	-0.329367	9.50747	-4.64946	0.00810528	0.376003	-5.78103
Ubald1	-0.329365	9.29612	-4.80609	0.00716687	0.368221	-5.63373
Rbfox1	0.329124	4.9505	2.35092	0.0738689	0.723297	-8.35161
L3mbtl2	0.32912	8.06886	3.82467	0.0163354	0.445809	-6.61407
Gla	-0.32872	8.11934	-3.53095	0.0214653	0.482437	-6.93532
Rhov	-0.328508	5.21202	-2.4879	0.0632706	0.689908	-8.17861
Otud1	-0.328062	7.73351	-3.79601	0.016767	0.449662	-6.64484
Swap70	-0.328007	10.9903	-2.78435	0.0457066	0.620109	-7.81047
Pvr	-0.327794	10.1839	-3.17789	0.0303436	0.537683	-7.339
Jak2	-0.327773	12.3267	-4.32593	0.0105532	0.401978	-6.09601
Amt	-0.327212	7.4075	-3.12796	0.0319174	0.546147	-7.3976
Fam126b	-0.32711	8.84543	-2.56911	0.0577981	0.672686	-8.07682
Itpk1	-0.326919	8.5298	-1.71501	0.156443	0.86952	-9.16083
Myo5c	-0.326722	8.78531	-7.53995	0.00123367	0.219774	-3.50556
Cpne1	-0.326415	10.2019	-3.14238	0.0314533	0.544365	-7.38063
Stard8	0.326357	8.18787	1.33954	0.246786	1	-9.6178
Lama1	0.326356	5.11769	2.84303	0.0429291	0.60741	-7.73883
Ahr	-0.326212	10.3154	-4.25881	0.0111664	0.403459	-6.16323
Cdr2l	0.326107	9.04064	3.97601	0.0142629	0.428503	-6.4537
Ppa1	0.326006	10.0647	5.76981	0.00357115	0.303423	-4.79538
Mis12	0.325957	9.4301	5.10474	0.00571377	0.351128	-5.3618
Col6a6	0.325911	5.78925	2.3766	0.07174	0.714799	-8.31907
Gpd1	0.325749	5.39677	1.6784	0.163534	0.880708	-9.20669
Tnfsf8	0.325716	6.27116	3.74248	0.0176095	0.457429	-6.70263
Dchs1	0.325692	7.68525	2.30344	0.077993	0.732886	-8.4119
Arhgap24	0.325387	6.85229	4.30178	0.0107691	0.403459	-6.12012
Plcb1	0.325377	6.63219	4.77349	0.00735096	0.368966	-5.66411
Cd209a	0.325369	4.5331	1.77191	0.146049	0.856226	-9.08919
Slc10a7	0.325239	9.20752	1.87766	0.128611	0.822737	-8.95515
Iqcb1	-0.325141	8.37429	-2.79475	0.0451998	0.618252	-7.79775
Pkd1	-0.325069	11.6125	-5.18529	0.00538433	0.344826	-5.2904
Alkbh5	-0.324715	11.5056	-3.12902	0.031883	0.546147	-7.39635
Adamtsl4	-0.324544	8.00149	-1.7522	0.149565	0.859121	-9.11404
Arg1	-0.324485	12.689	-1.41358	0.225587	0.993812	-9.5306
Notch3	0.324294	7.98599	1.7536	0.149313	0.859121	-9.11229
Ifi203	-0.324279	12.5444	-14.2376	8.8e-05	0.0820862	-0.27349
Zfp874b	-0.324277	7.15784	-5.83822	0.00341109	0.300812	-4.73996
Fgf23	0.324239	4.56637	1.82005	0.13782	0.840954	-9.02829
Ccne1	0.323955	7.00084	5.59306	0.00402864	0.318353	-4.94093
Wdr45	-0.323129	8.3719	-10.5545	0.000309315	0.134115	-1.81542
Rasip1	0.322845	7.34114	1.99649	0.111619	0.802504	-8.80365
Ankrd2	0.322665	5.92506	1.7292	0.153781	0.866106	-9.143
Hyal1	-0.322647	7.44267	-3.52551	0.021577	0.483111	-6.94141
Atp8b1	0.322008	7.82439	3.6473	0.0192341	0.467801	-6.80649
Lrp8	0.321846	9.70208	3.02533	0.0354592	0.563681	-7.51919
Mroh1	-0.321579	10.4133	-3.56349	0.0208121	0.479823	-6.89909
Fosl2	-0.321343	11.3439	-1.96286	0.116169	0.808658	-8.84658
Mdm4	-0.320948	11.4609	-3.88878	0.0154168	0.436437	-6.54571
Tuba1c	0.320707	11.9677	11.0903	0.000251561	0.125542	-1.56221
Adgrl4	0.320552	8.2852	1.76628	0.147044	0.857028	-9.09629
Gm15280	-0.319876	9.63109	-1.51541	0.199327	0.94711	-9.40798
Socs2	0.319632	8.47834	3.30104	0.0268315	0.512503	-7.19605
Cd200	0.319464	7.98303	3.0623	0.0341336	0.556098	-7.47522
Cxcl9	0.319336	11.4625	0.924166	0.404262	1	-10.0619
Npr1	0.319158	7.18587	1.93598	0.119949	0.808658	-8.88087
Ufm1	0.31905	9.75757	4.46039	0.00944145	0.391931	-5.96332
Raph1	-0.318778	10.932	-6.94311	0.00171948	0.249401	-3.90954
Trp53bp1	-0.318761	11.0293	-2.99902	0.036439	0.570236	-7.55061
Gpnmb	-0.318696	8.42303	-0.880739	0.424919	1	-10.1025
Cd209c	-0.318557	9.91577	-0.610378	0.572394	1	-10.3218
Stfa2	-0.317955	4.73558	-1.81373	0.138872	0.840954	-9.03629
Gzmb	-0.317784	9.37651	-0.655936	0.545298	1	-10.2893
Fam98a	0.317776	9.5629	8.12632	0.00090996	0.195142	-3.13458
Itgae	0.317764	6.39357	2.58951	0.0565085	0.668327	-8.05135
Il1r2	-0.317694	7.65739	-1.38358	0.233955	1	-9.56615
Pdgfrb	0.31765	10.454	2.01648	0.109006	0.79428	-8.77811
Kdm6b	-0.31764	11.162	-2.54442	0.0594035	0.67748	-8.1077
Cxcr4	-0.316966	8.68087	-2.33659	0.0750875	0.724926	-8.36979
Tgif1	-0.316915	11.4533	-3.53393	0.0214046	0.481896	-6.932
Apobec3	-0.316694	13.063	-2.11513	0.0970414	0.771293	-8.65204
Pcdhgc5	0.316219	5.83695	2.92968	0.0391736	0.589453	-7.63386
Cpxm2	0.316177	8.74802	2.1736	0.09063	0.751905	-8.57735
Adgrg3	-0.315979	7.36991	-2.90842	0.040059	0.593256	-7.65953
Atp2b4	-0.315966	8.92514	-0.742357	0.496366	1	-10.2224
Chdh	-0.315819	5.65853	-1.67492	0.164225	0.881977	-9.21104
Arhgef10l	-0.315791	9.78952	-3.3867	0.0246667	0.502761	-7.09796
Ebf3	0.315527	6.2858	2.5804	0.0570807	0.670452	-8.06272
Foxm1	0.315342	11.1838	3.2033	0.0295772	0.531446	-7.30932
Gprc5c	0.315236	5.22999	2.59712	0.056036	0.666545	-8.04186
Pitx1	0.315144	8.56237	2.94484	0.0385563	0.586444	-7.61561
Mob3c	0.315086	8.25503	3.70411	0.0182442	0.461999	-6.74433
Slc2a10	0.314921	5.83805	4.73949	0.00754904	0.37188	-5.69595
Pde1a	0.314806	5.0325	2.96988	0.0375605	0.580007	-7.58552
Coro6	-0.314731	9.90071	-1.29735	0.25971	1	-9.66662
Pgk1	-0.314635	12.9944	-1.95602	0.117119	0.808658	-8.85531
Mms19	-0.314342	10.5223	-5.8869	0.00330247	0.298162	-4.70084
Elmo3	-0.31355	8.99262	-4.03787	0.0135064	0.420751	-6.38914
Nr2f1	-0.313479	9.10116	-1.08218	0.336063	1	-9.90369
Fcna	-0.313161	7.60046	-0.864373	0.432923	1	-10.1174
Bysl	0.312842	8.90777	8.06944	0.000936406	0.196575	-3.16952
Prkg1	0.312805	5.08873	2.19061	0.0888527	0.751281	-8.55563
Espn	-0.312395	7.49691	-3.26263	0.0278736	0.520255	-7.24039
Tmem100	0.312203	5.57459	1.46747	0.211289	0.969129	-9.46606
Igfbp3	0.311665	11.7397	2.05712	0.103893	0.784913	-8.72618
Mb21d1	0.311647	8.77536	5.27582	0.00504093	0.341694	-5.2111
Ccna2	0.311645	11.779	5.1895	0.00536776	0.344826	-5.28669
Osr2	-0.311599	7.72992	-1.63405	0.17257	0.898087	-9.26197
Robo1	0.311487	7.93658	3.0196	0.03567	0.564777	-7.52603
Fdps	0.31135	10.0323	2.06318	0.103154	0.78419	-8.71844
Atg14	-0.310765	8.21298	-12.4213	0.000156422	0.113583	-0.979657
Tmem184a	-0.310699	8.67749	-2.21991	0.0858809	0.747991	-8.51826
Nhs	-0.310308	8.23619	-3.27829	0.0274433	0.517221	-7.22229
Pde2a	0.310203	7.90936	0.920205	0.406112	1	-10.0656
Slc2a13	0.310071	6.02757	3.72132	0.0179563	0.460286	-6.7256
1110002E22Rik	0.310057	6.83289	1.03502	0.355293	1	-9.9525
Fth1	-0.310049	14.6886	-2.032	0.107021	0.789761	-8.75828
Inpp4b	0.309715	9.19343	3.14111	0.031494	0.544365	-7.38213
Cenpe	0.3097	11.5876	2.83891	0.0431178	0.60754	-7.74385
Prss23	0.309665	9.76217	2.76365	0.0467349	0.622097	-7.83585
Zmym6	-0.309304	9.51314	-7.35019	0.00136751	0.230621	-3.63096
Itga5	0.309155	11.5	2.07764	0.101411	0.779822	-8.69995
Tmem87b	-0.309047	10.2406	-6.27069	0.00257779	0.28482	-4.40096
Ildr2	0.309038	5.61469	3.06591	0.034007	0.554291	-7.47093
Ampd3	-0.30872	10.1503	-2.47789	0.0639848	0.690579	-8.1912
Tie1	0.308463	8.58865	2.75165	0.047343	0.622998	-7.85058
Slc28a2	-0.308455	6.54429	-3.42152	0.0238456	0.496389	-7.05841
Crispld2	0.308365	8.57381	1.78288	0.14413	0.851732	-9.07533
Ocln	-0.30829	7.53966	-4.77169	0.00736132	0.368966	-5.6658
Cxcr3	0.308196	6.51752	5.10358	0.00571869	0.351128	-5.36283
Aox1	-0.307921	10.2607	-1.72971	0.153686	0.866106	-9.14236
Mgat4b	-0.307511	11.1183	-2.73368	0.0482709	0.628213	-7.87269
AW549877	-0.307509	10.9578	-5.934	0.00320132	0.294015	-4.66322
Slc1a4	-0.307495	9.05006	-2.28176	0.0799603	0.73762	-8.43947
Stoml1	-0.307482	8.0225	-4.41676	0.00978621	0.397261	-6.0061
Nr4a3	0.307331	6.6897	1.21705	0.286102	1	-9.75759
Cyth4	0.307195	10.6026	2.72342	0.04881	0.63014	-7.88533
Pde4dip	0.306302	10.6065	2.8527	0.0424902	0.605191	-7.72707
Ptgis	0.306275	6.32084	1.01959	0.361789	1	-9.96819
Rnf150	0.306155	7.09859	1.57479	0.185445	0.921268	-9.33526
Trim72	0.306098	5.60328	2.5842	0.0568414	0.669686	-8.05798
Ror2	0.305969	6.85535	2.88138	0.0412185	0.599274	-7.69226
Tubb6	0.305634	10.9323	5.05723	0.00591944	0.351128	-5.40429
Ralgds	-0.30552	10.7822	-3.34498	0.0256946	0.507183	-7.14559
Gpc3	0.305308	6.75405	0.854393	0.437861	1	-10.1265
Rgs16	0.305007	9.20172	1.05252	0.348046	1	-9.93453
Zfp945	-0.305006	9.47264	-5.37004	0.00471115	0.331379	-5.12963
Lrrc59	0.304818	11.8377	9.43231	0.00049327	0.166106	-2.38661
Esm1	-0.304403	7.6531	-1.95184	0.117703	0.808658	-8.86064
Pop1	0.304297	8.34113	3.6509	0.0191695	0.467801	-6.80253
Prkaa2	0.304242	4.82249	2.28098	0.0800324	0.737841	-8.44047
Serpinb1a	0.304152	6.29788	1.28373	0.264018	1	-9.68223
Ttc3	-0.304023	11.6438	-3.85579	0.0158816	0.441113	-6.58081
Nt5e	-0.303816	13.1785	-2.55563	0.0586686	0.675342	-8.09367
Pcdh18	0.303752	6.23303	3.09782	0.0329134	0.54971	-7.43315
Ackr3	-0.303507	9.88769	-1.47887	0.208381	0.964291	-9.45231
Zfp36	-0.302989	10.4384	-1.83676	0.135079	0.835314	-9.0071
MF597757.2	-0.302868	8.48415	-1.75857	0.148419	0.858055	-9.10601
CR392009.1	0.30276	7.10916	2.65875	0.0523686	0.648453	-7.96525
Rps6ka6	0.30276	7.10916	2.65875	0.0523686	0.648453	-7.96525
Rab3il1	0.302208	9.22934	2.00646	0.110307	0.797987	-8.79091
Letm2	-0.302193	7.22508	-3.70539	0.0182226	0.461999	-6.74294
Fut4	0.30187	6.4304	4.12079	0.0125655	0.415154	-6.3035
Erg	0.301818	7.50181	3.17771	0.030349	0.537683	-7.33921
Mfsd2a	0.301685	5.70048	2.09801	0.0990111	0.774957	-8.67392
Klf4	-0.301671	9.12808	-1.82107	0.137652	0.840954	-9.027
Abcg2	0.301611	7.14406	6.81442	0.00185307	0.254792	-4.00045
Mbd5	-0.30141	9.13399	-2.67602	0.0513902	0.643211	-7.94386
Zcchc7	-0.300828	10.1009	-1.97365	0.114688	0.807893	-8.83281
P4ha2	-0.300753	10.3838	-1.29341	0.26095	1	-9.67114
Insig2	-0.300737	9.68111	-2.27194	0.0808694	0.741273	-8.45197
Unc13a	-0.300704	8.60143	-2.08166	0.100932	0.779552	-8.69481
Tmem97	0.300677	8.88853	4.76426	0.00740411	0.368966	-5.67274
Cdc20	0.300313	10.2822	4.95944	0.00637151	0.356144	-5.49266
Zbtb18	0.299919	10.5158	1.7208	0.15535	0.867839	-9.15355
Duox1	0.299813	4.42488	2.05246	0.104466	0.786955	-8.73213
Zbed4	0.299728	9.06278	4.82564	0.00705908	0.365609	-5.61557
Col6a2	0.299477	12.4068	1.57092	0.18632	0.923242	-9.34003
Lfng	0.299446	9.39547	3.5097	0.021905	0.484741	-6.95909
P3h1	0.299319	9.59986	4.70035	0.00778509	0.376003	-5.73281
Nisch	-0.299111	13.1914	-7.47747	0.0012759	0.221726	-3.54654
Ripk3	0.2991	8.46165	2.92966	0.0391746	0.589453	-7.63389
Fgf2	0.299015	8.13287	0.824204	0.453074	1	-10.1533
1110008P14Rik	-0.298947	9.09294	-1.69142	0.160975	0.875398	-9.1904
Tmem266	0.298924	5.53084	5.38544	0.00465976	0.331048	-5.11641
Nme1	0.298901	9.71242	5.3933	0.00463378	0.329864	-5.10968
Ube2n_ps1	0.298744	8.45865	5.04243	0.00598534	0.35155	-5.41759
Mcm4	0.298693	11.0094	2.64491	0.0531679	0.651868	-7.98242
Mitf	-0.298646	7.66648	-3.80225	0.0166718	0.449455	-6.63812
Nos3	0.298249	7.74528	4.15249	0.0122266	0.41124	-6.27104
Fgf7	0.298133	6.51218	1.81359	0.138896	0.840954	-9.03647
Hells	0.297844	11.0994	1.80912	0.139644	0.840954	-9.04213
C1qtnf5	0.297752	6.20702	2.84896	0.0426593	0.60625	-7.73161
Glcci1	0.297568	6.11548	4.80768	0.00715803	0.368221	-5.63225
Irak2	-0.29754	9.50448	-5.29305	0.00497862	0.340728	-5.19613
Chil1	-0.297447	5.54907	-2.46055	0.0652429	0.69319	-8.21303
Kdm5b	-0.297219	10.7378	-4.93064	0.00651248	0.357944	-5.51892
Nasp	0.297206	10.6762	4.60462	0.00840052	0.379709	-5.82381
Sgsm3	0.297125	7.7981	3.68328	0.0186	0.464121	-6.76706
Fermt1	0.296969	9.68768	2.04093	0.105898	0.787665	-8.74686
Golim4	0.296876	10.4824	5.73801	0.00364862	0.303423	-4.82131
Pcdh12	0.296815	6.81438	2.63444	0.0537817	0.655419	-7.99542
Jade2	-0.296811	10.3365	-2.46726	0.0647531	0.692115	-8.20458
Tspan2	0.296734	8.62026	4.08828	0.0129249	0.415597	-6.33696
Adamts4	0.296705	9.84137	2.43154	0.0674107	0.698049	-8.24961
Tle6	-0.296602	7.97477	-4.18477	0.0118925	0.407843	-6.23813
Ankrd26	0.296414	9.19336	2.4959	0.0627066	0.688239	-8.16856
Pknox2	0.296248	5.17017	3.6301	0.0195461	0.47042	-6.8254
Exoc3l2	0.29624	5.66746	5.22554	0.00522829	0.344062	-5.25502
Grrp1	0.296224	5.83733	2.23033	0.0848509	0.747991	-8.50498
Mmp15	0.296138	7.33202	1.79386	0.142235	0.846605	-9.06145
H2afz	0.295975	11.192	7.32699	0.00138506	0.231612	-3.64648
Plekhn1	-0.295895	11.027	-2.62856	0.0541303	0.657183	-8.00274
Gys1	-0.295886	10.5806	-2.37499	0.071871	0.715702	-8.32111
Chrna1	0.295869	5.32042	1.54503	0.192276	0.934972	-9.37181
Sema3g	0.295706	5.57737	1.85373	0.132354	0.831204	-8.98556
Mid1ip1	0.29565	8.66433	2.36703	0.0725248	0.717029	-8.33119
Fbxo5	0.295302	8.97388	3.03015	0.0352832	0.562169	-7.51346
Mthfd2	0.294999	8.47933	2.33763	0.0749982	0.724848	-8.36847
Fam111a	0.294955	9.88752	1.5051	0.201841	0.952538	-9.42052
2023-09-04	0.294472	6.74954	3.2979	0.026915	0.512895	-7.19966
Nbr1	-0.293937	11.6919	-7.84316	0.00105136	0.203042	-3.31072
Dhcr24	0.293603	10.41	2.75887	0.0469764	0.622097	-7.84172
Fam50a	-0.293553	9.22754	-5.53174	0.00420367	0.319892	-4.99224
Adam11	0.293498	5.74888	1.34274	0.245831	1	-9.61407
Lpar1	0.293357	7.96816	1.55335	0.190342	0.93035	-9.36162
Mmp8	-0.293271	6.50727	-1.37953	0.235108	1	-9.57093
Plxdc2	0.293215	8.20487	1.64731	0.169816	0.892616	-9.24548
Zbtb37	-0.293144	9.32235	-3.01687	0.0357708	0.56531	-7.52928
Pdia5	0.293088	8.20363	2.5192	0.0610955	0.682267	-8.13931
Amd1	0.292821	10.6666	7.8593	0.00104261	0.203042	-3.30053
Ampd1	0.292677	4.71565	1.91524	0.122957	0.809861	-8.90731
Txnrd2	-0.292595	7.83146	-3.51789	0.0217344	0.48429	-6.94993
Mettl7b	-0.292368	6.43086	-1.07765	0.337869	1	-9.90843
Zc2hc1a	-0.2923	9.65308	-5.26761	0.00507098	0.34177	-5.21825
Hs6st2	0.292005	7.83392	1.31519	0.254169	1	-9.64606
Ankrd33b	-0.291704	7.37262	-1.72873	0.153868	0.866106	-9.14359
Dvl2	-0.291675	9.69671	-4.69777	0.00780091	0.376003	-5.73524
Tmem68	0.291575	8.19534	3.44199	0.0233779	0.491753	-7.03525
Ltbp2	-0.291531	13.4033	-1.41576	0.224991	0.992925	-9.52801
Pfkp	-0.291178	11.7841	-3.14058	0.0315109	0.544393	-7.38275
Trip13	0.290744	8.51978	3.89391	0.0153459	0.436424	-6.54027
Fam92a	0.29054	6.59477	4.84889	0.00693344	0.363605	-5.59404
Scn4b	0.290537	4.72352	1.53269	0.195183	0.939545	-9.38691
Ano1	-0.290415	10.1026	-1.48784	0.206123	0.960515	-9.44147
Fastkd3	0.290406	7.77473	1.74745	0.150426	0.861096	-9.12003
Aurka	0.290376	10.009	4.45247	0.0095029	0.393397	-5.97106
Mat2a	0.290336	11.8707	3.82773	0.0162901	0.445096	-6.61079
2410089E03Rik	-0.290304	10.926	-11.5091	0.00021542	0.123844	-1.37212
Coro2a	-0.290232	12.1687	-2.29812	0.078471	0.733922	-8.41867
Arsi	0.29015	5.75054	1.23743	0.279175	1	-9.73476
Tcp11l2	-0.290124	8.36858	-4.15103	0.0122419	0.41124	-6.27253
Pdpn	0.289935	9.08431	1.10712	0.326271	1	-9.87738
Ibsp	0.289561	7.9086	0.739722	0.49781	1	-10.2246
Hk3	-0.289502	9.63682	-1.42083	0.223611	0.990216	-9.52197
Crebbp	-0.289438	10.7317	-5.97242	0.00312156	0.292722	-4.6327
Akap8l	-0.289241	10.2732	-5.32338	0.00487112	0.33662	-5.16984
Naalad2	0.289135	5.49089	2.64339	0.0532565	0.651868	-7.98431
Incenp	0.289134	11.1792	4.06535	0.0131856	0.417673	-6.36065
Adam19	0.289125	10.2952	1.48651	0.206454	0.961081	-9.44306
Sorcs2	0.289072	9.59716	2.10835	0.0978161	0.772828	-8.6607
AU040320	-0.28889	10.003	-4.86477	0.00684916	0.36174	-5.57938
Cobl	0.288825	5.84722	2.18794	0.089129	0.751905	-8.55904
Lhpp	0.288692	6.42282	5.82511	0.00344109	0.301042	-4.75054
Cntln	0.288655	6.66894	3.14798	0.0312753	0.543406	-7.37406
Clec14a	0.28855	7.09465	2.72752	0.0485937	0.629769	-7.88027
Cdca7	0.288503	9.6092	3.18694	0.0300679	0.535916	-7.32841
Adamts1	0.288486	9.51432	1.39497	0.230742	1	-9.55269
Cr2	-0.288372	4.50695	-2.56526	0.0580454	0.673754	-8.08163
Cd8a	0.287901	7.38082	0.968066	0.384229	1	-10.0195
Nhp2	0.287831	9.92517	12.3155	0.000162146	0.113583	-1.02374
Klhl40	0.287718	5.92044	1.58871	0.182336	0.916058	-9.31811
Acp6	-0.287696	8.74005	-6.6929	0.00199097	0.255731	-4.08763
Bloc1s6	-0.287655	9.77381	-3.73102	0.0177962	0.458909	-6.71506
Foxj1	0.287625	5.84383	4.29342	0.0108451	0.403459	-6.12849
Bloc1s5	-0.28756	7.35479	-2.41758	0.068482	0.702475	-8.26723
Wdr60	-0.287434	10.5171	-2.56186	0.0582646	0.674334	-8.08588
Pcnx	-0.287424	10.523	-1.59921	0.180025	0.911583	-9.30514
Fmod	0.287074	5.73554	1.60959	0.17777	0.908028	-9.29231
Uhrf1	0.287037	11.2251	4.19835	0.0117553	0.407271	-6.22434
Myo5b	0.286907	7.03457	2.87879	0.0413314	0.599514	-7.69539
Gm10259	-0.286857	3.49913	-1.05949	0.345198	1	-9.92733
Jsrp1	0.286288	4.54304	5.08653	0.00579157	0.351128	-5.37805
Clk1	-0.286234	11.8553	-3.74279	0.0176044	0.457429	-6.70229
Cd47	-0.286034	11.9627	-2.8483	0.0426892	0.60625	-7.73242
Cemip	-0.285889	8.6131	-2.17578	0.0904002	0.751905	-8.57457
Clec11a	0.285713	5.50594	4.65248	0.00808586	0.376003	-5.77816
Col27a1	0.2857	8.91893	2.47612	0.0641116	0.690583	-8.19342
Vash1	0.285676	7.95131	1.70235	0.158858	0.873629	-9.1767
Haus8	0.285574	8.50017	2.71684	0.0491589	0.632112	-7.89343
Egfl7	0.285199	8.54209	2.56925	0.0577895	0.672686	-8.07665
Hps4	-0.285186	8.66395	-3.75493	0.0174092	0.456429	-6.68915
Abl2	-0.285163	11.323	-3.4004	0.0243398	0.499202	-7.08238
Srgap1	0.28508	6.18438	4.76565	0.00739607	0.368966	-5.67144
Ssh2	-0.284981	11.3801	-1.84086	0.134415	0.835314	-9.0019
Gjc1	0.284973	9.10951	3.55753	0.0209299	0.481019	-6.90571
Klf16	0.284711	8.33435	3.6695	0.0188399	0.464884	-6.78214
Tcf19	0.284676	9.08456	3.47118	0.022729	0.486656	-7.00232
Ccnyl1	0.284341	8.95558	4.66996	0.00797444	0.376003	-5.76156
Prim1	0.283671	9.47969	6.72983	0.00194779	0.254801	-4.061
Abracl	0.283612	8.2571	2.68515	0.0508813	0.641463	-7.93256
Cacna1s	0.283464	6.06327	1.61448	0.176718	0.905347	-9.28625
Nr4a1	0.283425	8.72937	0.907815	0.411942	1	-10.0773
Sema7a	0.283398	10.5624	1.80513	0.140317	0.84152	-9.04719
Has2	0.283222	11.3481	1.41415	0.225431	0.99345	-9.52993
Ifnlr1	-0.283186	7.64338	-2.34625	0.0742635	0.723297	-8.35754
Klf8	0.283034	5.41455	1.74917	0.150114	0.85999	-9.11787
Plcb2	0.282996	8.5534	3.3319	0.0260271	0.507736	-7.16058
Lrp5	-0.282791	11.9058	-5.71909	0.0036957	0.303423	-4.83679
Olfml2b	0.28279	9.0821	1.65713	0.167805	0.888419	-9.23324
Vwa7	-0.282721	8.07123	-3.50998	0.0218991	0.484741	-6.95877
Pclaf	0.282714	9.69214	2.8632	0.0420193	0.603821	-7.71431
Sox6	0.282636	4.32145	1.89509	0.125955	0.816317	-8.93297
Smc2	0.282615	11.0083	3.15603	0.0310213	0.54041	-7.36461
Emilin1	0.282536	9.31351	3.94131	0.0147092	0.431317	-6.49016
Ccdc86	0.282478	9.22458	12.5645	0.000149062	0.113583	-0.920526
Mest	0.282312	9.04708	1.66681	0.165847	0.884988	-9.22117
Ppp1r3a	0.28214	4.77963	1.77379	0.145719	0.856056	-9.08681
Prss8	-0.281955	7.63165	-3.58005	0.0204885	0.478747	-6.8807
Dkk3	0.281823	7.99436	2.07746	0.101433	0.779822	-8.70018
Nova1	0.281721	5.67497	1.07782	0.337801	1	-9.90825
Clmp	0.281683	8.15617	1.37941	0.235141	1	-9.57107
Rbp1	-0.281668	8.74841	-1.47802	0.208598	0.964359	-9.45334
Rdh5	-0.281437	7.94059	-1.80411	0.14049	0.84152	-9.04848
Rnf167	-0.281435	9.11922	-4.1441	0.0123152	0.411486	-6.27961
Bcl6b	0.281423	7.79057	2.14894	0.0932757	0.757084	-8.60884
Tppp3	0.281227	7.24847	1.29826	0.259425	1	-9.66557
Enpp5	-0.280867	9.5739	-5.05965	0.00590877	0.351128	-5.40213
Nsmf	-0.28079	10.449	-4.37413	0.0101376	0.399471	-6.04815
Cttnbp2nl	-0.280724	11.9474	-3.39205	0.0245385	0.50197	-7.09187
Slc26a11	-0.28043	7.32475	-4.97322	0.00630537	0.356144	-5.48014
mt_Nd6	0.280292	12.7042	3.33416	0.0259692	0.507736	-7.15799
C130074G19Rik	0.280095	7.08423	1.88848	0.126955	0.817561	-8.94138
Ddias	0.279972	7.57269	4.82466	0.00706446	0.365609	-5.61648
Meox1	0.279909	6.0228	3.87445	0.0156167	0.439006	-6.56094
Fgd6	-0.279838	10.5	-4.17756	0.0119662	0.408836	-6.24547
Hfe2	0.279713	4.93004	1.70077	0.159161	0.873629	-9.17868
Ccl22	0.279619	7.49901	1.09987	0.329091	1	-9.88506
Nfkbiz	-0.279544	10.318	-2.98814	0.0368531	0.573521	-7.56363
mt_Nd5	0.279222	14.8309	3.61738	0.0197806	0.472736	-6.83941
Nfasc	0.279146	5.47178	1.49113	0.205299	0.958983	-9.43748
Tpi1	-0.279125	13.1026	-2.51053	0.0616897	0.684257	-8.15019
Gucy2e	0.279082	3.75856	1.12892	0.31792	1	-9.8541
Calcoco1	-0.278993	10.2132	-3.57769	0.0205343	0.479105	-6.88332
Gstm2	0.278855	8.21469	2.95914	0.0379839	0.581922	-7.59841
Trim63	0.278769	6.31871	1.50162	0.202696	0.953697	-9.42475
Tlr6	-0.278702	7.88217	-3.11257	0.0324217	0.548654	-7.41574
Fam110c	-0.278672	7.73949	-0.813893	0.458363	1	-10.1623
Tmcc3	0.278311	10.2834	4.47447	0.00933328	0.390008	-5.94957
Jmjd6	-0.278218	10.4713	-2.81965	0.044012	0.613313	-7.76732
Hmgcs1	0.278174	10.5928	2.66309	0.0521204	0.647933	-7.95987
Dennd5b	0.278151	6.52065	3.64285	0.0193143	0.468709	-6.81138
Klhl33	-0.27811	7.22082	-2.17615	0.0903603	0.751905	-8.57409
Xrcc2	0.27779	7.60751	5.18554	0.00538335	0.344826	-5.29018
Ccnb1	0.277686	10.0534	4.18387	0.0119017	0.407843	-6.23904
Afmid	-0.277685	8.42272	-2.65952	0.0523243	0.648453	-7.96429
Snapc1	-0.277547	9.30077	-5.7207	0.00369167	0.303423	-4.83547
Zfp219	-0.277487	9.36681	-4.62406	0.008271	0.376174	-5.80523
Sik2	-0.277386	9.68252	-2.42358	0.068019	0.700564	-8.25965
Tpp1	-0.277303	11.0165	-5.68939	0.00377107	0.306434	-4.86117
Itga2	0.277253	10.9184	2.83326	0.043378	0.608921	-7.75073
Abtb1	-0.276869	7.95232	-2.26511	0.0815089	0.743019	-8.46067
Rpa2	0.27686	8.42994	6.47306	0.00227356	0.27138	-4.2487
Stc1	-0.276652	9.25813	-1.42663	0.22204	0.988639	-9.51505
Pou6f1	-0.276619	9.10811	-4.03955	0.0134865	0.420502	-6.3874
Nbeal1	-0.276427	10.4938	-2.72737	0.0486016	0.629769	-7.88046
Hmgb3	0.276388	10.0718	5.89609	0.00328242	0.298162	-4.69348
Mcm3	0.276252	11.2434	3.85169	0.0159406	0.441113	-6.58519
Gimap8	0.276193	8.85461	2.47675	0.0640667	0.690583	-8.19264
Kank4	-0.276155	5.02662	-1.49209	0.205058	0.958408	-9.43631
Id1	0.276045	9.02091	2.4014	0.0697481	0.706714	-8.28768
Lifr	-0.276022	9.2474	-1.52913	0.19603	0.940513	-9.39126
Zfp266	-0.275974	10.6574	-4.29985	0.0107866	0.403459	-6.12205
Psmc3ip	0.275761	7.34664	5.07733	0.00583137	0.351128	-5.38628
Tnk1	-0.27566	9.42015	-2.03778	0.106293	0.787944	-8.7509
Mcam	0.27563	10.7123	3.5279	0.0215278	0.482934	-6.93873
Tmem44	-0.275579	8.2085	-1.3312	0.249292	1	-9.6275
Pdik1l	0.275505	8.51361	2.26757	0.0812775	0.742382	-8.45753
Crebl2	-0.275479	7.85815	-2.7634	0.0467473	0.622097	-7.83615
Zfp961	0.275188	8.57081	4.95131	0.00641091	0.356144	-5.50006
Gm45837	0.275102	7.39592	0.635231	0.557503	1	-10.3043
Tacc3	0.274912	10.6736	4.55515	0.0087413	0.380355	-5.87133
Map4k1	0.274886	7.88671	2.24576	0.0833495	0.745883	-8.48531
Zxdc	-0.274867	8.6693	-3.88682	0.0154439	0.436437	-6.54779
Esam	0.274804	8.20284	2.37777	0.071644	0.714043	-8.31758
Ccdc8	0.274747	6.3898	3.30114	0.0268289	0.512503	-7.19593
Hps1	-0.274695	9.25545	-3.56542	0.020774	0.479778	-6.89694
Npc2	-0.274456	13.0284	-2.56791	0.0578749	0.673129	-8.07832
Foxc1	-0.27437	9.78599	-1.83933	0.134662	0.835314	-9.00383
Tubb2a	0.27425	9.0627	1.97436	0.114591	0.807672	-8.8319
Clip4	-0.274142	10.1423	-1.3297	0.249743	1	-9.62924
Aarsd1	0.274081	8.56087	11.4721	0.000218347	0.123844	-1.38866
Inhba	0.273708	11.6185	1.16884	0.303127	1	-9.81085
Ifit3	-0.273501	8.781	-1.40371	0.228307	0.997254	-9.54233
Racgap1	0.273455	10.8545	7.71895	0.00112178	0.20837	-3.38973
Sh3kbp1	0.273443	9.33593	2.18551	0.0893814	0.751905	-8.56214
Mapk1ip1	-0.273442	8.0063	-10.0292	0.000382515	0.149017	-2.07549
Wsb1	-0.27344	11.4465	-4.79152	0.00724844	0.368399	-5.64729
Gzmd	-0.273068	8.93409	-0.426269	0.690383	1	-10.4323
Ublcp1	0.272863	8.87362	4.90803	0.00662577	0.359159	-5.53961
Casq2	0.272842	4.76479	3.79874	0.0167252	0.449662	-6.64189
Mcpt2	0.272836	6.18446	1.23475	0.280078	1	-9.73777
Ciz1	-0.272815	10.9647	-3.67869	0.0186794	0.464349	-6.77207
Id2	-0.27271	9.65171	-3.05224	0.0344885	0.558734	-7.48717
Hmgcr	0.272584	10.4637	1.98183	0.113579	0.804687	-8.82237
Espl1	0.272561	9.87651	2.94761	0.0384445	0.586167	-7.61227
Ssc5d	0.272545	7.9512	1.57603	0.185168	0.921268	-9.33375
Cd83	-0.272479	7.27649	-1.03442	0.355544	1	-9.95311
Slc25a32	0.272411	9.29008	10.0462	0.00037983	0.149017	-2.06686
Rorc	-0.272385	9.00094	-1.49286	0.204867	0.958146	-9.43538
Il11ra1	0.272341	7.43199	1.70019	0.159274	0.873629	-9.17941
Vim	-0.272181	15.411	-1.33407	0.248425	1	-9.62416
Col12a1	0.271915	13.6013	1.40377	0.22829	0.997254	-9.54226
Efs	0.271899	5.94586	2.58859	0.0565661	0.668327	-8.0525
Ccdc28a	-0.271893	7.7977	-2.78587	0.0456322	0.619893	-7.80861
Igf2r	-0.271873	12.781	-4.02269	0.0136876	0.422267	-6.40493
Phex	-0.271865	6.9434	-1.98247	0.113492	0.804687	-8.82154
Gm4735	-0.271839	10.702	-2.53557	0.0599909	0.679642	-8.11878
Pdlim2	-0.271793	9.45958	-2.44966	0.0660476	0.695619	-8.22676
Sorl1	-0.271457	10.8561	-2.14316	0.0939078	0.760203	-8.61622
Ypel3	-0.271407	9.07108	-2.73273	0.0483206	0.628489	-7.87386
Bbc3	-0.271279	6.79559	-4.06347	0.0132073	0.417673	-6.36259
Dlc1	0.271193	9.28996	1.83836	0.13482	0.835314	-9.00507
Aspm	0.27116	10.5378	3.16974	0.0305941	0.538461	-7.34853
Gnb4	0.271059	9.56451	2.80711	0.0446057	0.616128	-7.78264
Tsc22d3	-0.270997	9.45353	-2.18698	0.0892284	0.751905	-8.56026
Idi1	0.270985	9.87718	1.81958	0.137899	0.840954	-9.02889
Cdca8	0.270969	9.56969	7.23262	0.00145933	0.236108	-3.71005
Arl5b	-0.270898	9.85331	-2.32342	0.0762274	0.7291	-8.38652
Cdh15	0.270867	5.20616	3.08032	0.033508	0.550277	-7.45385
Taz	-0.270579	8.98166	-2.18329	0.0896129	0.751905	-8.56498
Lbh	-0.270558	10.6974	-2.39864	0.0699671	0.706714	-8.29118
Hrc	0.270181	5.38166	1.6442	0.170457	0.89347	-9.24934
Mrgpra2b	-0.269934	4.40973	-2.73016	0.0484547	0.62945	-7.87701
Gdpd2	-0.269924	6.04356	-1.71542	0.156366	0.869283	-9.16031
Rab6b	-0.269776	9.22266	-3.64033	0.0193597	0.468709	-6.81414
Cercam	0.26972	7.6727	1.37023	0.237775	1	-9.58188
Ccnf	0.269701	10.0836	3.79756	0.0167432	0.449662	-6.64316
Rasgrp1	0.269647	8.21	1.56527	0.187604	0.925646	-9.34698
Trim24	-0.269613	10.0978	-6.74485	0.00193054	0.254801	-4.0502
Gins1	0.269526	7.51639	10.7219	0.000289677	0.129992	-1.73507
Amigo2	-0.269458	9.83548	-1.25232	0.274215	1	-9.71797
Shisa2	0.269447	6.58132	1.11792	0.322108	1	-9.86587
Tmie	-0.269398	9.12609	-0.905896	0.412851	1	-10.0791
Ankrd28	-0.269336	11.1884	-2.49638	0.062673	0.688239	-8.16795
Skap1	0.269314	6.56219	3.36527	0.0251887	0.50477	-7.1224
Gm48348	0.26914	7.58055	3.62231	0.0196893	0.471307	-6.83398
Clec5a	0.269109	9.15007	1.26606	0.26971	1	-9.70238
Tnnt1	0.269104	5.63548	2.55212	0.0588977	0.676042	-8.09806
Slamf8	0.268875	7.99348	1.26715	0.269356	1	-9.70115
Tmem64	0.268684	7.81356	3.05591	0.0343583	0.557709	-7.4828
Aph1c	-0.26868	5.70251	-1.65783	0.167663	0.888419	-9.23237
Ndufa4l2	0.26862	7.13355	0.695912	0.522258	1	-10.2592
Tnfrsf13b	0.268598	6.71718	2.44297	0.0665468	0.696359	-8.23518
Kif23	0.268439	10.6947	3.62419	0.0196546	0.471307	-6.8319
Anp32e	0.268358	11.6008	2.94428	0.038579	0.586444	-7.61629
Ccdc134	0.268318	7.81695	2.37222	0.0720982	0.715953	-8.32462
Rbpms	-0.268309	9.43204	-2.547	0.0592337	0.67748	-8.10447
Adamtsl1	0.268261	6.40275	1.05741	0.346045	1	-9.92948
Fam162a	-0.268015	10.0827	-1.92479	0.121562	0.808658	-8.89514
Kazn	0.268009	6.45823	4.85749	0.00688766	0.36174	-5.5861
Paxip1	0.267928	9.9838	2.70806	0.0496297	0.634381	-7.90427
Rpl37rt	-0.26788	8.20953	-1.49095	0.205344	0.958983	-9.43769
Knl1	0.267807	10.0019	4.50028	0.00913883	0.385691	-5.92444
Olfr1023	0.267782	5.61345	1.95023	0.117929	0.808658	-8.86269
Banp	-0.267756	9.54639	-2.19727	0.0881674	0.749898	-8.54714
Dusp16	-0.267662	9.58589	-5.79293	0.00351606	0.302046	-4.77659
Gpat3	-0.267541	8.34071	-3.95253	0.0145632	0.429846	-6.47835
Actg2	0.26752	6.8441	1.79621	0.141833	0.8457	-9.05848
Pigk	0.267341	9.89012	2.53145	0.0602672	0.680241	-8.12395
B3gnt9	0.267157	6.57923	2.85592	0.0423453	0.605191	-7.72316
Tpx2	0.266984	11.2067	3.96952	0.0143451	0.429041	-6.4605
Pgam1	-0.266924	13.3556	-2.06538	0.102886	0.783916	-8.71562
Synpo2	0.266923	7.53619	1.0398	0.353303	1	-9.94762
Lars2	-0.266773	11.77	-1.18813	0.296205	1	-9.78967
Sphk1	-0.266663	9.73116	-3.37129	0.0250407	0.50477	-7.11552
Abhd18	-0.266657	6.71991	-2.0128	0.109481	0.796357	-8.78281
AC160757.1	-0.266657	6.71991	-2.0128	0.109481	0.796357	-8.78281
Arg2	-0.26647	8.12081	-2.02546	0.107852	0.791147	-8.76663
Fhdc1	0.266385	8.2842	1.74805	0.150317	0.86075	-9.11928
Il11	0.266331	7.10171	4.4972	0.00916183	0.386202	-5.92744
Adcyap1r1	0.266286	4.77097	2.26176	0.081824	0.744136	-8.46493
Abtb2	-0.266141	7.65125	-1.64989	0.169285	0.89177	-9.24226
Ankzf1	-0.26614	9.24713	-3.98398	0.0141626	0.427302	-6.44534
Ltbp1	-0.265966	12.6334	-3.16027	0.0308885	0.54037	-7.35964
Atp7a	-0.265832	9.79742	-2.53096	0.0603	0.680361	-8.12456
Tpk1	-0.265716	6.85376	-4.26173	0.0111388	0.403459	-6.16029
Map3k8	-0.265654	7.08263	-2.66338	0.0521042	0.647933	-7.95951
Sec61a2	-0.265551	9.59355	-8.78677	0.000660737	0.17351	-2.74388
Dhrs9	-0.265429	9.10729	-3.53897	0.0213021	0.481297	-6.92638
Acap3	0.265409	9.14462	2.02248	0.108234	0.792014	-8.77045
Kank3	-0.265397	11.3966	-1.85557	0.132062	0.830829	-8.98322
Ap1m2	-0.26538	4.3101	-1.27523	0.266742	1	-9.69194
Alpk3	0.265372	5.07867	2.57652	0.0573262	0.670452	-8.06757
Ms4a4d	0.265371	6.00535	3.52029	0.0216846	0.483789	-6.94724
Abi3	0.265277	8.53171	1.73907	0.151957	0.864139	-9.13059
Cdk1	0.265187	10.5416	3.99455	0.014031	0.426654	-6.43428
Tnni2	0.265152	9.81898	2.81139	0.0444019	0.61512	-7.7774
Scai	-0.265079	9.45248	-2.24095	0.0838141	0.747119	-8.49143
Efna1	-0.264926	9.84834	-3.33266	0.0260077	0.507736	-7.15971
Tlr4	-0.264862	9.64465	-2.90945	0.0400155	0.593256	-7.65828
Scd1	0.264839	9.72357	0.812364	0.459151	1	-10.1636
Adamts8	0.264787	8.84465	2.80002	0.0449455	0.617028	-7.7913
Pim3	-0.264741	9.83159	-2.20726	0.0871503	0.747991	-8.53439
Myb	0.264699	6.86505	3.0898	0.0331844	0.54971	-7.44264
Mindy2	-0.264648	10.5295	-4.96065	0.00636565	0.356144	-5.49156
Mmp23	0.264583	6.68747	2.44085	0.0667064	0.696359	-8.23786
Ezr	-0.264485	12.7761	-2.67143	0.0516484	0.644916	-7.94955
Pkm	-0.264196	15.2289	-2.46619	0.064831	0.692115	-8.20593
Lad1	0.264157	12.1109	2.92919	0.0391939	0.589453	-7.63446
Sort1	0.264081	6.24757	1.83264	0.13575	0.836908	-9.01233
Cyp26b1	-0.264053	7.29696	-1.25776	0.272423	1	-9.71181
Fbxl19	0.263836	9.6327	2.28302	0.0798442	0.73748	-8.43786
Plekhh2	-0.263437	8.07797	-1.34524	0.245087	1	-9.61115
Ltb	0.263403	6.40929	3.58913	0.0203137	0.475926	-6.87064
Lig1	0.263386	10.5695	4.55323	0.0087549	0.380355	-5.87319
Ptpn7	0.26327	8.57606	2.3852	0.0710422	0.71013	-8.30818
Gpr176	0.263095	7.1406	2.01355	0.109384	0.796255	-8.78185
Kif20b	0.263041	10.364	2.96626	0.0377025	0.580544	-7.58986
Mapk8ip1	-0.263027	8.46229	-6.82182	0.00184506	0.254792	-3.99519
Uba52	-0.262989	11.0358	-3.7797	0.0170185	0.452697	-6.6624
C2	0.26291	6.92503	2.133	0.0950304	0.764621	-8.6292
Mturn	-0.262847	7.68938	-11.0975	0.000250882	0.125542	-1.5589
Mettl27	-0.262762	7.4226	-2.22291	0.0855827	0.747991	-8.51443
Slco5a1	0.262453	6.76958	1.75561	0.148951	0.858417	-9.10975
Dixdc1	-0.262411	8.48739	-1.53815	0.193893	0.938388	-9.38024
Fam214a	-0.262403	8.06418	-2.88972	0.0408568	0.597038	-7.68215
Rnf11	-0.26232	11.52	-1.70573	0.158209	0.872535	-9.17246
Sycp2	-0.262319	4.84905	-4.93321	0.00649975	0.357799	-5.51657
Sox13	0.262209	6.2035	4.64755	0.00811758	0.376003	-5.78285
Gm5537	-0.261969	10.9261	-1.73417	0.152858	0.86558	-9.13674
Ecm1	-0.26189	12.0904	-1.76061	0.148054	0.857064	-9.10344
Ltbp4	-0.261884	11.0012	-3.20259	0.0295981	0.531551	-7.31014
Tmem204	0.261847	6.33398	2.8242	0.0437989	0.611761	-7.76177
Ypel5	-0.261837	8.89146	-3.85924	0.0158323	0.440885	-6.57713
Mindy4	-0.261749	6.78424	-6.81782	0.00184938	0.254792	-3.99803
Tspan6	0.261738	6.46933	2.72175	0.048898	0.630572	-7.88738
Tigar	0.261632	7.55933	4.66113	0.0080305	0.376003	-5.76994
Lsm2	0.261593	9.10945	2.79287	0.0452909	0.618493	-7.80004
Spry1	-0.261378	10.2812	-1.17547	0.300731	1	-9.80359
Gm9855	0.261313	8.61606	3.33582	0.0259271	0.507736	-7.15609
Nkain1	0.261241	6.78272	9.84264	0.000413518	0.155954	-2.17086
Fanca	0.26083	8.74474	2.77195	0.0463193	0.621681	-7.82567
Ccr3	0.260746	4.43147	1.99087	0.112366	0.803443	-8.81082
Ntn1	-0.260731	11.3542	-2.29798	0.0784837	0.733922	-8.41885
Crybg3	0.260719	8.79663	2.83344	0.0433696	0.608921	-7.75051
Nr5a2	-0.260682	6.01924	-2.47781	0.0639908	0.690579	-8.19131
Saa2	-0.260335	5.31314	-1.29533	0.260345	1	-9.66894
Gm4353	0.260016	8.20364	8.62034	0.000714723	0.178434	-2.83981
Zbtb10	-0.259937	8.92359	-3.93427	0.0148017	0.431744	-6.49758
Chst2	0.259848	10.0917	2.05766	0.103827	0.784913	-8.72549
AC147512.2	0.259821	9.84935	2.75366	0.0472405	0.622699	-7.84811
Ulbp1	0.259821	9.84935	2.75366	0.0472405	0.622699	-7.84811
Brca1	0.259593	9.65442	2.11722	0.0968034	0.770785	-8.64936
Dusp2	0.25957	5.39635	2.89783	0.0405086	0.594646	-7.67233
Cxadr	-0.259379	11.3354	-3.24436	0.0283856	0.525008	-7.26155
Usp18	-0.259258	8.77883	-2.25376	0.0825827	0.744299	-8.47511
Irf2bp2	-0.259051	11.344	-5.58755	0.00404399	0.318353	-4.94552
Gpr153	0.259037	9.51775	3.28609	0.0272317	0.515106	-7.21328
Flrt2	0.258929	7.04936	0.937203	0.398224	1	-10.0494
Slc30a4	-0.2589	11.2697	-3.22249	0.0290134	0.529846	-7.28697
Gm43802	-0.258797	4.90148	-3.93891	0.0147407	0.431372	-6.49269
Ric1	-0.258755	10.2899	-3.80246	0.0166687	0.449455	-6.6379
Shb	-0.258733	8.43254	-1.72384	0.154781	0.866974	-9.14974
Ctsa	-0.258538	11.9953	-8.50229	0.000756307	0.183991	-2.90886
Cntnap1	-0.258481	8.01958	-4.90524	0.0066399	0.359376	-5.54217
Cd300ld3	0.258373	6.23642	1.07323	0.339641	1	-9.91305
Ace	-0.258107	12.2797	-4.11085	0.0126742	0.415597	-6.31372
Ccdc136	-0.257958	8.78922	-1.35148	0.243243	1	-9.60386
Adamts7	-0.257922	8.75572	-1.42277	0.223083	0.990057	-9.51966
Dnajc6	0.257863	5.17302	2.37421	0.0719346	0.715933	-8.32209
S1pr1	0.257703	9.02397	2.59305	0.0562885	0.667386	-8.04694
Oas1b	-0.257579	8.64019	-2.66056	0.0522652	0.648117	-7.96301
Abhd5	-0.25754	9.59031	-3.21332	0.029281	0.531239	-7.29763
Adgrg6	-0.257509	10.8029	-5.18113	0.00540078	0.344826	-5.29407
Hsp90aa1	-0.257337	14.1105	-4.08711	0.012938	0.415597	-6.33817
Tpt1_ps3	-0.25702	12.4686	-2.41624	0.0685866	0.703216	-8.26894
Olfr920	-0.256923	7.59363	-1.06644	0.342376	1	-9.92012
Zfp503	-0.256917	9.94295	-1.77299	0.145859	0.856056	-9.08782
Adam22	0.256816	5.1711	1.5778	0.184769	0.921268	-9.33156
Fah	-0.256814	10.0408	-8.0218	0.00095928	0.196575	-3.19896
Tef	-0.256812	9.8064	-2.24177	0.0837344	0.746972	-8.49038
Gm20431	-0.256711	4.51159	-1.13164	0.31689	1	-9.85118
Sat1	-0.25647	10.3771	-4.55667	0.00873061	0.380355	-5.86987
4930523C07Rik	-0.256374	9.80437	-1.94503	0.118662	0.808658	-8.86933
Slc2a3	-0.25635	7.43792	-1.30137	0.258453	1	-9.662
Jam2	0.25626	7.53066	1.68096	0.163027	0.879945	-9.20349
Ppp3ca	-0.256216	10.8792	-3.66542	0.0189116	0.465257	-6.78661
Kansl1l	-0.256116	9.39923	-6.01098	0.00304394	0.292722	-4.60224
Nova2	0.256099	5.99805	3.57473	0.0205919	0.479105	-6.8866
2610301B20Rik	-0.256092	7.931	-3.29965	0.0268685	0.512657	-7.19765
St3gal1	-0.255941	11.921	-1.45547	0.214393	0.974222	-9.48051
Vars2	-0.255899	9.31182	-3.17791	0.0303429	0.537683	-7.33897
Dbf4	0.255804	10.3948	9.41668	0.000496664	0.166106	-2.39499
Litaf	-0.255754	11.2786	-2.3359	0.0751463	0.725085	-8.37066
F10	-0.255727	7.8753	-1.16573	0.304255	1	-9.81424
Etv1	-0.255712	11.5206	-2.99441	0.0366138	0.571028	-7.55613
Irf2bpl	-0.255614	10.9942	-2.92559	0.0393423	0.590223	-7.6388
Msh6	0.255572	10.7273	6.42095	0.00234753	0.274661	-4.28753
Olfr1217	-0.255414	10.3432	-1.21466	0.286926	1	-9.76026
Echdc3	-0.255315	7.92635	-2.89232	0.0407449	0.596632	-7.679
Polq	0.255305	8.49354	3.08488	0.0333519	0.54971	-7.44845
Susd6	-0.255264	11.8302	-4.7665	0.00739118	0.368966	-5.67065
Dmxl1	-0.255255	10.4561	-4.79441	0.00723221	0.368399	-5.6446
Ifi27	-0.255238	10.1745	-4.20927	0.0116462	0.407271	-6.21326
Rbm12b1	0.255072	6.03645	3.13566	0.0316686	0.544992	-7.38853
Cln5	-0.254995	9.33658	-2.23008	0.0848751	0.747991	-8.50529
Ssh3	-0.254725	10.3538	-3.72052	0.0179695	0.460286	-6.72647
Asf1b	0.254351	9.28737	3.95932	0.0144756	0.429435	-6.47122
Htr7	0.254327	7.00282	1.72457	0.154643	0.86669	-9.14881
Spdl1	0.254296	8.60164	6.31682	0.00250429	0.279832	-4.3659
Hist1h1c	-0.254148	7.45701	-2.40326	0.0696011	0.706595	-8.28533
Efcab11	0.254096	6.83718	4.10591	0.0127286	0.415597	-6.3188
Naglu	-0.254086	8.66368	-16.2743	4.99e-05	0.057112	0.422199
Rrs1	0.254075	9.98432	9.3335	0.000515216	0.166871	-2.43984
Tspan11	0.253936	6.96176	1.39275	0.231365	1	-9.55531
Sbno2	-0.253903	12.0765	-3.43386	0.0235624	0.493816	-7.04445
Ifi44l	0.253835	7.97144	1.24575	0.276394	1	-9.72539
Bcl9l	-0.253826	11.7165	-4.83875	0.00698792	0.364176	-5.60342
Rasal3	0.253774	8.31185	1.3074	0.256575	1	-9.65505
Ezh2	0.253724	10.0175	5.87695	0.00332433	0.298162	-4.70881
St6galnac3	0.253596	4.07916	2.75909	0.0469651	0.622097	-7.84145
Letm1	0.253587	9.90829	29.9806	3.68e-06	0.0324072	3.6289
Card14	0.253581	5.16275	1.71109	0.157187	0.870243	-9.16575
Hcfc1r1	-0.253309	9.71169	-1.57526	0.185339	0.921268	-9.33469
Zfp609	-0.253246	11.0777	-4.53404	0.00889178	0.382088	-5.89172
Sox5	0.253153	7.66146	3.44231	0.0233707	0.491753	-7.03489
Tnfaip3	-0.253148	10.7985	-1.58523	0.18311	0.917515	-9.32241
Ikzf1	0.253104	8.90257	1.07485	0.338989	1	-9.91136
Slc7a6	0.253063	9.68159	3.21195	0.0293214	0.531446	-7.29923
Dact3	0.253009	5.43165	5.56957	0.00409461	0.318353	-4.96053
Akr1b3	0.252928	9.91624	4.40494	0.00988217	0.397261	-6.01773
Fbxo18	-0.252843	10.4984	-4.62981	0.00823314	0.376003	-5.79975
Osm	-0.252807	7.02383	-1.50241	0.202502	0.953247	-9.42379
Cep192	0.252641	10.3722	2.47187	0.0644183	0.691041	-8.19877
Lamc1	-0.252468	13.5528	-4.23366	0.011407	0.40713	-6.18858
Socs3	-0.252452	11.2483	-1.89328	0.126228	0.81641	-8.93528
B2m	-0.252431	15.0054	-1.68809	0.161625	0.876462	-9.19457
Arrb1	-0.25223	10.1571	-2.02241	0.108243	0.792014	-8.77053
Slc11a1	-0.252138	8.73593	-1.63267	0.172859	0.899065	-9.26368
Cyp4f13	-0.252035	8.23126	-3.85941	0.0158299	0.440885	-6.57695
Rrp12	0.252018	9.05682	3.64859	0.0192108	0.467801	-6.80506
Pan3	-0.251969	10.6378	-5.72968	0.00366926	0.303423	-4.82812
Bop1	0.251952	9.82085	5.06737	0.0058748	0.351128	-5.3952
Gas6	0.251871	9.09753	0.682753	0.529765	1	-10.2692
Tmem106b	-0.251851	10.4893	-4.19384	0.0118006	0.407271	-6.22891
Igdcc4	0.251848	6.70375	1.78548	0.143679	0.850586	-9.07205
Zfp385a	0.251809	8.75735	2.03642	0.106464	0.787944	-8.75263
Acsl1	0.251778	8.64668	2.81734	0.0441205	0.613996	-7.77014
Sardh	0.251766	7.03308	1.50531	0.20179	0.952531	-9.42027
Mfn1	-0.251732	9.98227	-4.17092	0.0120345	0.409576	-6.25223
Vrk2	0.251727	8.06699	6.34792	0.00245618	0.279832	-4.34239
Nfatc2ip	0.251624	7.3088	4.24267	0.0113201	0.406593	-6.17949
Tnfrsf1b	-0.251588	11.2497	-5.50159	0.00429308	0.321763	-5.01762
Hnrnpab	0.251487	13.3135	6.75246	0.00192188	0.254801	-4.04474
Tada2b	0.251479	9.50277	3.67481	0.018747	0.464431	-6.77632
Pyroxd2	-0.251455	7.78203	-3.74492	0.01757	0.457429	-6.69999
Clec10a	0.251187	6.226	1.16696	0.303811	1	-9.81291
Tmem119	0.251133	8.56585	1.17588	0.300583	1	-9.80314
Lsm3	0.251084	8.61119	8.9059	0.000625133	0.169172	-2.67621
Bcl2a1d	0.250985	7.70131	2.04501	0.105388	0.787665	-8.74165
Tspan5	-0.250971	8.66053	-4.00596	0.0138906	0.425066	-6.42237
Sfmbt2	-0.25096	9.41547	-3.08246	0.0334347	0.549765	-7.45132
Gm4739	0.250884	10.079	3.64199	0.0193297	0.468709	-6.81232
Mrgprf	0.250648	5.96979	1.42078	0.223623	0.990216	-9.52203
Ctse	0.250645	7.41182	2.09591	0.0992549	0.77574	-8.6766
Dcn	0.250527	10.5671	0.524669	0.625696	1	-10.3775
Tedc1	0.250497	8.93262	4.21542	0.0115853	0.407271	-6.20703
Scn1b	0.250368	7.3291	1.94111	0.119218	0.808658	-8.87432
Ddx60	-0.250316	9.84815	-3.43344	0.0235718	0.493816	-7.04491
Por	-0.250161	11.1568	-3.83978	0.0161132	0.442128	-6.5979
Trim14	-0.250017	8.51903	-3.03692	0.0350373	0.559881	-7.50539
Pcmtd2	-0.249929	9.5879	-3.34686	0.0256472	0.507051	-7.14344
Smcr8	-0.249902	10.5622	-3.03923	0.0349538	0.559825	-7.50263
Xlr3a	0.249897	5.12401	1.02171	0.360893	1	-9.96605
Has1	0.249768	6.21056	0.927508	0.402707	1	-10.0587
Kif18b	0.249711	9.78792	4.63416	0.00820458	0.376003	-5.79559
Stat3	-0.249497	12.3085	-4.4003	0.00992014	0.397587	-6.0223
Wdr48	-0.249492	10.7495	-6.19848	0.00269815	0.28482	-4.45625
Atad5	0.24948	9.43197	4.25831	0.0111711	0.403459	-6.16373
Rpl12	-0.249447	9.85491	-2.54557	0.0593277	0.67748	-8.10626
Cotl1	0.249434	11.2854	1.99908	0.111276	0.800824	-8.80034
Pde4a	-0.249428	9.57402	-5.43226	0.00450757	0.327009	-5.0764
Eva1c	-0.249418	8.68768	-1.6278	0.173883	0.900748	-9.26973
Cd55	0.249291	6.65608	1.09295	0.331803	1	-9.89237
Cd14	-0.249283	9.57374	-3.01898	0.0356928	0.564886	-7.52677
Phf1	-0.249155	9.845	-2.90748	0.0400985	0.593295	-7.66066
Heg1	-0.249134	11.1602	-2.72396	0.048781	0.629995	-7.88465
Glrx	-0.248923	10.0878	-2.57755	0.057261	0.670452	-8.06628
Bub1b	0.248749	10.3015	3.20414	0.0295523	0.531446	-7.30834
Usp53	-0.248613	8.96652	-1.55033	0.191041	0.932042	-9.36532
Rb1cc1	-0.248534	10.6741	-4.04259	0.0134506	0.420491	-6.38423
Pcdh7	0.248473	7.05489	1.18293	0.298058	1	-9.7954
Nek2	0.248317	9.8245	2.01208	0.109575	0.796444	-8.78373
Gen1	0.248268	8.48398	1.69251	0.160763	0.875167	-9.18904
Mynn	-0.248238	9.30996	-2.13255	0.09508	0.764847	-8.62977
Mul1	0.248228	8.36058	3.10344	0.0327248	0.54971	-7.42651
Bckdhb	0.248219	7.44068	2.26572	0.0814512	0.743019	-8.45989
Sdc3	-0.24818	12.0366	-1.92054	0.12218	0.809034	-8.90055
Fam107b	-0.247908	11.7255	-5.21213	0.00527968	0.344062	-5.26679
Egfr	-0.247878	9.13264	-1.20781	0.289294	1	-9.76788
Apol7a	0.247848	7.37927	1.85282	0.1325	0.831399	-8.98672
Pxdc1	-0.247788	8.67328	-1.93505	0.120083	0.808658	-8.88206
S100a4	-0.247744	11.2855	-1.13062	0.317275	1	-9.85227
Efna5	-0.247668	10.019	-2.32699	0.0759166	0.728645	-8.38198
Ckap2	0.247664	9.88579	4.12748	0.0124931	0.414307	-6.29664
4930579G24Rik	0.247455	6.88617	3.98409	0.0141613	0.427302	-6.44523
Scrn1	0.247337	7.55298	2.36446	0.0727375	0.717478	-8.33445
Cdc34	0.247248	9.4654	3.63072	0.0195348	0.47042	-6.82472
Thrb	0.247168	3.59704	1.39093	0.231878	1	-9.55747
Arhgap11a	0.247055	10.5426	6.70381	0.00197809	0.255731	-4.07975
Otop1	-0.246921	6.93353	-3.22099	0.0290568	0.529883	-7.28871
Rps18	0.246916	8.17783	8.04921	0.000946038	0.196575	-3.18201
Gm28285	0.246783	6.92347	4.58866	0.00850872	0.379709	-5.83911
R3hdm2	-0.246774	11.0547	-4.28881	0.0108873	0.403459	-6.13311
Stox2	0.246748	6.40268	3.89173	0.015376	0.436424	-6.54258
Peli2	0.246736	7.31178	1.9163	0.1228	0.80952	-8.90595
Ap5z1	-0.246635	8.8363	-3.68778	0.0185224	0.463653	-6.76214
Mcpt4	0.246629	5.82439	1.49537	0.204244	0.956372	-9.43234
Ank1	0.246578	6.50967	0.810701	0.460009	1	-10.1651
Pycr1	0.246556	6.56052	4.43463	0.00964321	0.394759	-5.98854
Pomp	0.246543	10.159	4.06762	0.0131595	0.417673	-6.3583
Tanc2	-0.246434	11.349	-3.61294	0.0198634	0.473238	-6.84432
Shc2	0.246425	5.94509	2.10915	0.0977244	0.772792	-8.65968
Cadm3	0.246409	5.14568	1.56398	0.187898	0.925669	-9.34856
Ankrd24	0.246312	7.84503	2.3951	0.0702484	0.707828	-8.29566
Hoxb2	0.246256	5.47634	5.24464	0.00515616	0.341937	-5.2383
Card19	-0.246048	9.17656	-2.91198	0.0399094	0.59287	-7.65523
Bsdc1	-0.246033	9.70785	-3.85998	0.0158217	0.440885	-6.57634
Arhgap30	0.245986	10.2237	1.46841	0.211047	0.968522	-9.46493
Deptor	-0.245913	11.2794	-1.75511	0.149041	0.85871	-9.11038
Apol10b	0.245909	8.67746	1.38095	0.234704	1	-9.56926
Elovl6	0.245846	10.4776	5.64706	0.00388172	0.310754	-4.89609
Ccdc9	-0.245771	9.86507	-2.94802	0.038428	0.586167	-7.61178
Zfp386	-0.245743	9.79512	-2.78052	0.0458948	0.620526	-7.81516
Gins2	0.245676	9.857	2.54299	0.0594983	0.677739	-8.10949
Cenpn	0.245299	8.89135	2.60392	0.0556174	0.664765	-8.03339
Eif4a2	-0.245162	12.8645	-3.50728	0.0219558	0.484968	-6.9618
Mcm6	0.245077	11.6933	2.4759	0.0641279	0.690583	-8.19371
Pdcd4	-0.245045	8.85534	-4.42721	0.00970225	0.395805	-5.99582
Cenps	0.244858	7.02884	5.20951	0.00528977	0.344087	-5.26908
Olfml2a	0.24484	6.00048	2.22662	0.0852156	0.747991	-8.5097
Ifit1	-0.244764	8.73553	-1.52457	0.197118	0.942482	-9.39682
Sel1l3	0.244597	5.88424	1.06626	0.342452	1	-9.92031
Cdk6	-0.244596	11.5854	-3.27391	0.0275628	0.517825	-7.22734
Mybl2	0.244487	9.56542	3.12807	0.031914	0.546147	-7.39747
Rps4l	0.244486	4.93223	2.8656	0.0419126	0.603266	-7.71139
Whamm	-0.244459	8.58501	-2.7144	0.0492891	0.633305	-7.89644
Dmtn	-0.244437	8.96905	-2.94351	0.0386099	0.586444	-7.61721
Dzip1l	0.244367	6.91136	2.80401	0.0447538	0.616581	-7.78642
Fam46a	0.244356	9.23067	1.59982	0.179892	0.91157	-9.30439
Dusp27	-0.244275	7.37814	-1.23704	0.279308	1	-9.7352
Ston1	-0.244254	9.67898	-3.23058	0.0287792	0.527807	-7.27756
AI464131	0.244248	6.29691	5.91059	0.00325111	0.297049	-4.68188
Lrrc8b	0.244223	9.81258	2.99514	0.036586	0.571028	-7.55525
Ccdc130	-0.244169	7.73545	-3.19067	0.0299553	0.535319	-7.32406
Ciapin1	0.244164	9.5326	4.52579	0.00895143	0.383721	-5.8997
Recql4	0.244114	7.38608	7.03001	0.00163586	0.243489	-3.84893
Unc5c	0.244095	5.60133	4.87631	0.00678874	0.36174	-5.56875
Cycs	0.243806	10.0866	9.1849	0.000550511	0.166871	-2.52085
Ndc1	0.243689	9.97244	3.50455	0.0220132	0.484993	-6.96486
E130309D02Rik	0.243673	8.88616	3.85019	0.0159622	0.441113	-6.58678
Gabbr1	-0.243587	10.5242	-2.79941	0.0449748	0.617028	-7.79205
Krt80	0.243513	8.0825	1.38461	0.233663	1	-9.56494
Pim2	-0.243466	7.66256	-3.55388	0.0210025	0.481147	-6.90977
Tubb4b	0.243457	12.0559	4.85956	0.0068767	0.36174	-5.58419
Ppfia3	-0.243385	5.50854	-2.05539	0.104106	0.785079	-8.72839
Mylip	-0.243365	8.73815	-1.61945	0.175655	0.903945	-9.28009
Ifi202b	-0.24332	11.8951	-2.90776	0.0400867	0.593295	-7.66032
Mrpl12	0.243268	9.38621	2.97703	0.0372819	0.577608	-7.57695
Trim54	0.243048	4.76928	2.91258	0.0398841	0.59287	-7.65451
Lgr4	-0.24294	7.73222	-2.221	0.0857727	0.747991	-8.51687
Lmod3	0.242927	4.36327	2.44142	0.0666637	0.696359	-8.23715
Snx7	0.242911	8.04559	3.63245	0.019503	0.470341	-6.82281
Psd4	-0.242861	9.22053	-1.51463	0.199515	0.947491	-9.40893
Arhgap28	-0.242801	7.72569	-3.16632	0.0307002	0.539279	-7.35255
Recql5	-0.242758	8.2851	-1.75205	0.149592	0.859121	-9.11423
Aatk	-0.242735	9.50486	-2.25404	0.0825558	0.744299	-8.47475
Vcam1	-0.2427	11.6607	-1.60544	0.178669	0.909141	-9.29744
Tpsb2	0.242561	6.04121	1.63912	0.17151	0.89573	-9.25566
Kif11	0.242552	10.8208	2.34458	0.0744049	0.723297	-8.35965
Foxn3	-0.242312	9.96069	-3.02937	0.0353113	0.562363	-7.51437
Aaas	0.242027	8.97331	11.8794	0.000188644	0.122755	-1.20938
Saraf	-0.241948	10.3825	-11.2434	0.000237551	0.123844	-1.49199
Shcbp1	0.241738	9.37086	2.46454	0.064951	0.692115	-8.208
Gm7336	-0.241719	12.724	-1.72108	0.155299	0.867839	-9.15321
Gm21320	0.241687	3.37541	1.14405	0.312238	1	-9.8378
Cyc1	0.241471	9.35915	2.55278	0.0588545	0.676042	-8.09724
Dkc1	0.241361	10.3643	2.31945	0.0765744	0.729792	-8.39155
Ank2	0.241288	7.10258	1.62242	0.175022	0.903028	-9.2764
B3gntl1	-0.24121	7.81489	-4.6543	0.00807413	0.376003	-5.77643
Nol3	0.241178	5.34614	1.8632	0.130859	0.828557	-8.97353
Rbm24	0.241077	4.52271	2.39228	0.0704732	0.709078	-8.29922
Hdac4	-0.24105	9.95021	-5.79525	0.0035106	0.302046	-4.77471
Zfp74	0.241032	8.21841	2.30761	0.0776205	0.732231	-8.4066
Fam227a	-0.241029	7.62776	-3.66932	0.0188431	0.464884	-6.78234
Klf11	-0.241011	7.57968	-1.76682	0.146949	0.857028	-9.09561
Ramp2	0.240888	6.68974	2.70728	0.0496715	0.634381	-7.90522
Gimap6	0.240848	8.05027	2.03939	0.106091	0.787815	-8.74884
Cavin4	0.240666	5.2545	6.05054	0.00296672	0.290791	-4.57114
Inpp5d	0.240552	10.2398	1.66353	0.166507	0.886046	-9.22525
Cic	-0.240418	12.1386	-3.8203	0.0164003	0.445865	-6.61875
Anxa11	-0.240415	11.0131	-2.53727	0.0598778	0.67949	-8.11665
Pkmyt1	0.240372	8.94682	4.29541	0.0108269	0.403459	-6.1265
Zbtb21	-0.240368	9.15529	-2.87359	0.0415594	0.600906	-7.7017
Slamf9	0.240296	7.0642	1.50747	0.20126	0.951442	-9.41764
Faf1	-0.240199	9.73968	-2.74416	0.0477274	0.626049	-7.85979
Hmmr	0.240163	10.4506	4.47125	0.00935789	0.390211	-5.95271
Acpp	-0.240094	6.04224	-1.55387	0.190222	0.930338	-9.36098
Prrx2	0.239972	6.04054	4.65043	0.008099	0.376003	-5.7801
Tnip2	-0.239803	9.00571	-3.28456	0.027273	0.515106	-7.21504
Ubap1	-0.239778	10.0372	-6.08178	0.0029074	0.289799	-4.54669
Zfp60	-0.239727	8.5263	-4.1177	0.0125992	0.415213	-6.30668
Il15	-0.239695	6.77663	-2.05732	0.103869	0.784913	-8.72593
Acsl4	-0.239567	12.7481	-2.44005	0.0667664	0.696359	-8.23887
Lyst	-0.239553	10.4025	-0.945136	0.394587	1	-10.0418
Bin2	0.23947	8.75291	1.86492	0.130589	0.828051	-8.97134
Ect2	0.2393	10.7501	2.46913	0.0646167	0.692062	-8.20222
Lbp	0.239222	9.07497	0.471489	0.660217	1	-10.4084
Pole	0.23909	10.2334	2.82184	0.0439093	0.612363	-7.76465
Nyap1	-0.238844	7.84059	-3.48363	0.0224589	0.485731	-6.98833
Disp2	0.238653	5.49991	2.67662	0.0513568	0.643211	-7.94312
Colec12	0.238596	10.1054	1.56961	0.186618	0.923379	-9.34165
Bckdha	-0.238582	8.65477	-2.47183	0.0644213	0.691041	-8.19882
Fcgr1	0.238523	9.35452	1.08131	0.336409	1	-9.9046
Cap2	0.238513	5.45896	2.27983	0.0801378	0.738252	-8.44192
Ctdsp2	-0.238326	12.4153	-7.72786	0.00111654	0.20837	-3.38403
Nr1d2	-0.237752	10.3661	-35.0984	1.87e-06	0.0324072	4.45971
Arhgap12	-0.237706	9.66383	-10.9866	0.000261633	0.125542	-1.61032
Rtn2	0.237669	7.44248	1.9087	0.123921	0.812336	-8.91564
Sh3rf1	-0.23754	9.99327	-2.2853	0.0796355	0.73703	-8.43497
Btg2	0.237492	8.23496	1.17521	0.300826	1	-9.80388
Ift80	-0.237457	9.94934	-4.26273	0.0111294	0.403459	-6.15928
Ddx39	0.23742	10.2857	3.40642	0.0241977	0.497781	-7.07554
Mtmr11	-0.237286	9.47093	-2.38813	0.0708062	0.709601	-8.30448
Polr3d	0.237106	9.0852	2.43692	0.0670027	0.696829	-8.24282
Pml	-0.237103	10.7311	-2.70074	0.0500257	0.636255	-7.9133
Coq10b	0.236917	8.59552	3.12296	0.0320804	0.547395	-7.40349
Fam3a	-0.236903	8.4407	-12.0271	0.000179111	0.119805	-1.14579
AC124353.2	0.236884	9.12124	0.884675	0.423013	1	-10.0989
Pld4	0.236884	9.12124	0.884675	0.423013	1	-10.0989
Dyrk1b	-0.236828	8.24049	-5.37535	0.00469334	0.331183	-5.12506
Myo19	0.236808	9.33201	1.88034	0.128198	0.821382	-8.95174
Il6	0.236774	5.40459	1.28729	0.262886	1	-9.67816
Ganc	0.236736	7.55615	6.74015	0.00193592	0.254801	-4.05358
Myoz1	0.236658	4.92152	1.36058	0.240574	1	-9.59321
Jmy	-0.236581	9.74083	-3.15845	0.0309455	0.54037	-7.36177
Fignl1	0.236529	8.37533	2.67584	0.0514001	0.643211	-7.94408
Chst15	0.236516	6.9499	1.71383	0.156666	0.869936	-9.1623
Pik3cd	0.236172	9.75368	1.45825	0.213672	0.973612	-9.47717
Gm13394	-0.236167	14.6746	-1.95722	0.116952	0.808658	-8.85378
Gm14085	-0.236113	5.5781	-2.52986	0.0603735	0.680541	-8.12593
Dck	0.236111	9.5488	3.12543	0.0319999	0.547058	-7.40058
Pros1	0.236053	9.70462	2.532	0.0602297	0.680241	-8.12325
Mutyh	0.235975	6.27317	6.61877	0.00208123	0.263379	-4.14145
Hipk2	-0.23597	10.3011	-4.06972	0.0131355	0.417673	-6.35613
Ms4a6b	0.235954	9.69517	0.856836	0.436648	1	-10.1243
Egln1	-0.235902	11.0576	-1.55901	0.189037	0.92769	-9.35467
Dclre1b	0.235879	8.35987	2.42076	0.0682367	0.702007	-8.26322
Stk24	-0.235818	10.6301	-2.75978	0.0469301	0.622097	-7.8406
Rreb1	-0.235699	10.6566	-2.11542	0.0970075	0.771252	-8.65166
Ttf2	0.235694	8.8779	2.52543	0.0606727	0.681363	-8.1315
Kcnj10	0.235611	7.13844	1.36178	0.240223	1	-9.5918
Prickle3	0.235604	6.68567	4.97785	0.00628331	0.356144	-5.47593
Sgsm2	-0.235508	9.63622	-3.17233	0.0305142	0.538461	-7.3455
AC034099.1	0.235454	8.16218	0.441005	0.680474	1	-10.4247
AL611930.7	-0.235451	7.40273	-3.79253	0.0168203	0.450035	-6.64858
Pramef8	-0.235451	7.40273	-3.79253	0.0168203	0.450035	-6.64858
D030056L22Rik	-0.235409	9.4854	-1.47513	0.209332	0.9659	-9.45683
Rab15	0.235399	5.39408	3.21436	0.0292507	0.53096	-7.29643
Mob3b	-0.235368	8.65731	-2.20567	0.087311	0.748009	-8.53641
Ell	-0.235149	9.90268	-2.73663	0.048117	0.627362	-7.86905
Samd4	-0.235133	9.78868	-3.82076	0.0163935	0.445865	-6.61826
Sh2d3c	-0.23511	8.54091	-1.4449	0.217165	0.98098	-9.4932
Adam17	-0.234933	11.2446	-2.98619	0.0369279	0.573931	-7.56597
Il10ra	0.234912	9.61769	1.05184	0.348328	1	-9.93524
Mlf1	0.234801	5.43671	3.75267	0.0174453	0.456429	-6.69159
Ctsd	-0.234742	13.6623	-2.48578	0.0634211	0.690349	-8.18127
Gm10131	0.234597	6.98352	1.72012	0.155479	0.868231	-9.15441
Klhdc4	0.234537	9.53309	3.61945	0.0197423	0.472256	-6.83713
Ces2g	0.234381	4.28781	1.43639	0.219424	0.985532	-9.5034
Khnyn	-0.234335	10.3442	-4.54267	0.00882989	0.381498	-5.88337
Phlda1	-0.234306	10.357	-2.03881	0.106163	0.787944	-8.74957
Skp2	0.234282	9.72636	5.98603	0.00309391	0.292722	-4.62194
Zfp280d	-0.234153	9.89443	-3.16041	0.0308842	0.54037	-7.35947
Tor2a	-0.234148	8.16424	-1.23874	0.278737	1	-9.73329
Fam160a2	-0.234093	9.90741	-3.53834	0.0213149	0.481297	-6.92708
Cast	-0.234052	11.6842	-3.70468	0.0182346	0.461999	-6.74371
Nrp2	-0.234047	13.0715	-3.39886	0.0243764	0.499519	-7.08413
Slc3a2	-0.233866	11.0012	-2.95136	0.0382942	0.584882	-7.60777
Baz1a	0.233863	10.8531	3.18348	0.0301729	0.537248	-7.33246
Ar	0.233821	5.12762	2.80072	0.0449115	0.617028	-7.79044
Rad51ap1	0.233808	7.9502	1.5968	0.180554	0.912192	-9.30813
Rabl6	-0.233648	10.6198	-4.62855	0.00824137	0.376003	-5.80094
Spon2	0.233647	4.55491	0.946594	0.393921	1	-10.0404
Fkbp5	-0.233606	11.3522	-4.01179	0.0138194	0.424164	-6.41628
Nat8l	0.233544	2.44965	1.20581	0.289993	1	-9.77011
Dcbld1	0.233485	7.89672	4.4819	0.00927678	0.389658	-5.94232
Iqgap2	0.233445	7.9587	1.11196	0.3244	1	-9.87223
BC034090	0.233438	6.50925	1.38487	0.23359	1	-9.56463
Mrpl16	0.233346	7.80426	3.45057	0.023185	0.490705	-7.02556
Lnpep	-0.233318	11.0269	-2.03562	0.106564	0.788028	-8.75365
Creb5	-0.233308	9.55398	-2.50734	0.0619099	0.68509	-8.15419
Med13l	-0.233207	11.225	-2.1551	0.092607	0.755758	-8.60098
Stxbp2	-0.233173	10.9699	-3.62552	0.0196301	0.471307	-6.83044
Mki67	0.233128	13.5437	2.00345	0.110701	0.799095	-8.79475
Rfc3	0.233108	9.14545	3.96579	0.0143926	0.429041	-6.46441
Spo11	0.233057	5.19292	2.02615	0.107765	0.791147	-8.76576
Bsn	-0.233016	7.77284	-3.35091	0.0255456	0.507051	-7.13881
Sestd1	-0.232904	11.3635	-3.95397	0.0145445	0.42968	-6.47683
Zfp316	-0.232903	8.38723	-3.99129	0.0140714	0.427095	-6.43769
Ptpn23	-0.232775	11.3806	-3.78959	0.0168654	0.450222	-6.65174
Map1lc3a	-0.232767	7.91149	-1.91995	0.122267	0.809034	-8.90131
Cpa3	0.232704	5.77843	1.60796	0.178121	0.908448	-9.29432
F2rl1	0.232662	9.04585	1.81861	0.138058	0.840954	-9.03011
Rfx5	-0.232632	9.49559	-5.30416	0.00493889	0.339319	-5.18648
Alkbh2	-0.232402	7.32927	-9.27118	0.000529671	0.166871	-2.47367
Sertad2	-0.232385	10.1797	-2.90627	0.0401499	0.593559	-7.66213
Coro7	-0.232366	9.88476	-2.07994	0.101136	0.779822	-8.697
Topbp1	0.232233	11.8788	10.9451	0.000265807	0.125542	-1.62971
Mtr	0.232219	9.28005	1.91889	0.122422	0.809093	-8.90266
Kcp	0.232165	4.95144	5.51434	0.004255	0.319892	-5.00688
Slc25a25	0.232156	8.50467	5.26881	0.00506658	0.34177	-5.21721
Il1rap	-0.232121	9.99799	-1.14296	0.312645	1	-9.83898
Ggta1	-0.232117	11.3753	-4.86365	0.00685508	0.36174	-5.58041
Ice2	-0.231797	8.84566	-2.30932	0.0774681	0.732231	-8.40442
Spc25	0.231721	8.42799	1.75086	0.149807	0.859353	-9.11573
Igsf9	0.231705	9.42521	1.46959	0.210746	0.968391	-9.46351
Ldlr	0.231687	11.3983	1.2814	0.264762	1	-9.6849
Mcm2	0.231669	10.8677	2.33664	0.0750828	0.724926	-8.36972
Hey1	0.231555	4.88897	3.43006	0.0236492	0.494916	-7.04874
Atg2a	-0.231541	10.2213	-2.73773	0.04806	0.627362	-7.8677
Art3	0.231383	5.29965	2.0787	0.101285	0.779822	-8.6986
Armc5	0.231368	7.88934	3.18983	0.0299805	0.535319	-7.32504
Fbxo10	-0.231345	8.21373	-8.23945	0.000860014	0.193646	-3.06571
5730559C18Rik	0.231309	10.3362	2.78131	0.0458559	0.620472	-7.81419
Akap2	-0.231305	11.4384	-3.06735	0.0339569	0.5542	-7.46923
Gstt3	-0.231132	8.00906	-2.33748	0.0750113	0.724848	-8.36867
Rflna	0.231078	4.14622	4.06886	0.0131453	0.417673	-6.35702
Cyp4b1	0.231044	4.62906	1.43277	0.220391	0.986789	-9.50772
Tfap2a	-0.231027	10.6515	-4.84276	0.00696633	0.364118	-5.59972
Mybph	0.231027	5.31775	1.22066	0.284866	1	-9.75357
Gpank1	-0.230985	8.29971	-6.87268	0.00179109	0.251968	-3.95912
Cdk2	0.230942	10.4363	7.90567	0.00101796	0.201981	-3.27136
Kcne4	0.230917	5.30469	2.80538	0.0446881	0.616466	-7.78474
Dennd1b	-0.230897	9.71651	-3.25744	0.028018	0.521483	-7.2464
Dtna	0.230839	5.99185	3.35033	0.02556	0.507051	-7.13947
Peg3	0.230751	7.62655	1.02378	0.360016	1	-9.96394
Megf10	-0.230651	6.09196	-0.990072	0.374504	1	-9.99779
Zc3h12a	-0.230588	9.34856	-1.40666	0.227491	0.99629	-9.53883
Rerg	-0.230513	7.11091	-1.82257	0.137403	0.840954	-9.0251
Rhod	-0.230407	8.07169	-11.6586	0.000204081	0.123844	-1.30583
AU022252	-0.230356	8.69946	-1.69728	0.159836	0.873629	-9.18306
Dock11	0.230342	8.05309	1.31645	0.253782	1	-9.6446
2023-03-07	-0.2303	11.1062	-2.85048	0.0425905	0.605889	-7.72977
Golgb1	-0.230289	11.8346	-3.84323	0.016063	0.441434	-6.59422
Nsf	0.230276	10.0395	3.20996	0.02938	0.531446	-7.30155
Ptbp2	-0.230202	10.3063	-9.02116	0.000592894	0.16815	-2.61151
Tmem267	0.230099	5.90041	2.1035	0.0983744	0.773702	-8.6669
Dpysl2	-0.229991	9.7516	-3.45074	0.0231811	0.490705	-7.02537
Pcdh1	0.229913	9.45753	1.48645	0.206471	0.961081	-9.44315
Spsb3	0.229905	7.96634	1.56106	0.188566	0.926651	-9.35215
Chchd5	-0.22986	8.22298	-5.76274	0.00358819	0.303423	-4.80113
Map1a	0.229809	8.24401	2.80298	0.044803	0.616581	-7.78768
Agtr1a	0.229702	4.33295	1.62088	0.175351	0.903146	-9.27832
Nup107	0.229676	9.71113	4.18353	0.0119051	0.407843	-6.23939
Fbxo44	-0.22964	7.13061	-3.69527	0.0183942	0.463462	-6.75397
Pcgf2	-0.229585	9.99416	-4.58543	0.00853082	0.379709	-5.84221
Ikzf3	0.229575	6.1029	2.17537	0.0904427	0.751905	-8.57508
Gm15387	0.229461	9.79804	2.2701	0.0810413	0.742162	-8.45431
Rufy2	-0.22946	9.19278	-4.02918	0.0136098	0.421749	-6.39818
Rab23	0.229407	9.0633	2.29707	0.0785657	0.733922	-8.42
Fbxl3	-0.22939	9.86741	-3.17512	0.0304283	0.53836	-7.34223
Tnfrsf21	-0.229355	9.51139	-1.41084	0.226339	0.994909	-9.53386
Rab44	-0.229324	7.4778	-1.75383	0.149271	0.859121	-9.11199
Chd7	-0.22919	10.3127	-2.10715	0.097954	0.773128	-8.66224
Sema4c	0.22903	11.0891	1.8167	0.138377	0.840954	-9.03254
Uhrf1bp1l	-0.228917	11.1902	-1.95476	0.117294	0.808658	-8.85691
Foxs1	0.228876	5.70392	3.36625	0.0251646	0.50477	-7.12128
Hecw2	0.228811	5.78373	1.726	0.154377	0.866491	-9.14702
Klhl8	0.228749	7.32179	3.60234	0.0200623	0.474468	-6.85602
Zfp46	0.228733	8.56217	4.09282	0.0128739	0.415597	-6.33227
Rb1	-0.228687	9.14839	-2.96487	0.0377574	0.580711	-7.59153
Myoz2	0.228686	4.60534	2.83974	0.0430796	0.60741	-7.74284
Tmsb4x	0.228653	12.8939	1.8269	0.136689	0.839795	-9.0196
Slc38a4	0.228652	4.6088	2.61031	0.0552276	0.66308	-8.02544
Ptp4a3	0.228635	8.90223	2.66653	0.0519249	0.646345	-7.9556
Trib3	-0.228571	7.6763	-5.18258	0.00539506	0.344826	-5.29279
Ripply1	-0.2285	5.34248	-2.15201	0.0929409	0.756821	-8.60491
Fbxo40	0.228471	4.63714	2.02422	0.108011	0.791545	-8.76822
Ccnb2	0.228445	9.91743	7.45913	0.00128863	0.222845	-3.55863
Btg1	-0.228379	12.2547	-3.05765	0.0342969	0.557479	-7.48074
BC147527	0.22824	4.8986	2.15661	0.0924439	0.755368	-8.59905
Naip2	0.228111	8.49497	1.34711	0.244533	1	-9.60897
Gins3	0.228103	7.71896	3.09994	0.032842	0.54971	-7.43064
Prelp	0.227927	8.555	0.318102	0.765257	1	-10.4803
Sulf2	-0.227821	10.0974	-1.2188	0.285504	1	-9.75564
Pold4	-0.22749	9.02797	-1.61753	0.176064	0.904719	-9.28247
Grk6	0.227425	10.4175	4.36879	0.0101827	0.399471	-6.05344
Tgfbr3	-0.227269	10.0462	-6.77438	0.00189719	0.254792	-4.02904
Hmgb1	0.226996	12.3031	9.07948	0.000577357	0.167841	-2.57905
Ccpg1	-0.226987	9.98432	-4.56281	0.00868749	0.380355	-5.86395
Sik3	-0.22694	10.8558	-4.09313	0.0128705	0.415597	-6.33196
Mark1	0.226714	6.28517	1.42999	0.221137	0.987428	-9.51105
Nadk2	-0.226651	9.32652	-2.73588	0.0481563	0.627643	-7.86998
Tigd2	-0.22661	8.27223	-13.6277	0.000105859	0.0893527	-0.500508
Srcin1	-0.226594	3.10728	-1.15746	0.307278	1	-9.82326
Evl	0.226487	9.17586	1.2092	0.288815	1	-9.76634
Hivep2	-0.226311	11.479	-3.87044	0.0156731	0.439231	-6.5652
Hsph1	-0.226155	11.4263	-3.04031	0.0349151	0.559825	-7.50135
Casp4	-0.226097	8.76107	-1.75959	0.148237	0.857704	-9.10473
Plin3	-0.22609	10.2437	-13.8395	9.92e-05	0.0879076	-0.420595
Pcif1	-0.225966	10.163	-2.28281	0.0798641	0.73748	-8.43814
Galc	-0.225762	9.31779	-4.23625	0.0113819	0.40713	-6.18597
Maged2	0.22575	8.83929	2.0851	0.100525	0.778701	-8.69042
Rsrp1	-0.225538	12.5193	-2.87103	0.0416723	0.60147	-7.70481
Vsig2	0.225527	4.91	3.93279	0.0148214	0.431744	-6.49914
Mef2c	0.225507	8.80041	1.19774	0.292813	1	-9.77905
Bach2	-0.225482	7.14054	-1.33855	0.247081	1	-9.61894
Itgb4	-0.225446	12.8557	-3.11941	0.0321965	0.547959	-7.40768
Bcorl1	-0.22527	9.70393	-2.93752	0.038853	0.587066	-7.62442
Lmbrd1	-0.225251	9.30714	-1.67209	0.164788	0.88353	-9.21457
Usp6nl	-0.225247	11.0163	-2.81718	0.0441282	0.613996	-7.77034
Gm48415	-0.224986	8.11936	-2.49188	0.0629891	0.688994	-8.1736
Arhgap6	-0.224982	9.06478	-6.11615	0.0028438	0.286019	-4.51991
Gm48128	-0.224978	8.64491	-2.87765	0.0413814	0.599514	-7.69678
Mmp17	0.224917	5.53781	3.85145	0.015944	0.441113	-6.58544
Kbtbd2	-0.22491	9.47721	-2.34191	0.0746322	0.723882	-8.36304
Pex1	-0.224882	8.51372	-3.03671	0.0350449	0.559881	-7.50564
Ndufa5	0.224749	7.73412	3.52985	0.0214879	0.482437	-6.93656
Gm6166	0.224488	8.09115	1.19885	0.292423	1	-9.77782
Kif22	0.224414	9.75768	4.84133	0.00697403	0.364118	-5.60104
4930402H24Rik	-0.224412	9.90777	-3.22792	0.028856	0.528669	-7.28065
Il33	0.224345	8.41024	0.388038	0.716431	1	-10.4508
Sirt2	-0.22423	10.1627	-4.58393	0.00854113	0.379709	-5.84365
Samd12	0.224132	9.24688	0.874098	0.428153	1	-10.1086
Dctpp1	0.224076	7.9555	20.3741	1.92e-05	0.0324072	1.59747
Klf7	-0.224022	10.2761	-2.04278	0.105666	0.787665	-8.7445
Gria3	0.223998	5.29684	2.31678	0.0768091	0.730182	-8.39495
Zfp608	-0.223779	10.22	-4.09689	0.0128286	0.415597	-6.32809
Gpatch4	0.223755	9.62253	6.25756	0.00259918	0.28482	-4.41097
Jph1	0.223738	4.75766	1.76008	0.148149	0.857333	-9.10411
Avl9	-0.22366	9.92634	-2.63598	0.0536912	0.654992	-7.99351
Unc45b	0.223655	5.79578	2.03983	0.106035	0.787708	-8.74827
Klhl23	0.223626	6.82714	1.10537	0.326949	1	-9.87923
Fli1	0.223553	8.41134	1.94407	0.118798	0.808658	-8.87056
Hook2	-0.223541	9.73848	-3.46772	0.022805	0.487905	-7.00623
Rassf6	-0.223539	7.86707	-1.99289	0.112097	0.803264	-8.80824
Adcy1	0.223469	4.91757	6.21498	0.00267005	0.28482	-4.44356
Arhgef6	0.223461	8.865	1.09034	0.332831	1	-9.89512
Cxxc5	0.223401	7.51459	2.53046	0.0603335	0.680522	-8.12519
Rnh1	-0.223367	10.3713	-3.14537	0.031358	0.544138	-7.37712
Sectm1b	-0.223354	5.81841	-2.92521	0.0393582	0.590223	-7.63926
Rragc	-0.223332	10.3432	-3.10234	0.0327618	0.54971	-7.42781
Opa3	0.223324	9.31645	3.48961	0.0223303	0.485406	-6.98161
Gm45140	0.22328	9.59168	1.53603	0.194392	0.939092	-9.38283
Orai1	0.223276	7.95156	4.48239	0.00927307	0.389658	-5.94185
Mafk	-0.223273	9.08772	-3.28464	0.0272709	0.515106	-7.21496
Neil3	0.223216	9.2236	2.56583	0.0580085	0.673754	-8.08092
Prps1	0.223207	9.34052	2.47889	0.0639131	0.690579	-8.18994
Ranbp1	0.223127	11.1885	4.16922	0.012052	0.409576	-6.25396
Tnfsf9	-0.223101	7.80184	-1.60245	0.179318	0.910224	-9.30114
Camkk1	0.223098	7.38722	3.078	0.0335878	0.550682	-7.4566
Optn	-0.223054	8.8777	-3.41739	0.0239413	0.496631	-7.06309
Sgo1	0.222948	9.28773	1.72998	0.153636	0.866106	-9.14202
Gm7609	-0.222852	6.73447	-3.4224	0.0238254	0.496259	-7.05742
Phtf2	0.222799	8.02923	1.64715	0.169849	0.892616	-9.24568
Cdca3	0.222773	9.29395	2.34408	0.0744474	0.723297	-8.36028
Csnk1d	0.22271	11.8041	10.8932	0.000271127	0.125542	-1.654
Setdb2	0.222548	7.83578	2.64606	0.0531008	0.651602	-7.98099
Heatr1	0.222499	10.2064	2.35069	0.0738884	0.723297	-8.35191
Nicn1	-0.22245	8.32655	-2.60213	0.0557276	0.665048	-8.03563
Plekhm2	-0.222424	9.57724	-1.96725	0.115564	0.808658	-8.84098
Nfx1	-0.222308	10.9723	-3.12057	0.0321585	0.547959	-7.40631
Vmn1r43	-0.222283	11.3818	-1.91668	0.122745	0.80952	-8.90547
Cdc42se1	0.222273	10.9132	5.25613	0.00511332	0.341937	-5.22826
Bst2	-0.222262	11.0363	-2.12476	0.0959519	0.767853	-8.63973
Mlst8	0.222202	8.23503	12.7686	0.000139288	0.111088	-0.83732
Sema3f	-0.222082	11.7219	-1.13181	0.316825	1	-9.85099
Oasl2	-0.222006	12.0754	-1.27943	0.265393	1	-9.68715
Rrp1b	0.221917	10.2139	3.29005	0.027125	0.514366	-7.20871
Clcn6	-0.22185	8.82155	-1.74288	0.151259	0.862934	-9.12579
Qrsl1	0.22179	7.51572	3.4386	0.0234544	0.492876	-7.03908
Timm50	0.221765	8.82891	2.08946	0.10001	0.777236	-8.68484
Pqlc1	0.221719	8.02334	2.87353	0.0415622	0.600906	-7.70177
Apbb1	-0.221695	8.32458	-2.29369	0.0788713	0.734319	-8.4243
Mib2	-0.221642	8.83525	-2.63105	0.0539823	0.656509	-7.99964
Parp16	-0.22143	9.22781	-2.2035	0.0875311	0.748093	-8.53918
Snap47	-0.221369	9.18177	-4.96559	0.0063419	0.356144	-5.48707
Marf1	-0.221348	11.4744	-3.55721	0.0209363	0.481019	-6.90606
Suv39h2	0.221308	8.54596	5.73908	0.003646	0.303423	-4.82043
Tpt1	-0.221218	14.244	-2.85762	0.0422687	0.604953	-7.72108
Rtkn2	0.221188	6.84523	3.24342	0.0284125	0.525008	-7.26265
Zmym2	-0.221064	10.8635	-6.90403	0.00175877	0.249401	-3.93699
Azin1	0.22096	11.3252	3.32769	0.026135	0.507886	-7.16541
Sec22c	0.22091	8.26629	2.93911	0.0387882	0.587066	-7.6225
Sema3c	0.220892	5.80772	0.840823	0.444649	1	-10.1386
Gli2	0.220864	5.57658	2.72639	0.0486532	0.629769	-7.88167
Ampd2	0.220704	10.2547	3.6728	0.0187821	0.464652	-6.77853
Atp6v0d2	-0.220678	5.95755	-1.18374	0.297767	1	-9.7945
Gdf10	0.220676	4.07654	2.04763	0.105063	0.787665	-8.7383
Ghr	-0.220551	10.0112	-2.936	0.0389152	0.587556	-7.62626
Pla2g6	-0.220544	9.29846	-3.08627	0.0333046	0.54971	-7.44681
Trib1	-0.220496	10.5496	-3.03597	0.0350716	0.560028	-7.50652
Ndufaf4	0.220475	8.15861	3.29378	0.0270251	0.513433	-7.20441
Cxcl11	0.220381	8.12787	0.891628	0.419661	1	-10.0924
AC099934.1	0.220298	5.37742	4.63868	0.00817507	0.376003	-5.79129
Bicral	-0.220286	9.57669	-14.8962	7.27e-05	0.0723134	-0.0385766
As3mt	0.220281	7.61781	1.86425	0.130694	0.828401	-8.97219
Zfp707	0.220267	7.98807	2.81719	0.0441279	0.613996	-7.77033
Brca2	0.220165	9.39899	1.53285	0.195145	0.939545	-9.38671
Fam167a	0.220117	10.4883	1.38361	0.233947	1	-9.56612
Elfn1	0.220059	4.10852	2.8693	0.0417487	0.601885	-7.70691
Arhgap4	0.22001	9.16275	1.50848	0.201014	0.950887	-9.41642
Nub1	-0.219982	11.6157	-5.03569	0.00601563	0.352218	-5.42366
Cd68	-0.219968	10.7099	-5.5663	0.0041039	0.318353	-4.96326
Dsel	0.219841	8.73547	1.86677	0.130301	0.827237	-8.969
Paip2	-0.219813	10.626	-4.13929	0.0123664	0.412807	-6.28454
Plcd3	-0.219798	10.0419	-5.81491	0.00346465	0.301042	-4.75879
Gpr160	0.219738	5.62395	3.27551	0.0275189	0.517825	-7.22549
Syt13	-0.21973	9.82984	-0.982873	0.377662	1	-10.0049
Zfp382	0.219647	6.97835	1.23512	0.279954	1	-9.73736
Cks2	0.219584	8.49306	3.53668	0.0213487	0.481751	-6.92894
Pelo	0.219485	6.77201	8.42886	0.000783665	0.185494	-2.95225
Myo1g	0.219394	8.88677	1.41012	0.226538	0.994951	-9.53472
6030419C18Rik	0.219373	5.69308	3.45612	0.023061	0.490128	-7.01929
Lbhd1	0.21936	6.72307	1.34849	0.244124	1	-9.60735
Nop2	0.219328	9.98358	4.33917	0.0104371	0.400438	-6.08283
Tmem268	0.219319	8.22469	0.951299	0.39178	1	-10.0358
Ttc8	-0.219281	9.1883	-3.3861	0.0246812	0.502761	-7.09864
Ddx21	0.219272	11.7514	8.46446	0.000770253	0.184502	-2.93117
Fzr1	0.219245	10.2121	5.55462	0.0041373	0.319728	-4.97304
Msrb3	0.21924	8.84662	2.85271	0.0424897	0.605191	-7.72705
Pdlim7	0.219172	11.1819	2.75951	0.0469437	0.622097	-7.84093
Lrig2	-0.219171	9.28517	-2.03055	0.107205	0.790788	-8.76013
Blm	0.219109	9.26092	3.74025	0.0176456	0.457945	-6.70504
Gm20594	-0.218982	10.0943	-1.41805	0.224367	0.991157	-9.52529
Zfp827	-0.218969	10.1848	-3.76557	0.0172401	0.454607	-6.67765
Cbfa2t2	-0.218893	9.71078	-2.08975	0.0999762	0.777236	-8.68447
Ercc6l	0.218752	8.6138	2.65934	0.052335	0.648453	-7.96453
Arhgef17	-0.21875	11.224	-1.66511	0.166189	0.885298	-9.22329
S1pr2	0.218701	9.65746	4.12481	0.012522	0.414622	-6.29938
H2_K1	-0.218653	13.6453	-1.25775	0.272426	1	-9.71182
Zfp949	-0.21863	8.16657	-8.94098	0.000615101	0.169172	-2.65644
Oser1	-0.218573	9.22019	-3.98264	0.0141794	0.427368	-6.44674
Sass6	0.218561	8.85666	1.4197	0.223917	0.990528	-9.52332
Chaf1a	0.218499	10.2916	4.17546	0.0119877	0.408836	-6.2476
Knop1	0.218465	10.2945	3.51616	0.0217703	0.484552	-6.95186
Cep55	0.218419	9.95306	2.8437	0.0428988	0.60741	-7.73802
H2_Q5	-0.218398	10.3206	-1.38674	0.23306	1	-9.56242
Penk	0.218397	4.67615	2.15791	0.092303	0.755368	-8.59738
Paxbp1	-0.218303	10.8389	-2.88467	0.0410754	0.598392	-7.68827
Eno1	-0.218228	13.6882	-2.11936	0.0965607	0.770291	-8.64663
Nucks1	0.218227	11.4428	14.3132	8.6e-05	0.0820862	-0.245987
Lancl1	-0.218196	8.51863	-3.85841	0.0158441	0.440885	-6.57801
Lypd3	-0.218095	7.56833	-2.3073	0.0776479	0.732295	-8.40699
Ostc	0.218039	10.4451	5.48052	0.00435694	0.324497	-5.03542
Sorbs1	0.218015	8.27295	2.24336	0.0835806	0.746351	-8.48836
Rftn2	0.217986	6.80657	2.10122	0.0986381	0.773702	-8.66981
Foxk1	-0.217969	10.7304	-7.02953	0.00163631	0.243489	-3.84926
Zfp57	0.217915	7.42694	2.4064	0.0693547	0.705866	-8.28137
Mbip	-0.217887	7.68016	-2.40822	0.0692119	0.705674	-8.27907
Lrrc42	-0.217837	8.72088	-5.26784	0.00507013	0.34177	-5.21805
Oxsr1	-0.217825	10.7972	-2.69007	0.0506097	0.639859	-7.92649
Tmem168	0.217808	9.17906	4.64139	0.00815746	0.376003	-5.78871
Rnft1	-0.217806	9.39969	-3.1014	0.0327932	0.54971	-7.42892
Cacng7	0.217784	6.34074	3.55036	0.0210727	0.481147	-6.91368
Rpl28	-0.217759	12.4571	-1.63472	0.172429	0.897645	-9.26113
Prdm11	-0.217753	9.46843	-1.25018	0.274924	1	-9.72039
Hspb1	-0.217577	7.97724	-1.92249	0.121895	0.808658	-8.89806
Gm28048	0.217456	6.86827	0.849994	0.440053	1	-10.1304
Syt12	-0.217442	7.21125	-1.54239	0.192895	0.935756	-9.37505
Fam83d	0.217425	8.44024	3.6497	0.019191	0.467801	-6.80385
Serac1	-0.217389	8.56656	-1.28426	0.263849	1	-9.68163
Cox7a2l	-0.217381	11.0099	-2.11851	0.0966576	0.770371	-8.64772
Rbpj_ps3	-0.21715	11.6201	-7.82817	0.00105957	0.203042	-3.32019
Slit1	0.217076	6.23402	1.20536	0.290147	1	-9.7706
Ifi207	-0.217053	9.97313	-2.3435	0.074497	0.723297	-8.36102
Slc25a10	0.216925	8.61642	6.34253	0.00246444	0.279832	-4.34646
Nphp3	-0.216903	7.1866	-1.29678	0.259891	1	-9.66728
Psmd13	0.216858	10.1376	6.57388	0.0021383	0.264539	-4.17429
Spry2	-0.216775	9.00185	-3.16495	0.0307427	0.539279	-7.35415
Mpp1	-0.216645	9.76157	-3.22282	0.0290035	0.529846	-7.28658
Eif4e3	0.216511	7.54714	1.97361	0.114693	0.807893	-8.83285
Nip7	0.216347	9.29336	4.50476	0.00910561	0.385206	-5.92009
Odaph	-0.216256	7.58202	-1.83923	0.134678	0.835314	-9.00396
Aldh1l2	0.216226	7.79553	0.965776	0.385253	1	-10.0217
Slc35a5	-0.216118	8.66859	-2.05982	0.103562	0.784913	-8.72272
Soat1	-0.216042	11.659	-5.20516	0.00530662	0.344551	-5.27291
3110082I17Rik	0.216021	8.3237	6.17142	0.00274501	0.28482	-4.4771
Xrcc6	0.216013	9.19584	3.18905	0.0300042	0.535319	-7.32595
Thap4	-0.215908	9.52911	-3.51179	0.0218612	0.484704	-6.95674
Chd2	-0.215777	11.4915	-3.75037	0.0174822	0.456429	-6.69408
Ntrk2	0.215764	6.54473	2.45682	0.0655174	0.694469	-8.21773
Hebp2	0.215668	7.61644	3.21142	0.0293371	0.531446	-7.29985
Piwil4	0.215546	6.76392	2.39685	0.0701088	0.707092	-8.29344
Bcl2a1a	0.21548	7.47411	4.15659	0.0121835	0.41124	-6.26685
Brwd1	-0.215464	11.2032	-1.86886	0.129973	0.826936	-8.96633
Syt15	0.215415	4.63437	1.77706	0.145144	0.854308	-9.08268
Tmtc1	0.215403	5.79873	1.67626	0.163958	0.881536	-9.20936
Cfap43	-0.215381	11.2017	-3.947	0.0146349	0.430201	-6.48417
Misp	-0.215354	10.0311	-2.43953	0.0668054	0.696359	-8.23952
Klf6	-0.215286	11.6635	-1.30832	0.256288	1	-9.65398
Dmd	0.215274	7.09185	4.02207	0.0136949	0.422267	-6.40557
Shmt2	0.215242	11.3728	3.42483	0.0237692	0.495727	-7.05466
Kctd7	0.215201	6.08385	5.16052	0.00548317	0.347114	-5.31227
Ptpn14	-0.215181	10.7894	-3.46639	0.0228341	0.488233	-7.00772
Fam109b	0.21517	5.00251	2.81571	0.0441976	0.613996	-7.77213
Hvcn1	0.215166	6.77286	1.84924	0.133069	0.833614	-8.99126
Fas	-0.215094	6.99378	-3.46051	0.0229636	0.490128	-7.01434
Mphosph9	0.215027	7.96444	1.39181	0.231631	1	-9.55643
Gm2274	-0.214987	6.42802	-2.46052	0.0652454	0.69319	-8.21307
Plscr1	-0.214935	9.44113	-2.26259	0.0817457	0.744136	-8.46387
Nfatc2	-0.21493	8.74576	-2.90856	0.0400533	0.593256	-7.65936
Nop53	-0.214906	11.123	-2.37385	0.0719644	0.715953	-8.32255
H2_Q10	-0.214863	11.2815	-2.4747	0.0642143	0.691041	-8.19522
AC146980.2	0.214856	9.25804	2.00131	0.110982	0.800006	-8.79749
Plk4	0.214856	9.25804	2.00131	0.110982	0.800006	-8.79749
Urb2	0.214804	10.1079	6.53092	0.00219471	0.266552	-4.20588
Tspan8	0.21474	5.13022	3.54966	0.0210869	0.481147	-6.91447
Ptprk	-0.214601	11.7292	-4.21514	0.0115881	0.407271	-6.20731
Setbp1	0.214577	6.076	2.06425	0.103023	0.784037	-8.71706
Magee1	0.214572	5.66209	5.25065	0.00513372	0.341937	-5.23305
Nrros	0.214472	9.57502	1.71282	0.156857	0.870243	-9.16357
Irx1	-0.214439	8.88495	-2.99945	0.0364225	0.570236	-7.55009
Avpr1a	0.214391	4.92209	3.16882	0.0306225	0.538491	-7.34961
Clu	-0.214348	12.3522	-0.984627	0.376891	1	-10.0032
Ccnj	0.214348	7.40824	11.5876	0.000209378	0.123844	-1.33724
Rsbn1	-0.214286	10.3102	-2.00158	0.110947	0.800006	-8.79714
Muc1	-0.214236	6.90283	-0.927749	0.402595	1	-10.0585
Fpgs	0.214227	8.897	4.95473	0.00639431	0.356144	-5.49695
Ppm1j	-0.213914	8.25802	-1.33133	0.24925	1	-9.62734
Mis18a	0.213896	8.15947	3.60693	0.019976	0.474007	-6.85096
Rad18	0.213893	8.75227	2.18427	0.089511	0.751905	-8.56373
Mvk	0.213875	7.95671	3.34821	0.0256132	0.507051	-7.14189
Tsc22d1	-0.213845	11.0429	-2.75987	0.0469255	0.622097	-7.84049
Vill	-0.213807	6.2011	-1.61131	0.177398	0.907626	-9.29017
Zfp516	-0.213782	10.1559	-4.57107	0.00862986	0.379709	-5.856
Fam105a	0.213697	8.48355	1.73643	0.152443	0.864715	-9.13391
Jund	-0.213693	11.5647	-1.60079	0.179679	0.911143	-9.30319
Hoxb3	0.213671	5.91683	1.72525	0.154517	0.866599	-9.14796
Armcx1	0.21365	5.22431	6.90767	0.00175507	0.249401	-3.93443
Stx1a	0.213596	8.6092	1.62623	0.174215	0.900748	-9.27167
Kif4	0.213462	9.37181	2.80605	0.0446565	0.616466	-7.78393
Prkce	-0.213389	8.26698	-3.75548	0.0174004	0.456429	-6.68856
Tnfrsf26	-0.213365	7.54269	-1.41004	0.22656	0.994951	-9.53481
Ippk	0.213365	7.84136	3.36244	0.0252586	0.504881	-7.12563
Fam120c	-0.213343	8.2676	-1.73988	0.151807	0.863977	-9.12955
2610008E11Rik	-0.213291	9.07482	-2.20351	0.0875303	0.748093	-8.53917
Ifitm10	-0.213245	5.40716	-1.75266	0.149483	0.859121	-9.11347
Abcb1a	0.213199	7.56553	1.63687	0.171979	0.896613	-9.25845
2810025M15Rik	0.213109	7.82905	4.31646	0.0106373	0.402457	-6.10546
Neo1	-0.212924	11.5728	-8.2838	0.000841353	0.193646	-3.03894
Runx2	-0.212878	10.3217	-2.25317	0.0826389	0.744317	-8.47586
Gm47036	0.21277	5.51718	1.23462	0.280122	1	-9.73792
Ighg2b	0.212769	5.53158	0.814805	0.457893	1	-10.1615
Nrg1	0.212769	7.99088	1.47014	0.210605	0.968063	-9.46285
Fam193b	-0.212737	10.7629	-1.6187	0.175814	0.904239	-9.28102
Crim1	-0.212712	10.0183	-5.45081	0.00444896	0.327009	-5.06062
Tmub2	-0.212676	9.36932	-2.18017	0.0899392	0.751905	-8.56897
Tmem245	-0.212643	10.6787	-2.34677	0.0742198	0.723297	-8.35688
Gja5	0.212642	5.34084	1.59588	0.180756	0.912558	-9.30927
Gramd2	0.21262	7.67528	3.31281	0.0265212	0.510825	-7.1825
Eya4	0.212602	5.69529	1.63117	0.173174	0.899779	-9.26555
Srgap3	-0.212579	9.73832	-2.26713	0.081319	0.742426	-8.45809
Pus7l	0.212541	6.87264	4.28585	0.0109144	0.403459	-6.13607
Ino80c	0.212514	9.56672	3.23274	0.0287171	0.52694	-7.27504
Asb2	0.212496	5.88564	3.65034	0.0191794	0.467801	-6.80314
Krt14	0.212433	9.25801	0.852298	0.438904	1	-10.1283
Naip6	0.212421	7.18116	2.32131	0.0764114	0.7291	-8.38919
Fosb	0.212348	8.06099	0.609409	0.57298	1	-10.3225
Ccl4	-0.212304	5.59412	-2.16117	0.0919528	0.754762	-8.59322
B4galnt3	0.212237	7.70564	2.32379	0.0761949	0.729065	-8.38604
Ttk	0.212221	9.35525	4.2597	0.011158	0.403459	-6.16233
Poc1a	0.21221	7.41037	4.79429	0.00723287	0.368399	-5.64471
Pgm2	-0.21217	10.7059	-1.76807	0.146727	0.857028	-9.09403
Gm996	-0.211977	6.21573	-2.53555	0.0599922	0.679642	-8.1188
Cpt1a	-0.21184	10.806	-2.88849	0.0409097	0.597117	-7.68363
Lrig1	-0.211821	11.7764	-2.92189	0.0394956	0.590291	-7.64327
Vps39	-0.211776	9.96078	-2.01093	0.109724	0.796444	-8.7852
Arhgef5	-0.211745	11.56	-2.57004	0.0577386	0.672435	-8.07566
Dopey2	-0.211688	9.6724	-4.74985	0.00748802	0.370234	-5.68623
Camk2b	0.21159	5.86546	2.94465	0.0385639	0.586444	-7.61584
Ncapg2	0.211476	10.4181	1.63242	0.172912	0.899147	-9.26399
Gulp1	0.211423	5.18637	2.07356	0.101899	0.780414	-8.70516
Alyref	0.211275	10.1668	3.03226	0.0352062	0.561446	-7.51093
Gbgt1	0.211198	6.73457	1.51625	0.199123	0.94707	-9.40696
Notch2	-0.211008	12.0288	-7.04863	0.00161859	0.243489	-3.83603
Gabarap	-0.210923	11.9831	-3.58872	0.0203215	0.475926	-6.87109
Calr4	0.210836	7.30479	1.00201	0.369317	1	-9.98589
Ngfr	0.210823	5.33234	1.595	0.180948	0.912601	-9.31035
Gls	-0.210664	11.637	-3.45405	0.0231072	0.490128	-7.02163
Relb	-0.210655	9.10888	-1.79082	0.142757	0.847873	-9.0653
Chsy3	0.210625	4.15231	4.26986	0.0110626	0.403459	-6.15212
Lsp1	0.210581	11.6498	3.32118	0.0263033	0.509159	-7.17288
Clcn3	-0.210483	11.1304	-1.53754	0.194036	0.938699	-9.38098
Timm22	0.210478	7.87757	1.66761	0.165685	0.884594	-9.22016
Fam102b	-0.210419	12.3004	-2.66616	0.051946	0.64638	-7.95606
Dkk2	0.210352	5.01309	1.45538	0.214417	0.974222	-9.48062
Rfc5	0.210348	9.38626	5.13759	0.00557656	0.348198	-5.33258
Mertk	-0.210324	8.64134	-1.3368	0.247607	1	-9.62099
[truncated: 20,795 more rows]
